# Supplementary material for: Halogen-bonded zigzag mol­ecular network based upon 1,2-di­iodo­perchloro­benzene and the photoproduct rctt-1,3-bis­(pyridin-4-yl)-2,4-di­phenyl­cyclo­butane
Source: Acta Crystallogr E Crystallogr Commun. 2022 Apr 22;78(Pt 5):506–9. doi: 10.1107/S2056989022004200 (PMC9069512; doi:10.1107/S2056989022004200)
Supplement: Supplementary file 1 [file e-78-00506-sup1.cif]

##############################################################################
#                                                                            #
# This CIF contains the data in a paper accepted for publication in          #
# Acta Crystallographica Section E. It conforms to the requirements of       #
# Notes for Authors for Acta Crystallographica Section E, and has been       #
# peer reviewed under the auspices of the IUCr Commission on Journals.       #
#                                                                            #
# Full details of the Crystallographic Information File format               #
# are given in the paper "The Crystallographic Information File (CIF):       #
# a New Standard Archive File for Crystallography" by S. R. Hall, F. H.      #
# Allen and I. D. Brown [Acta Cryst. (1991), A47, 655-685].                  #
#                                                                            #
# The current version of the core CIF dictionary is obtainable from          #
# ftp://ftp.iucr.org/pub/cif_core.dic.                                       #
#                                                                            #
# Software is freely available for graphical display of the structure(s)     #
# in this CIF. For information consult the CIF software page                 #
# http://www.iucr.org/resources/cif/software.                                #
#                                                                            #
# This file may be used for bona fide research purposes within the           #
# scientific community so long as proper attribution is given to the journal # 
# article from which it was obtained.                                        #
#                                                                            #
##############################################################################
data_I
_audit_creation_method     'SHELXL-2018/3'
_journal_date_recd_electronic     2022-03-01
_journal_date_accepted     2022-04-19
_journal_name_full     'Acta Crystallographica, Section E'
_journal_year     2022
_journal_volume     78
_journal_issue      5
_journal_page_first     0
_journal_page_last     0
_journal_paper_category     GO
_journal_paper_doi     10.1107/S2056989022004200
_journal_coeditor_code     DX2043
_publ_contact_author_name     'Ryan H. Groeneman'
_publ_contact_author_address
;
Department of Biological Sciences,
Webster University,
St. Louis, MO 63119, USA
;
_publ_contact_author_email     'ryangroeneman19@webster.edu'
_publ_contact_author_fax     ?
_publ_contact_author_phone     ?
_publ_section_title
;
Halogen-bonded zigzag molecular network based upon 1,2-diiodoperchlorobenzene
and the photoproduct
<i>rctt</i>-1,3-bis(pyridin-4-yl)-2,4-diphenylcyclobutane
;
loop_
    _publ_author_name
    _publ_author_address
    'Dunning, Taylor J.'
;
Department of Biological Sciences,
Webster University,
St. Louis, MO 63119, USA
;
    'Eric Bosch'
;
Department of Chemistry,
Missouri State University,
Springfield, MO 65897, USA
;
    'Groeneman, Ryan H.'
;
Department of Biological Sciences,
Webster University,
St. Louis, MO 63119, USA
;
_publ_section_synopsis
;
The formation of a halogen-bonded zigzag molecular network based upon
1,2-diiodoperchlorobenzene and the head-to-tail photoproduct <i>rctt</i>
-1,3-bis(pyridin-4-yl)-2,4-diphenylcyclobutane is reported. The co-crystal is
sustained by I...N halogen bonds where the photoproduct acts as a linear
linker while the donor behaves as a bent two-connected node within the zigzag
chain.
;
_chemical_name_systematic
;
1,2,3,4-Tetrachloro-5,6-diiodobenzene--\
4-[2,4-diphenyl-3-(pyridin-4-yl)cyclobutyl]pyridine (1/1)
;
_chemical_name_common     ?
_chemical_formula_moiety     'C26 H22 N2, C6 Cl4 I2'
_chemical_formula_sum     'C32 H22 Cl4 I2 N2'
_chemical_formula_iupac     'C26 H22 N2, C6 Cl4 I2'
_chemical_formula_weight     830.11
_chemical_melting_point     ?
_space_group_crystal_system     monoclinic
_space_group_name_H-M_alt     'P 21/n'
_space_group_name_Hall     '-P 2yn'
loop_
    _space_group_symop_operation_xyz
    'x, y, z'
    '-x+1/2, y+1/2, -z+1/2'
    '-x, -y, -z'
    'x-1/2, -y-1/2, z-1/2'
_cell_length_a     9.6519(6)
_cell_length_b     28.3120(16)
_cell_length_c     11.1909(6)
_cell_angle_alpha     90
_cell_angle_beta     92.1540(10)
_cell_angle_gamma     90
_cell_volume     3055.9(3)
_cell_formula_units_Z     4
_cell_measurement_reflns_used     9788
_cell_measurement_theta_min     2.23
_cell_measurement_theta_max     27.07
_cell_measurement_temperature     100(2)
_exptl_crystal_description     'cut block'
_exptl_crystal_colour     'gold'
_exptl_crystal_size_max     0.55
_exptl_crystal_size_mid     0.233
_exptl_crystal_size_min     0.172
_exptl_crystal_density_diffrn     1.804
_exptl_crystal_density_meas     ?
_exptl_crystal_density_method     ?
_exptl_crystal_F_000     1608
_exptl_absorpt_coefficient_mu     2.434
_exptl_absorpt_correction_type     multi-scan
_exptl_absorpt_process_details
;
(SADABS; Bruker, 2014)
;
_exptl_absorpt_correction_T_min     0.6901
_exptl_absorpt_correction_T_max     0.7455
_diffrn_ambient_temperature     100(2)
_diffrn_radiation_type     MoK\a
_diffrn_radiation_wavelength     0.71073
_diffrn_radiation_source     'fine-focus sealed tube'
_diffrn_radiation_monochromator     'graphite'
_diffrn_measurement_device_type     'Bruker APEXII CCD'
_diffrn_measurement_method     'phi and omega scans'
_diffrn_detector_area_resol_mean     8.3660
_diffrn_reflns_number     39572
_diffrn_reflns_av_R_equivalents     0.0235
_diffrn_reflns_av_unetI/netI     0.0154
_diffrn_reflns_theta_min     1.438
_diffrn_reflns_theta_max     27.085
_diffrn_reflns_theta_full     25.242
_diffrn_measured_fraction_theta_max     0.999
_diffrn_measured_fraction_theta_full     1.000
_diffrn_reflns_limit_h_min     -12
_diffrn_reflns_limit_h_max     12
_diffrn_reflns_limit_k_min     -36
_diffrn_reflns_limit_k_max     36
_diffrn_reflns_limit_l_min     -14
_diffrn_reflns_limit_l_max     14
_refine_special_details     ?
_reflns_number_total     6730
_reflns_number_gt     6601
_reflns_threshold_expression     'I > 2\s(I)'
_refine_ls_structure_factor_coef     Fsqd
_refine_ls_matrix_type     full
_refine_ls_R_factor_all     0.0567
_refine_ls_R_factor_gt     0.0557
_refine_ls_wR_factor_gt     0.1177
_refine_ls_wR_factor_ref     0.1180
_refine_ls_goodness_of_fit_ref     1.391
_refine_ls_restrained_S_all     1.391
_refine_ls_number_reflns     6730
_refine_ls_number_parameters     361
_refine_ls_number_restraints     0
_refine_ls_hydrogen_treatment     constr
_refine_ls_weighting_scheme     calc
_refine_ls_weighting_details
                          'w=1/[\s^2^(Fo^2^)+34.6345P] where P=(Fo^2^+2Fc^2^)/3'
_atom_sites_solution_hydrogens     geom
_atom_sites_solution_primary     dual
_atom_sites_solution_secondary     ?
_refine_ls_shift/su_max     0.001
_refine_ls_shift/su_mean     0.000
_refine_diff_density_max     1.847
_refine_diff_density_min     -1.108
_refine_ls_extinction_method     none
_refine_ls_extinction_coef     .
loop_
    _atom_type_symbol
    _atom_type_description
    _atom_type_scat_dispersion_real
    _atom_type_scat_dispersion_imag
    _atom_type_scat_source
    'C' 'C' 0.0033 0.0016
                         'International Tables Vol C Tables 4.2.6.8 and 6.1.1.4'
    'H' 'H' 0.0000 0.0000
                         'International Tables Vol C Tables 4.2.6.8 and 6.1.1.4'
    'N' 'N' 0.0061 0.0033
                         'International Tables Vol C Tables 4.2.6.8 and 6.1.1.4'
    'Cl' 'Cl' 0.1484 0.1585
                         'International Tables Vol C Tables 4.2.6.8 and 6.1.1.4'
    'I' 'I' -0.4742 1.8119
                         'International Tables Vol C Tables 4.2.6.8 and 6.1.1.4'
_computing_data_collection
;
SMART (Bruker, 2014)
;
_computing_cell_refinement
;
SMART (Bruker, 2014)
;
_computing_data_reduction
;
SAINT (Bruker, 2014)
;
_computing_structure_solution
;
<i>SHELXT2018/2</i> (Sheldrick, 2015a)
;
_computing_structure_refinement
;
<i>SHELXL2018/3</i> (Sheldrick, 2015b)
;
_computing_molecular_graphics
;
X-SEED (Barbour, 2020)
;
_computing_publication_material     ?
loop_
    _atom_site_type_symbol
    _atom_site_label
    _atom_site_fract_x
    _atom_site_fract_y
    _atom_site_fract_z
    _atom_site_U_iso_or_equiv
    _atom_site_adp_type
    _atom_site_calc_flag
    _atom_site_occupancy
    _atom_site_disorder_assembly
    _atom_site_disorder_group
    I I1 0.42402(5) 0.67570(2) 0.76670(4) 0.01997(11) Uani d 1 . .
    Cl Cl1 0.32159(16) 0.50027(5) 1.01755(15) 0.0205(3) Uani d 1 . .
    N N1 0.4404(7) 0.7347(2) 0.5659(5) 0.0289(14) Uani d 1 . .
    C C1 0.5615(9) 0.7937(3) 0.4624(7) 0.0366(19) Uani d 1 . .
    H H1 0.643186 0.812241 0.457280 0.044 Uiso calc 1 . .
    I I2 0.33844(4) 0.55063(2) 0.75026(4) 0.01986(11) Uani d 1 . .
    Cl Cl2 0.36316(19) 0.54909(6) 1.26078(14) 0.0278(4) Uani d 1 . .
    N N2 0.2232(7) 0.9965(2) -0.0317(5) 0.0284(14) Uani d 1 . .
    C C2 0.5502(8) 0.7620(3) 0.5512(7) 0.0346(18) Uani d 1 . .
    H H2 0.626199 0.758897 0.607178 0.041 Uiso calc 1 . .
    Cl Cl3 0.45076(19) 0.65490(7) 1.27684(15) 0.0277(4) Uani d 1 . .
    C C3 0.3349(8) 0.7400(2) 0.4888(6) 0.0265(15) Uani d 1 . .
    H H3 0.255056 0.720864 0.497785 0.032 Uiso calc 1 . .
    Cl Cl4 0.4745(2) 0.71377(6) 1.04655(16) 0.0308(4) Uani d 1 . .
    C C4 0.3349(8) 0.7723(2) 0.3944(6) 0.0291(16) Uani d 1 . .
    H H4 0.255937 0.775788 0.341925 0.035 Uiso calc 1 . .
    C C5 0.4541(9) 0.7993(2) 0.3794(6) 0.0290(16) Uani d 1 . .
    C C6 0.4776(8) 0.8351(3) 0.2821(7) 0.0307(16) Uani d 1 . .
    H H6 0.575422 0.833443 0.255902 0.037 Uiso calc 1 . .
    C C7 0.3761(9) 0.8370(3) 0.1726(7) 0.0319(17) Uani d 1 . .
    H H7 0.307057 0.810670 0.173423 0.038 Uiso calc 1 . .
    C C8 0.4407(9) 0.8410(3) 0.0559(7) 0.0328(18) Uani d 1 . .
    C C9 0.3756(10) 0.8186(3) -0.0507(9) 0.041(2) Uani d 1 . .
    H H9 0.289941 0.802314 -0.045522 0.049 Uiso calc 1 . .
    C C10 0.4405(12) 0.8214(3) -0.1583(7) 0.045(2) Uani d 1 . .
    H H10 0.398415 0.806288 -0.226264 0.054 Uiso calc 1 . .
    C C11 0.5575(12) 0.8439(3) -0.1709(9) 0.052(3) Uani d 1 . .
    H H11 0.597664 0.845191 -0.247032 0.062 Uiso calc 1 . .
    C C12 0.6206(11) 0.8650(3) -0.0772(8) 0.045(2) Uani d 1 . .
    H H12 0.704995 0.881530 -0.087581 0.054 Uiso calc 1 . .
    C C13 0.5657(8) 0.8634(2) 0.0336(7) 0.0286(16) Uani d 1 . .
    H H13 0.615099 0.878176 0.098356 0.034 Uiso calc 1 . .
    C C14 0.3151(8) 0.8844(3) 0.2236(7) 0.0317(16) Uani d 1 . .
    H H14 0.229183 0.877278 0.267459 0.038 Uiso calc 1 . .
    C C15 0.2863(9) 0.9255(3) 0.1365(7) 0.0345(19) Uani d 1 . .
    C C16 0.1784(10) 0.9223(4) 0.0598(11) 0.063(3) Uani d 1 . .
    H H16 0.120838 0.895069 0.060582 0.075 Uiso calc 1 . .
    C C17 0.1494(10) 0.9574(4) -0.0196(11) 0.062(3) Uani d 1 . .
    H H17 0.069486 0.953656 -0.070986 0.074 Uiso calc 1 . .
    C C18 0.3302(10) 1.0006(3) 0.0436(8) 0.042(2) Uani d 1 . .
    H H18 0.386524 1.028064 0.040173 0.050 Uiso calc 1 . .
    C C19 0.3647(10) 0.9651(4) 0.1307(8) 0.050(3) Uani d 1 . .
    H H19 0.442388 0.969243 0.184286 0.060 Uiso calc 1 . .
    C C20 0.4378(7) 0.8881(3) 0.3126(7) 0.0258(15) Uani d 1 . .
    H H20 0.508646 0.909802 0.279637 0.031 Uiso calc 1 . .
    C C21 0.4104(9) 0.9027(2) 0.4437(7) 0.0294(16) Uani d 1 . .
    C C22 0.5038(8) 0.9328(2) 0.5010(7) 0.0258(15) Uani d 1 . .
    H H22 0.578466 0.944934 0.457292 0.031 Uiso calc 1 . .
    C C23 0.4934(7) 0.9460(3) 0.6190(6) 0.0259(15) Uani d 1 . .
    H H23 0.560861 0.966418 0.655345 0.031 Uiso calc 1 . .
    C C24 0.3846(8) 0.9296(3) 0.6843(8) 0.0337(17) Uani d 1 . .
    H H24 0.375429 0.938316 0.765629 0.040 Uiso calc 1 . .
    C C25 0.2873(8) 0.8993(3) 0.6255(9) 0.040(2) Uani d 1 . .
    H H25 0.210484 0.887897 0.667556 0.047 Uiso calc 1 . .
    C C26 0.3022(9) 0.8863(3) 0.5083(8) 0.0340(17) Uani d 1 . .
    H H26 0.236364 0.865432 0.471384 0.041 Uiso calc 1 . .
    C C27 0.4096(6) 0.6337(2) 0.9214(6) 0.0165(12) Uani d 1 . .
    C C28 0.3769(6) 0.5853(2) 0.9156(5) 0.0142(11) Uani d 1 . .
    C C29 0.3655(6) 0.5593(2) 1.0213(6) 0.0162(12) Uani d 1 . .
    C C30 0.3846(6) 0.5812(2) 1.1325(6) 0.0172(12) Uani d 1 . .
    C C31 0.4211(6) 0.6286(2) 1.1393(5) 0.0168(12) Uani d 1 . .
    C C32 0.4323(7) 0.6547(2) 1.0351(6) 0.0190(13) Uani d 1 . .
loop_
    _atom_site_aniso_label
    _atom_site_aniso_U_11
    _atom_site_aniso_U_22
    _atom_site_aniso_U_33
    _atom_site_aniso_U_12
    _atom_site_aniso_U_13
    _atom_site_aniso_U_23
    I1 0.0268(2) 0.01597(19) 0.0172(2) 0.00231(16) 0.00253(15) 0.00356(15)
    Cl1 0.0182(7) 0.0156(7) 0.0277(8) -0.0016(6) 0.0019(6) 0.0031(6)
    N1 0.046(4) 0.017(3) 0.024(3) 0.005(3) 0.001(3) 0.006(2)
    C1 0.038(4) 0.042(5) 0.030(4) -0.015(4) 0.011(3) -0.003(3)
    I2 0.0240(2) 0.0190(2) 0.0166(2) -0.00125(16) 0.00060(15) -0.00368(15)
    Cl2 0.0359(9) 0.0298(9) 0.0178(7) 0.0041(7) 0.0029(7) 0.0089(6)
    N2 0.039(4) 0.029(3) 0.017(3) 0.012(3) 0.004(3) 0.008(2)
    C2 0.030(4) 0.038(4) 0.036(4) 0.008(3) -0.001(3) 0.000(3)
    Cl3 0.0316(9) 0.0345(9) 0.0170(7) -0.0033(7) 0.0026(6) -0.0080(7)
    C3 0.037(4) 0.021(3) 0.022(3) -0.011(3) 0.005(3) 0.003(3)
    Cl4 0.0479(11) 0.0180(8) 0.0268(8) -0.0092(7) 0.0075(8) -0.0041(6)
    C4 0.042(4) 0.020(3) 0.024(4) 0.003(3) -0.012(3) 0.001(3)
    C5 0.050(5) 0.018(3) 0.019(3) -0.006(3) 0.007(3) 0.001(3)
    C6 0.032(4) 0.030(4) 0.030(4) 0.002(3) -0.002(3) -0.002(3)
    C7 0.040(4) 0.027(4) 0.028(4) -0.002(3) 0.003(3) 0.007(3)
    C8 0.042(4) 0.025(4) 0.032(4) 0.018(3) 0.018(3) 0.019(3)
    C9 0.047(5) 0.021(4) 0.055(5) -0.002(3) 0.004(4) 0.008(4)
    C10 0.086(8) 0.032(4) 0.016(3) 0.023(5) -0.004(4) -0.002(3)
    C11 0.081(8) 0.038(5) 0.038(5) 0.025(5) 0.015(5) 0.005(4)
    C12 0.063(6) 0.040(5) 0.034(5) 0.022(4) 0.029(4) 0.013(4)
    C13 0.041(4) 0.020(3) 0.025(4) -0.002(3) 0.001(3) 0.006(3)
    C14 0.034(4) 0.036(4) 0.025(4) -0.003(3) 0.005(3) 0.003(3)
    C15 0.040(4) 0.043(5) 0.021(3) 0.022(4) 0.010(3) 0.004(3)
    C16 0.032(5) 0.058(6) 0.098(9) 0.005(4) 0.001(5) 0.047(6)
    C17 0.034(5) 0.055(6) 0.095(9) -0.003(4) -0.028(5) 0.035(6)
    C18 0.046(5) 0.026(4) 0.052(5) 0.008(4) -0.003(4) -0.012(4)
    C19 0.052(6) 0.059(6) 0.036(5) 0.032(5) -0.026(4) -0.029(4)
    C20 0.020(3) 0.025(4) 0.032(4) 0.002(3) 0.002(3) 0.005(3)
    C21 0.044(4) 0.016(3) 0.028(4) -0.001(3) -0.011(3) 0.007(3)
    C22 0.025(3) 0.020(3) 0.032(4) 0.002(3) -0.007(3) -0.004(3)
    C23 0.019(3) 0.029(4) 0.029(4) -0.001(3) 0.000(3) -0.008(3)
    C24 0.035(4) 0.026(4) 0.041(4) 0.009(3) 0.008(3) 0.002(3)
    C25 0.019(4) 0.025(4) 0.076(6) 0.005(3) 0.011(4) 0.021(4)
    C26 0.032(4) 0.029(4) 0.039(4) 0.002(3) -0.011(3) -0.001(3)
    C27 0.015(3) 0.015(3) 0.019(3) 0.002(2) 0.000(2) 0.002(2)
    C28 0.010(3) 0.018(3) 0.015(3) 0.003(2) 0.000(2) -0.002(2)
    C29 0.011(3) 0.017(3) 0.021(3) -0.001(2) -0.001(2) 0.000(2)
    C30 0.013(3) 0.021(3) 0.018(3) 0.004(2) 0.002(2) 0.003(2)
    C31 0.014(3) 0.023(3) 0.014(3) 0.000(2) -0.001(2) -0.003(2)
    C32 0.022(3) 0.016(3) 0.019(3) -0.002(2) 0.002(2) 0.000(2)
_geom_special_details
;
 All esds (except the esd in the dihedral angle between two l.s. planes)
 are estimated using the full covariance matrix.  The cell esds are taken
 into account individually in the estimation of esds in distances, angles
 and torsion angles; correlations between esds in cell parameters are only
 used when they are defined by crystal symmetry.  An approximate (isotropic)
 treatment of cell esds is used for estimating esds involving l.s. planes.
;
loop_
    _geom_bond_atom_site_label_1
    _geom_bond_atom_site_label_2
    _geom_bond_site_symmetry_2
    _geom_bond_distance
    _geom_bond_publ_flag
    I1 C27 . 2.110(6) ?
    Cl1 C29 . 1.725(6) ?
    N1 C3 . 1.318(10) ?
    N1 C2 . 1.327(11) ?
    C1 C2 . 1.348(11) ?
    C1 C5 . 1.375(12) ?
    C1 H1 . 0.9500 ?
    I2 C28 . 2.115(6) ?
    Cl2 C30 . 1.718(6) ?
    N2 C18 . 1.314(11) ?
    N2 C17 . 1.327(12) ?
    C2 H2 . 0.9500 ?
    Cl3 C31 . 1.725(6) ?
    C3 C4 . 1.397(10) ?
    C3 H3 . 0.9500 ?
    Cl4 C32 . 1.725(7) ?
    C4 C5 . 1.397(11) ?
    C4 H4 . 0.9500 ?
    C5 C6 . 1.513(10) ?
    C6 C7 . 1.541(11) ?
    C6 C20 . 1.588(10) ?
    C6 H6 . 1.0000 ?
    C7 C8 . 1.472(10) ?
    C7 C14 . 1.583(11) ?
    C7 H7 . 1.0000 ?
    C8 C13 . 1.393(11) ?
    C8 C9 . 1.472(13) ?
    C9 C10 . 1.381(13) ?
    C9 H9 . 0.9500 ?
    C10 C11 . 1.309(15) ?
    C10 H10 . 0.9500 ?
    C11 C12 . 1.335(15) ?
    C11 H11 . 0.9500 ?
    C12 C13 . 1.367(11) ?
    C12 H12 . 0.9500 ?
    C13 H13 . 0.9500 ?
    C14 C20 . 1.522(10) ?
    C14 C15 . 1.535(11) ?
    C14 H14 . 1.0000 ?
    C15 C16 . 1.328(14) ?
    C15 C19 . 1.356(14) ?
    C16 C17 . 1.356(13) ?
    C16 H16 . 0.9500 ?
    C17 H17 . 0.9500 ?
    C18 C19 . 1.431(13) ?
    C18 H18 . 0.9500 ?
    C19 H19 . 0.9500 ?
    C20 C21 . 1.556(11) ?
    C20 H20 . 1.0000 ?
    C21 C26 . 1.375(12) ?
    C21 C22 . 1.381(10) ?
    C22 C23 . 1.381(10) ?
    C22 H22 . 0.9500 ?
    C23 C24 . 1.382(11) ?
    C23 H23 . 0.9500 ?
    C24 C25 . 1.415(12) ?
    C24 H24 . 0.9500 ?
    C25 C26 . 1.375(13) ?
    C25 H25 . 0.9500 ?
    C26 H26 . 0.9500 ?
    C27 C28 . 1.406(9) ?
    C27 C32 . 1.414(9) ?
    C28 C29 . 1.400(9) ?
    C29 C30 . 1.396(9) ?
    C30 C31 . 1.389(9) ?
    C31 C32 . 1.389(9) ?
loop_
    _geom_angle_atom_site_label_1
    _geom_angle_atom_site_label_2
    _geom_angle_atom_site_label_3
    _geom_angle_site_symmetry_1
    _geom_angle_site_symmetry_3
    _geom_angle
    _geom_angle_publ_flag
    C3 N1 C2 . . 117.0(6) ?
    C2 C1 C5 . . 119.6(8) ?
    C2 C1 H1 . . 120.2 ?
    C5 C1 H1 . . 120.2 ?
    C18 N2 C17 . . 114.8(7) ?
    N1 C2 C1 . . 124.5(8) ?
    N1 C2 H2 . . 117.7 ?
    C1 C2 H2 . . 117.7 ?
    N1 C3 C4 . . 123.2(7) ?
    N1 C3 H3 . . 118.4 ?
    C4 C3 H3 . . 118.4 ?
    C5 C4 C3 . . 118.2(7) ?
    C5 C4 H4 . . 120.9 ?
    C3 C4 H4 . . 120.9 ?
    C1 C5 C4 . . 117.4(7) ?
    C1 C5 C6 . . 115.7(7) ?
    C4 C5 C6 . . 126.9(7) ?
    C5 C6 C7 . . 119.1(7) ?
    C5 C6 C20 . . 115.8(6) ?
    C7 C6 C20 . . 89.3(6) ?
    C5 C6 H6 . . 110.3 ?
    C7 C6 H6 . . 110.3 ?
    C20 C6 H6 . . 110.3 ?
    C8 C7 C6 . . 115.5(7) ?
    C8 C7 C14 . . 115.4(6) ?
    C6 C7 C14 . . 88.6(6) ?
    C8 C7 H7 . . 111.8 ?
    C6 C7 H7 . . 111.8 ?
    C14 C7 H7 . . 111.8 ?
    C13 C8 C7 . . 126.4(8) ?
    C13 C8 C9 . . 113.4(7) ?
    C7 C8 C9 . . 120.2(8) ?
    C10 C9 C8 . . 119.2(8) ?
    C10 C9 H9 . . 120.4 ?
    C8 C9 H9 . . 120.4 ?
    C11 C10 C9 . . 122.9(9) ?
    C11 C10 H10 . . 118.5 ?
    C9 C10 H10 . . 118.5 ?
    C10 C11 C12 . . 120.3(9) ?
    C10 C11 H11 . . 119.9 ?
    C12 C11 H11 . . 119.9 ?
    C11 C12 C13 . . 121.1(10) ?
    C11 C12 H12 . . 119.5 ?
    C13 C12 H12 . . 119.5 ?
    C12 C13 C8 . . 123.1(8) ?
    C12 C13 H13 . . 118.4 ?
    C8 C13 H13 . . 118.4 ?
    C20 C14 C15 . . 118.8(7) ?
    C20 C14 C7 . . 90.1(6) ?
    C15 C14 C7 . . 118.3(6) ?
    C20 C14 H14 . . 109.4 ?
    C15 C14 H14 . . 109.4 ?
    C7 C14 H14 . . 109.4 ?
    C16 C15 C19 . . 116.8(8) ?
    C16 C15 C14 . . 118.5(9) ?
    C19 C15 C14 . . 124.7(8) ?
    C15 C16 C17 . . 120.8(10) ?
    C15 C16 H16 . . 119.6 ?
    C17 C16 H16 . . 119.6 ?
    N2 C17 C16 . . 125.5(9) ?
    N2 C17 H17 . . 117.2 ?
    C16 C17 H17 . . 117.2 ?
    N2 C18 C19 . . 122.2(9) ?
    N2 C18 H18 . . 118.9 ?
    C19 C18 H18 . . 118.9 ?
    C15 C19 C18 . . 119.9(8) ?
    C15 C19 H19 . . 120.1 ?
    C18 C19 H19 . . 120.1 ?
    C14 C20 C21 . . 118.6(6) ?
    C14 C20 C6 . . 89.1(6) ?
    C21 C20 C6 . . 120.3(6) ?
    C14 C20 H20 . . 109.1 ?
    C21 C20 H20 . . 109.1 ?
    C6 C20 H20 . . 109.1 ?
    C26 C21 C22 . . 117.4(7) ?
    C26 C21 C20 . . 124.4(7) ?
    C22 C21 C20 . . 118.1(7) ?
    C23 C22 C21 . . 122.8(7) ?
    C23 C22 H22 . . 118.6 ?
    C21 C22 H22 . . 118.6 ?
    C22 C23 C24 . . 119.9(7) ?
    C22 C23 H23 . . 120.0 ?
    C24 C23 H23 . . 120.0 ?
    C23 C24 C25 . . 117.5(8) ?
    C23 C24 H24 . . 121.3 ?
    C25 C24 H24 . . 121.3 ?
    C26 C25 C24 . . 121.0(8) ?
    C26 C25 H25 . . 119.5 ?
    C24 C25 H25 . . 119.5 ?
    C21 C26 C25 . . 121.3(7) ?
    C21 C26 H26 . . 119.3 ?
    C25 C26 H26 . . 119.3 ?
    C28 C27 C32 . . 118.6(6) ?
    C28 C27 I1 . . 122.2(5) ?
    C32 C27 I1 . . 119.2(5) ?
    C29 C28 C27 . . 119.8(6) ?
    C29 C28 I2 . . 118.6(4) ?
    C27 C28 I2 . . 121.6(4) ?
    C30 C29 C28 . . 120.6(6) ?
    C30 C29 Cl1 . . 118.4(5) ?
    C28 C29 Cl1 . . 121.0(5) ?
    C31 C30 C29 . . 120.1(6) ?
    C31 C30 Cl2 . . 120.3(5) ?
    C29 C30 Cl2 . . 119.6(5) ?
    C30 C31 C32 . . 119.8(6) ?
    C30 C31 Cl3 . . 120.0(5) ?
    C32 C31 Cl3 . . 120.2(5) ?
    C31 C32 C27 . . 121.1(6) ?
    C31 C32 Cl4 . . 118.7(5) ?
    C27 C32 Cl4 . . 120.2(5) ?
loop_
    _geom_hbond_atom_site_label_D
    _geom_hbond_atom_site_label_H
    _geom_hbond_atom_site_label_A
    _geom_hbond_site_symmetry_A
    _geom_hbond_distance_DH
    _geom_hbond_distance_HA
    _geom_hbond_distance_DA
    _geom_hbond_angle_DHA
    _geom_hbond_publ_flag
    C17 H17 Cl2 4_574 0.95 2.69 3.632(10) 171.6 yes
_shelx_space_group_comment
;
The symmetry employed for this shelxl refinement is uniquely defined
by the following loop, which should always be used as a source of
symmetry information in preference to the above space-group names.
They are only intended as comments.
;
_shelx_estimated_absorpt_T_min     ?
_shelx_estimated_absorpt_T_max     ?
_shelx_hkl_file
;
   1   0   0    0.00    0.40
   1   0   0   -0.90    0.30
  -1   0   0   -0.20    0.30
   2   0   0 1437.56   20.90
   2   0   0 1434.66   20.80
  -2   0   0 1430.56   19.70
  -2   0   0 1413.66   20.70
   3   0   0    5.60    1.10
  -3   0   0    6.70    0.60
  -3   0   0    4.60    1.00
   3   0   0    7.50    1.30
  -4   0   0 2376.36   34.80
   4   0   0 2248.08   34.80
  -4   0   0 2381.86   31.60
   4   0   0 2360.86   35.00
   5   0   0    6.60    1.60
   5   0   0    5.60    1.50
  -5   0   0    4.40    1.40
  -6   0   0   58.29    3.80
   6   0   0   61.59    3.80
   6   0   0   62.79    3.70
   7   0   0   -0.20    1.40
  -7   0   0   -0.80    1.10
   7   0   0    2.10    1.60
   8   0   0  674.83   15.90
   8   0   0  667.63   15.90
  -8   0   0  685.93   15.90
   9   0   0   25.60    3.90
   9   0   0   29.60    4.20
  -9   0   0   37.90    4.60
  10   0   0  196.38    8.90
 -10   0   0  188.38    8.70
  10   0   0  169.98    8.40
 -11   0   0    2.70    2.90
  11   0   0    3.20    3.20
  11   0   0    2.70    2.60
  12   0   0  214.58   10.50
  12   0   0  205.48   10.70
 -12   0   0  197.08   10.30
   1  -1   0 1180.68   16.80
   1  -1   0 1161.88   16.50
  -1  -1   0 1166.58   16.90
  -1   1   0 1197.68   16.60
   1   1   0 1158.08   16.60
   1   1   0 1196.48   17.20
   1   1   0 1166.18   16.60
   2  -1   0 7943.31  116.79
  -2  -1   0 8228.38  117.69
  -2  -1   0 8156.68  112.39
   2  -1   0 8400.06  119.09
   2   1   0 8375.86  118.79
  -2   1   0 8059.59  115.19
   2   1   0 8078.49  116.19
  -3  -1   0 2740.03   38.20
   3  -1   0 2707.03   39.20
   3  -1   0 2744.33   38.90
  -3  -1   0 2720.73   38.90
   3   1   0 2691.83   39.00
   3   1   0 2749.62   38.80
  -3   1   0 2748.02   38.80
  -4  -1   0  994.60   14.20
   4  -1   0  980.40   17.00
   4  -1   0  977.90   16.70
  -4  -1   0  997.40   16.70
  -4   1   0  986.80   16.60
   4   1   0  986.60   16.60
   4   1   0  962.30   16.70
  -5  -1   0    9.80    1.80
   5  -1   0   16.70    2.30
   5  -1   0    9.10    1.60
  -5  -1   0   10.80    1.00
   5   1   0    7.50    1.70
   5   1   0    7.70    1.60
  -5   1   0   12.50    1.90
  -6  -1   0  176.28    6.30
   6  -1   0  180.48    6.40
  -6  -1   0  183.18    3.40
   6  -1   0  180.78    6.30
   6   1   0  179.98    6.30
   6   1   0  179.58    6.40
  -6   1   0  175.08    6.30
  -7  -1   0   84.89    4.80
   7  -1   0   83.19    4.80
   7  -1   0   83.09    4.80
   7   1   0   88.79    4.80
  -7   1   0   77.89    4.60
   7   1   0   88.49    4.80
   8  -1   0    7.40    2.40
  -8  -1   0    5.30    2.30
   8  -1   0    9.80    2.60
   8   1   0    7.80    2.40
   8   1   0    7.40    2.30
  -8   1   0    6.70    2.40
   9  -1   0  496.15   14.00
  -9  -1   0  506.85   13.90
   9  -1   0  501.05   13.90
  -9   1   0  493.25   13.80
   9   1   0  501.65   13.90
   9   1   0  494.35   13.70
 -10  -1   0  114.89    6.90
  10  -1   0  116.69    7.20
  10  -1   0  132.19    7.50
 -10   1   0  118.89    7.10
  10   1   0  111.49    7.10
  10   1   0  118.89    7.00
  11  -1   0   18.70    3.90
  11  -1   0   22.00    4.50
 -11  -1   0   16.30    4.10
  11   1   0   22.00    4.20
 -11   1   0   17.90    4.20
  11   1   0   14.70    4.10
 -12  -1   0   29.00    5.30
  12  -1   0   38.60    5.80
  12  -1   0   34.90    5.80
  12   1   0   37.60    6.10
  12   1   0   38.10    5.70
 -12   1   0   38.40    5.80
   0  -2   0  391.86    5.70
   1  -2   0  787.02   10.90
   1  -2   0  783.32   11.80
  -1  -2   0  781.62   11.40
   1  -2   0  797.52   11.40
   1   2   0  822.32   11.80
  -1   2   0  784.22   11.60
   1   2   0  797.22   11.20
   1   2   0  794.92   11.60
  -2  -2   0 5058.09   74.29
   2  -2   0 5097.79   73.59
   2  -2   0 5160.68   73.59
  -2  -2   0 4897.31   71.29
   2   2   0 4965.00   70.99
   2   2   0 5119.39   75.59
  -2   2   0 5042.30   73.99
   3  -2   0 3688.43   51.69
   3  -2   0 3673.73   51.19
  -3  -2   0 3620.54   51.19
  -3  -2   0 3576.34   51.19
  -3   2   0 3715.43   51.19
   3   2   0 3672.93   51.39
   3   2   0 3704.03   50.89
  -4  -2   0  790.52   14.10
   4  -2   0  801.02   14.10
   4  -2   0  780.12   14.40
  -4  -2   0  800.92   12.10
  -4   2   0  782.72   14.00
   4   2   0  792.52   13.80
   4   2   0  785.22   14.20
  -5  -2   0   49.60    1.90
   5  -2   0   50.09    3.20
   5  -2   0   47.40    2.90
  -5  -2   0   52.69    3.20
   5   2   0   51.49    3.00
   5   2   0   44.80    3.00
  -5   2   0   47.80    3.10
   6  -2   0 1985.60   32.80
  -6  -2   0 1950.20   32.10
  -6  -2   0 2020.40   28.10
   6  -2   0 2031.40   32.40
   6   2   0 2040.80   32.10
  -6   2   0 1975.90   32.10
   6   2   0 1941.71   32.30
   7  -2   0   33.10    3.70
   7  -2   0   27.80    3.20
  -7  -2   0   27.20    3.50
  -7   2   0   25.60    3.20
   7   2   0   30.50    3.50
   7   2   0   28.10    3.50
  -8  -2   0  107.99    5.90
   8  -2   0  111.69    5.90
   8  -2   0  120.69    6.10
  -8   2   0  108.79    5.70
   8   2   0  109.59    6.00
   8   2   0  100.89    5.50
   9  -2   0   32.70    4.50
  -9  -2   0   29.60    4.20
   9  -2   0   34.20    4.40
   9   2   0   35.60    4.60
  -9   2   0   35.30    4.60
   9   2   0   32.30    4.20
 -10  -2   0   23.00    4.10
  10  -2   0   29.80    4.50
  10  -2   0   30.30    4.80
  10   2   0   25.80    4.10
 -10   2   0   32.00    4.70
  10   2   0   29.10    4.60
  11  -2   0  282.27   11.40
  11  -2   0  262.07   11.00
 -11  -2   0  266.47   11.20
  11   2   0  247.88   10.50
 -11   2   0  263.27   11.10
  11   2   0  259.17   11.20
 -12  -2   0   23.80    4.90
  12  -2   0   24.80    5.20
  12  -2   0   30.90    5.40
  12   2   0   30.40    5.30
  12   2   0   36.70    6.00
 -12   2   0   22.70    4.70
   0  -3   0   -0.40    0.30
   0  -3   0   -0.40    0.30
   0   3   0    0.00    0.40
   0   3   0    0.00    0.30
  -1  -3   0   71.89    2.00
   1  -3   0   70.59    1.70
   1  -3   0   71.59    1.80
   1  -3   0   72.59    2.20
   1   3   0   70.69    2.10
   1   3   0   69.49    1.90
   1   3   0   71.19    1.60
  -2  -3   0 2453.85   35.60
   2  -3   0 2441.86   33.80
   2  -3   0 2569.14   35.50
   2  -3   0 2442.06   34.60
  -2   3   0 2512.15   34.90
   2   3   0 2448.16   34.20
   2   3   0 2543.55   35.00
   2   3   0 2513.15   35.10
  -3  -3   0 3389.96   47.70
  -3  -3   0 3356.96   47.80
   3  -3   0 3373.16   48.30
   3  -3   0 3399.66   47.50
  -3   3   0 3349.76   47.70
   3   3   0 3521.15   47.30
   3   3   0 3355.76   47.80
  -4  -3   0  578.64   11.30
   4  -3   0  571.44   11.00
   4  -3   0  567.84   11.60
  -4  -3   0  559.64    9.50
   4   3   0  583.34   10.80
  -4   3   0  571.54   11.10
   4   3   0  580.34   11.40
  -5  -3   0  818.62   12.80
  -5  -3   0  827.02   15.30
   5  -3   0  772.12   15.50
   5  -3   0  792.42   15.00
   5   3   0  787.22   14.70
   5   3   0  800.82   15.30
  -5   3   0  813.32   15.10
  -6  -3   0  191.98    6.70
   6  -3   0  191.48    6.50
   6  -3   0  209.78    7.20
  -6  -3   0  194.68    4.60
  -6   3   0  198.98    6.70
   6   3   0  190.38    6.70
   6   3   0  193.28    6.40
   7  -3   0  934.81   19.50
  -7  -3   0  964.50   19.20
   7  -3   0  973.60   19.20
  -7   3   0  966.00   19.10
   7   3   0  965.30   19.40
   7   3   0  997.70   19.00
   8  -3   0   84.79    5.20
   8  -3   0  106.89    5.90
  -8  -3   0  103.29    5.80
  -8   3   0  103.79    5.80
   8   3   0  111.89    5.60
   8   3   0  101.29    5.70
   9  -3   0   21.60    3.60
   9  -3   0   23.60    3.90
  -9  -3   0   20.70    3.50
   9   3   0   24.00    4.00
  -9   3   0   23.60    3.80
   9   3   0   19.50    3.60
 -10  -3   0    6.00    2.70
  10  -3   0    8.50    3.10
  10  -3   0   10.20    3.00
  10   3   0    8.90    2.90
 -10   3   0   10.10    3.10
  10   3   0   13.70    3.60
  11  -3   0   27.30    4.80
 -11  -3   0   24.80    4.60
  11  -3   0   23.40    4.50
 -11   3   0   24.50    4.70
  11   3   0   33.40    5.20
  11   3   0   25.00    4.30
  12  -3   0   26.20    5.40
 -12  -3   0   15.20    4.30
  12  -3   0   18.30    4.40
 -12   3   0   22.60    4.80
  12   3   0   12.30    4.10
  12   3   0   12.40    3.90
   0  -4   0  118.29    2.50
   0  -4   0  112.29    2.80
   0   4   0  119.29    2.40
  -1  -4   0  126.69    3.10
   1  -4   0  127.69    3.20
   1  -4   0  125.19    2.70
   1   4   0  125.79    3.10
   1   4   0  126.19    2.40
   1   4   0  123.19    2.90
  -1   4   0  123.39    3.00
  -1   4   0  125.69    2.60
  -2  -4   0  842.32   13.40
   2  -4   0  880.51   13.40
   2  -4   0  908.51   14.40
   2  -4   0  856.71   12.50
   2   4   0  871.21   12.90
   2   4   0  887.01   13.80
  -2   4   0  870.61   13.70
   3  -4   0  915.51   15.10
   3  -4   0  950.10   13.10
  -3  -4   0  938.51   14.50
   3  -4   0  941.71   16.10
   3   4   0  954.50   14.70
  -3   4   0  950.60   15.40
   3   4   0  931.61   15.60
   3   4   0  944.61   15.60
  -4  -4   0   23.60    2.50
   4  -4   0   21.50    2.50
  -4  -4   0   26.00    1.70
   4  -4   0   25.60    2.10
   4   4   0   24.30    1.90
  -4   4   0   17.30    2.00
  -5  -4   0 3822.12   56.39
   5  -4   0 3938.81   57.19
  -5  -4   0 3915.51   53.79
   5  -4   0 3830.32   55.99
   5   4   0 3925.61   55.49
  -5   4   0 3918.11   56.29
   5   4   0 3833.22   56.49
  -6  -4   0 1054.39   16.70
   6  -4   0 1072.49   19.50
  -6  -4   0 1053.19   19.70
   6  -4   0 1042.50   20.30
  -6   4   0 1066.19   19.60
   6   4   0 1062.59   19.00
   6   4   0 1047.60   19.80
  -7  -4   0   86.89    4.90
  -7  -4   0   86.29    4.10
   7  -4   0   87.99    5.10
   7  -4   0   85.69    4.80
  -7   4   0   87.49    4.90
   7   4   0   87.69    4.60
   7   4   0   83.89    4.80
   8  -4   0   29.60    3.80
   8  -4   0   32.90    4.30
  -8  -4   0   41.00    4.30
   8   4   0   39.50    4.00
  -8   4   0   34.10    4.10
   8   4   0   33.20    4.00
   9  -4   0  556.04   14.70
   9  -4   0  526.45   15.00
  -9  -4   0  536.75   14.60
   9   4   0  543.85   14.00
   9   4   0  565.14   15.10
  -9   4   0  528.65   14.40
 -10  -4   0   36.70    5.00
  10  -4   0   23.60    3.90
  10  -4   0   32.20    4.90
  10   4   0   33.50    4.40
 -10   4   0   29.00    4.30
  10   4   0   33.10    4.90
  11  -4   0   14.40    4.00
 -11  -4   0   11.00    3.70
  11  -4   0    8.00    3.20
  11   4   0    9.40    3.30
 -11   4   0    8.10    3.50
  11   4   0   13.80    3.70
  12  -4   0   13.80    4.20
  12  -4   0   10.40    3.60
 -12  -4   0    8.60    4.00
  12   4   0   15.20    4.40
 -12   4   0    9.90    3.90
   0  -5   0    0.10    0.70
   0  -5   0   -0.80    0.70
   0   5   0    1.30    0.60
   0   5   0    0.60    0.80
  -1  -5   0  997.30   15.20
   1  -5   0  972.20   15.10
   1  -5   0  979.80   14.70
  -1  -5   0 1021.40   14.10
  -1   5   0 1008.90   15.00
  -1   5   0 1008.20   14.30
   1   5   0  984.50   14.70
   1   5   0 1000.90   15.20
  -2  -5   0  480.15    8.40
   2  -5   0  480.95    8.00
   2  -5   0  476.55    7.60
   2  -5   0  467.25    8.90
   2   5   0  469.95    7.60
   2   5   0  470.85    8.50
   2   5   0  459.75    8.70
  -2   5   0  463.05    8.50
   3  -5   0   24.00    1.70
  -3  -5   0   24.80    1.60
   3  -5   0   25.90    1.10
   3  -5   0   26.60    2.20
   3   5   0   22.10    1.90
   3   5   0   24.90    1.80
   3   5   0   26.20    1.60
  -3   5   0   26.20    1.90
   4  -5   0 3590.94   52.89
  -4  -5   0 3730.63   52.49
  -4  -5   0 3615.84   50.59
   4  -5   0 3639.44   51.59
   4   5   0 3654.63   52.19
  -4   5   0 3581.64   51.89
   4   5   0 3592.04   50.99
  -5  -5   0   50.29    3.40
  -5  -5   0   51.79    2.60
   5  -5   0   49.10    3.50
   5  -5   0   51.79    3.20
  -5   5   0   48.10    3.20
   5   5   0   53.59    3.30
   5   5   0   58.79    3.00
   6  -5   0  633.94   13.40
  -6  -5   0  629.34   13.70
   6  -5   0  626.64   14.20
  -6  -5   0  636.94   11.40
  -6   5   0  611.54   13.40
   6   5   0  616.24   12.70
   6   5   0  621.34   13.70
   7  -5   0  372.36   10.30
  -7  -5   0  366.36    7.80
  -7  -5   0  373.86   10.50
   7  -5   0  381.16   11.10
   7   5   0  370.06    9.70
  -7   5   0  377.96   10.40
   7   5   0  368.46   10.60
   8  -5   0  683.33   15.90
   8  -5   0  661.03   16.40
  -8  -5   0  697.23   16.30
  -8   5   0  676.43   15.90
   8   5   0  680.83   15.30
   8   5   0  679.33   16.30
   9  -5   0   54.59    5.00
  -9  -5   0   54.79    5.60
   9  -5   0   51.79    5.30
  -9   5   0   52.39    5.30
   9   5   0   43.50    4.60
   9   5   0   47.70    5.20
 -10  -5   0   31.10    4.80
  10  -5   0   33.80    5.00
  10  -5   0   27.30    4.30
  10   5   0   29.50    4.50
 -10   5   0   37.40    4.90
  10   5   0   33.40    4.40
  11  -5   0   57.59    6.50
 -11  -5   0   48.90    5.80
  11  -5   0   61.79    7.00
 -11   5   0   45.70    5.80
  11   5   0   54.69    5.90
  11   5   0   52.29    6.40
  12  -5   0   -1.90    2.80
  12  -5   0    3.00    3.50
 -12  -5   0    3.00    3.40
  12   5   0   -1.30    3.00
 -12   5   0    2.80    3.30
   0  -6   0 1026.90   15.80
   0  -6   0 1032.40   15.10
   0   6   0 1053.19   14.90
   0   6   0 1032.80   15.70
  -1  -6   0 1728.33   23.80
   1  -6   0 1672.13   24.90
   1  -6   0 1699.53   24.70
  -1  -6   0 1748.33   25.20
   1   6   0 1754.72   25.20
   1   6   0 1745.63   24.50
  -1   6   0 1740.43   24.00
  -1   6   0 1725.73   24.90
   2  -6   0 1187.28   17.60
  -2  -6   0 1201.38   18.50
   2  -6   0 1189.68   19.00
  -2   6   0 1236.08   17.90
   2   6   0 1226.58   18.90
   2   6   0 1213.98   18.40
  -2   6   0 1210.78   18.50
   2   6   0 1195.38   17.20
   3  -6   0   63.39    2.60
  -3  -6   0   67.29    2.70
   3  -6   0   54.99    3.10
   3  -6   0   59.59    2.00
  -3   6   0   62.19    2.80
   3   6   0   68.09    2.40
   3   6   0   60.09    2.80
   4  -6   0    3.30    1.40
   4  -6   0    5.30    0.70
  -4  -6   0    4.80    1.10
   4  -6   0    3.60    1.20
   4   6   0    4.10    1.10
   4   6   0    5.40    1.40
   4   6   0    5.00    1.30
  -4   6   0    3.50    1.30
   5  -6   0  341.87    9.30
   5  -6   0  356.56    8.50
  -5  -6   0  348.27    9.00
  -5  -6   0  361.86    7.60
   5   6   0  354.66    8.00
  -5   6   0  344.97    8.70
   5   6   0  333.57    8.70
  -6  -6   0  900.61   15.50
  -6  -6   0  899.61   17.80
   6  -6   0  939.41   17.60
   6  -6   0  892.61   18.50
   6   6   0  925.51   18.10
  -6   6   0  923.81   17.70
   6   6   0  907.91   16.70
   7  -6   0  346.97   10.60
   7  -6   0  352.46    9.90
  -7  -6   0  355.26   10.20
  -7  -6   0  341.17    7.80
   7   6   0  357.26    9.40
  -7   6   0  340.47    9.90
   7   6   0  357.66   10.40
  -8  -6   0  439.26   12.60
   8  -6   0  458.85   12.50
   8  -6   0  479.85   13.60
  -8   6   0  476.65   12.70
   8   6   0  470.45   13.00
   8   6   0  452.95   11.70
   9  -6   0   20.60    3.50
  -9  -6   0   20.10    3.80
   9  -6   0   18.10    3.60
  -9   6   0   21.30    3.80
   9   6   0   24.80    4.10
   9   6   0   19.30    3.20
  10  -6   0   16.70    3.80
  10  -6   0   19.20    3.80
 -10  -6   0   11.90    3.40
 -10   6   0    7.60    3.00
  10   6   0   18.40    3.70
  10   6   0   17.70    3.30
  11  -6   0  138.69    8.20
  11  -6   0  131.59    8.50
 -11  -6   0  130.19    8.30
  11   6   0  137.69    8.50
 -11   6   0  140.59    8.30
  11   6   0  126.69   10.90
  12  -6   0   36.00    6.00
 -12  -6   0   34.50    5.90
  12  -6   0   27.40    5.00
 -12   6   0   46.80    6.40
  12   6   0   35.10    5.80
   0  -7   0    1.10    0.70
   0  -7   0    1.40    0.80
   0   7   0    0.70    0.60
   0   7   0    1.70    0.60
   1  -7   0   92.09    3.00
  -1  -7   0   92.69    3.10
  -1  -7   0   91.29    2.30
   1  -7   0   85.39    2.80
   1   7   0   92.79    3.10
   1   7   0   91.89    2.70
  -1   7   0   92.09    3.00
  -1   7   0   90.79    2.40
   2  -7   0 3954.40   53.59
   2  -7   0 3735.83   51.99
  -2  -7   0 3812.42   52.99
  -2   7   0 3788.02   52.89
   2   7   0 3664.83   53.19
  -2   7   0 3851.21   55.19
   2   7   0 3762.22   52.59
   2   7   0 3789.42   52.99
   3  -7   0  537.55    8.80
   3  -7   0  546.65    9.70
   3  -7   0  547.35   11.00
  -3  -7   0  517.15    9.90
   3   7   0  529.75    9.00
   3   7   0  516.95   10.20
  -3   7   0  535.95   10.30
   3   7   0  521.55   10.50
   4  -7   0  316.67    5.60
   4  -7   0  312.27    7.20
   4  -7   0  317.47    8.30
  -4  -7   0  295.97    6.90
   4   7   0  310.17    6.60
  -4   7   0  311.87    7.60
   4   7   0  296.07    7.50
   4   7   0  311.47    7.90
   5  -7   0    6.60    1.80
  -5  -7   0    2.40    1.00
  -5  -7   0    2.10    1.30
   5  -7   0    4.50    1.20
  -5   7   0    1.80    1.30
   5   7   0    5.50    1.60
   5   7   0    8.50    1.50
  -6  -7   0   11.80    1.80
  -6  -7   0   16.30    2.70
   6  -7   0   14.20    2.30
   6  -7   0   16.30    2.70
   6   7   0   13.60    2.40
   6   7   0   14.50    2.10
  -6   7   0   11.80    2.30
   7  -7   0  575.24   13.20
  -7  -7   0  543.85   11.10
   7  -7   0  540.85   14.10
  -7  -7   0  561.64   13.60
   7   7   0  550.44   13.60
   7   7   0  553.64   12.30
  -7   7   0  576.84   13.50
  -8  -7   0  105.59    6.00
   8  -7   0  112.29    6.60
   8  -7   0  100.49    5.50
  -8   7   0   97.59    5.70
   8   7   0  102.19    5.10
   8   7   0   95.09    5.80
   9  -7   0   20.00    3.60
   9  -7   0   15.70    3.50
  -9  -7   0   24.40    4.00
  -9   7   0   30.60    4.30
   9   7   0   21.40    3.30
   9   7   0   17.20    3.50
  10  -7   0  192.88    8.80
  10  -7   0  192.18    9.60
 -10  -7   0  186.18    9.00
 -10   7   0  177.78    8.60
  10   7   0  201.58    8.20
  10   7   0  184.08    9.00
  11  -7   0   37.60    5.10
 -11  -7   0   39.20    5.60
  11  -7   0   45.00    6.30
 -11   7   0   37.00    5.20
  11   7   0   31.90    5.20
  12  -7   0   85.49    8.30
 -12  -7   0   79.59    8.10
  12  -7   0   71.79    8.00
  12   7   0   84.89    7.40
 -12   7   0   64.89    7.20
   0  -8   0 3673.93   52.09
   0  -8   0 3650.73   51.39
   0   8   0 3701.33   53.19
   0   8   0 3716.93   54.09
   1  -8   0 1624.24   24.10
  -1  -8   0 1645.04   22.90
  -1  -8   0 1615.94   24.50
   1  -8   0 1590.84   24.00
   1   8   0 1634.84   23.50
   1   8   0 1588.34   24.30
  -1   8   0 1635.34   23.00
  -1   8   0 1628.34   24.20
   2  -8   0  524.65    9.10
   2  -8   0  526.55   10.20
  -2  -8   0  498.45    9.80
  -2   8   0  517.15    8.80
   2   8   0  507.25   10.00
   2   8   0  506.25    9.40
   3  -8   0  354.56    8.50
  -3  -8   0  367.56    7.90
   3  -8   0  364.56    6.80
  -3   8   0  368.26    8.00
  -3   8   0  366.56    7.40
   3   8   0  344.37    7.80
   3   8   0  357.26    8.30
   3   8   0  355.26    6.60
   4  -8   0  723.23   13.00
   4  -8   0  713.33   14.50
   4  -8   0  713.93   11.40
  -4  -8   0  700.33   13.00
  -4   8   0  732.23   13.70
   4   8   0  737.33   14.20
   4   8   0  727.53   12.20
   4   8   0  708.03   13.70
   5  -8   0    9.70    0.90
  -5  -8   0    9.90    1.60
   5  -8   0    6.50    1.50
   5  -8   0    8.80    2.00
  -5   8   0    6.10    1.70
   5   8   0    8.50    1.90
   5   8   0   10.40    1.60
   5   8   0    8.40    1.60
   6  -8   0   17.60    2.50
  -6  -8   0   20.50    2.30
   6  -8   0   11.10    2.20
  -6  -8   0   15.10    2.70
  -6   8   0   17.30    2.70
   6   8   0   16.20    2.10
   6   8   0   13.20    2.30
  -7  -8   0   56.99    4.30
   7  -8   0   43.40    3.60
  -7  -8   0   49.99    3.20
   7  -8   0   50.59    4.20
   7   8   0   50.59    4.10
  -7   8   0   44.80    3.90
   7   8   0   46.30    3.30
  -8  -8   0   12.90    3.10
   8  -8   0   19.40    3.60
   8  -8   0   12.00    2.50
   8   8   0   13.00    2.80
   8   8   0   15.50    2.70
  -8   8   0   12.40    3.10
   9  -8   0  141.39    7.10
  -9  -8   0  130.19    7.10
   9  -8   0  137.69    7.50
   9   8   0  136.19    6.40
  -9   8   0  128.49    7.00
   9   8   0  136.89    7.20
 -10  -8   0   74.29    6.20
  10  -8   0   77.99    5.80
  10  -8   0   75.09    6.50
  10   8   0   82.59    6.20
 -10   8   0   81.39    6.20
  10   8   0   90.89    6.40
  11  -8   0  228.98   10.30
 -11  -8   0  222.88   10.60
  11  -8   0  228.18   10.90
 -11   8   0  221.08   10.20
  11   8   0  231.28   10.60
  12  -8   0   80.89    7.40
 -12  -8   0   70.29    7.70
  12  -8   0   71.99    8.00
 -12   8   0   73.49    7.70
   0  -9   0    0.30    1.10
   1  -9   0 1408.06   21.40
   1  -9   0 1375.16   21.40
  -1  -9   0 1328.17   21.70
  -1  -9   0 1433.46   20.20
  -1   9   0 1439.46   20.20
  -1   9   0 1392.86   21.60
   1   9   0 1412.76   20.70
  -2  -9   0  107.99    2.80
   2  -9   0  111.19    3.50
   2  -9   0  100.39    3.80
  -2  -9   0  108.89    3.90
   2   9   0  107.59    3.50
  -2   9   0  107.09    3.70
  -2   9   0  110.59    3.10
   2   9   0  114.49    4.00
   3  -9   0 1634.64   24.10
   3  -9   0 1604.04   26.20
  -3  -9   0 1629.44   25.50
   3   9   0 1619.74   26.00
  -3   9   0 1633.24   25.50
   3   9   0 1667.23   23.50
  -3   9   0 1618.34   24.50
   3   9   0 1636.34   25.30
   4  -9   0  372.66    7.10
   4  -9   0  363.96    9.30
   4  -9   0  364.26    8.00
  -4  -9   0  369.76    8.40
   4   9   0  370.26    7.30
  -4   9   0  349.57    8.60
   4   9   0  371.26    9.10
   4   9   0  366.46    8.70
   5  -9   0  305.67    7.70
   5  -9   0  305.17    5.80
  -5  -9   0  293.07    7.50
   5  -9   0  309.97    9.10
   5   9   0  308.07    7.00
   5   9   0  297.77    8.20
  -5   9   0  305.37    8.30
   5   9   0  301.07    8.50
   6  -9   0    0.00    1.20
   6  -9   0    2.80    1.60
  -6  -9   0    0.30    1.30
  -6  -9   0    1.10    1.20
   6   9   0   -0.50    1.00
   6   9   0    2.40    1.40
  -6   9   0   -0.20    1.10
   7  -9   0   33.60    3.60
  -7  -9   0   32.20    3.70
  -7  -9   0   36.10    3.00
   7  -9   0   38.90    4.40
   7   9   0   39.50    3.00
  -7   9   0   32.80    3.60
   7   9   0   40.30    4.30
   8  -9   0  164.08    7.90
  -8  -9   0  180.78    7.90
   8  -9   0  174.68    7.10
   8   9   0  186.98    8.00
   8   9   0  173.18    6.50
  -8   9   0  180.78    7.70
   9  -9   0  526.45   14.20
   9  -9   0  527.45   15.60
  -9  -9   0  530.15   15.00
   9   9   0  518.15   14.80
  -9   9   0  518.65   14.50
   9   9   0  534.05   13.20
  10  -9   0   15.10    3.60
 -10  -9   0   16.60    3.80
  10  -9   0    9.20    3.10
 -10   9   0   15.10    3.60
  10   9   0   19.50    3.90
  11  -9   0    9.90    3.70
  11  -9   0   11.60    4.30
 -11  -9   0   10.70    3.70
  11   9   0    6.80    3.40
 -11   9   0    5.10    3.10
   0 -10   0 1882.91   28.90
   0 -10   0 1933.21   27.80
   0  10   0 1936.31   27.40
   0  10   0 1945.11   28.90
   1 -10   0  105.49    3.70
   1 -10   0  103.39    3.50
  -1 -10   0   97.99    3.70
  -1 -10   0   99.89    2.80
   1  10   0  105.39    3.20
  -1  10   0   94.19    2.80
  -1  10   0  101.49    3.70
   1  10   0  100.69    3.70
   2 -10   0   93.29    3.30
  -2 -10   0   88.29    2.60
   2 -10   0   92.09    3.70
  -2 -10   0   88.89    3.70
  -2  10   0   89.89    3.50
   2  10   0   85.89    3.70
   2  10   0   85.79    3.20
  -2  10   0   90.59    2.80
  -3 -10   0  276.27    7.10
   3 -10   0  272.37    6.20
   3 -10   0  269.27    7.40
  -3  10   0  276.87    6.10
   3  10   0  253.97    6.60
   3  10   0  270.17    5.40
  -3  10   0  280.97    7.10
  -4 -10   0  770.52   14.50
   4 -10   0  770.02   15.60
   4 -10   0  790.92   12.90
  -4  10   0  777.32   13.80
   4  10   0  765.92   14.60
  -4  10   0  767.82   14.70
   4  10   0  738.23   15.00
   4  10   0  772.82   12.70
  -5 -10   0   53.59    3.20
   5 -10   0   64.29    4.10
   5 -10   0   59.49    2.40
   5 -10   0   60.39    3.30
  -5  10   0   57.69    3.50
   5  10   0   61.69    3.80
   5  10   0   60.39    2.80
   5  10   0   56.99    3.50
  -6 -10   0  333.17    9.70
   6 -10   0  321.47    8.70
   6 -10   0  327.17   10.20
  -6 -10   0  328.97    8.50
   6  10   0  337.17    9.60
  -6  10   0  312.57    9.10
   6  10   0  344.37    8.00
   7 -10   0   19.20    3.30
   7 -10   0   21.10    3.00
  -7 -10   0   18.40    3.00
  -7 -10   0   19.90    2.60
  -7  10   0   26.30    3.70
   7  10   0   18.20    2.90
   7  10   0   28.20    2.90
   8 -10   0   16.50    3.60
   8 -10   0    8.90    2.50
  -8 -10   0   12.20    2.90
  -8  10   0    9.80    2.80
   8  10   0   13.00    2.80
   8  10   0    8.50    2.10
   9 -10   0  174.88    8.70
  -9 -10   0  146.29    7.80
   9 -10   0  164.08    7.50
  -9  10   0  169.78    8.00
   9  10   0  175.58    8.10
   9  10   0  175.58    8.40
 -10 -10   0  303.57   11.60
  10 -10   0  285.17   11.90
  10 -10   0  293.87   10.90
  10  10   0  270.67   11.20
 -10  10   0  290.17   11.10
 -11 -10   0   81.09    7.80
  11 -10   0   78.39    7.00
  11 -10   0   79.69    6.70
  11  10   0   76.89    6.90
 -11  10   0   74.79    7.30
   0 -11   0   18.40    1.60
   0  11   0   18.60    1.40
  -1 -11   0   32.50    2.40
   1 -11   0   30.40    2.00
  -1 -11   0   35.10    1.80
   1 -11   0   35.10    2.30
  -1  11   0   34.50    1.80
   1  11   0   29.40    2.10
  -1  11   0   31.80    2.20
   1  11   0   34.40    1.90
   2 -11   0 1053.39   17.70
   2 -11   0 1067.09   18.40
  -2 -11   0 1074.89   18.60
  -2 -11   0 1090.39   16.20
   2  11   0 1118.19   18.80
   2  11   0 1062.69   17.50
  -2  11   0 1115.29   18.40
  -2  11   0 1092.19   16.80
   3 -11   0  679.63   12.20
   3 -11   0  662.73   13.60
  -3 -11   0  685.73   13.30
  -3 -11   0  696.13   11.10
   3  11   0  696.53   12.80
   3  11   0  657.73   13.40
  -3  11   0  665.83   11.80
  -3  11   0  696.23   13.20
   4 -11   0   68.29    4.00
   4 -11   0   68.19    2.90
  -4 -11   0   69.89    3.60
  -4  11   0   60.49    3.50
  -4  11   0   62.19    3.00
   4  11   0   66.59    2.60
   4  11   0   71.19    3.90
   4  11   0   67.09    3.50
   5 -11   0  257.57    5.80
   5 -11   0  247.28    8.30
  -5 -11   0  259.37    7.40
  -5  11   0  267.07    7.80
   5  11   0  255.07    8.00
   5  11   0  245.98    7.60
  -5  11   0  252.47    7.00
   5  11   0  258.17    6.10
  -6 -11   0   46.20    3.40
   6 -11   0   50.69    3.50
   6 -11   0   55.29    4.30
   6 -11   0   51.79    2.60
   6  11   0   48.40    2.90
   6  11   0   47.30    3.60
  -6  11   0   45.40    3.70
   6  11   0   52.29    4.10
  -7 -11   0  885.11   17.10
   7 -11   0  860.81   19.70
  -7 -11   0  889.41   19.10
   7 -11   0  844.92   17.50
  -7  11   0  870.51   18.50
   7  11   0  883.71   16.30
   7  11   0  880.91   18.90
   8 -11   0   11.70    2.80
   8 -11   0   13.20    3.20
  -8 -11   0   12.00    3.10
   8  11   0   10.30    2.20
   8  11   0    9.50    2.60
  -8  11   0   11.20    2.80
   9 -11   0   44.80    4.90
  -9 -11   0   55.99    5.80
   9 -11   0   42.70    5.40
   9  11   0   45.70    5.20
  -9  11   0   58.99    5.80
 -10 -11   0   35.80    5.30
  10 -11   0   47.20    6.10
  10 -11   0   32.60    4.60
  10  11   0   39.30    5.40
 -10  11   0   33.10    4.80
  11 -11   0   71.99    8.00
  11 -11   0   68.69    6.90
 -11 -11   0   84.79    7.30
 -11  11   0   68.99    7.10
  11  11   0   69.19    7.50
   0 -12   0  135.69    4.80
   0 -12   0  137.39    4.00
   0  12   0  137.69    4.60
   0  12   0  141.99    3.70
   1 -12   0  908.31   15.90
  -1 -12   0  883.81   16.20
   1 -12   0  897.21   15.40
  -1 -12   0  892.51   14.20
   1  12   0  919.71   14.70
  -1  12   0  912.61   14.30
  -1  12   0  911.41   16.00
   2 -12   0  203.08    5.70
  -2 -12   0  208.08    4.60
  -2 -12   0  216.58    6.40
   2 -12   0  219.58    6.20
  -2  12   0  205.98    4.90
  -2  12   0  207.78    6.00
   2  12   0  207.98    5.40
   2  12   0  206.88    6.20
  -3 -12   0   44.60    3.00
   3 -12   0   51.29    2.80
  -3 -12   0   44.50    2.10
   3 -12   0   41.50    3.00
   3  12   0   43.70    2.70
   3  12   0   49.90    3.20
  -3  12   0   45.80    2.40
  -3  12   0   48.70    3.00
   4 -12   0   30.80    3.30
   4 -12   0   37.40    2.40
  -4 -12   0   34.20    2.90
   4  12   0   35.80    2.80
   4  12   0   36.10    2.00
  -4  12   0   37.00    2.40
   4  12   0   38.30    3.00
   5 -12   0  203.88    5.30
   5 -12   0  211.78    7.70
  -5 -12   0  201.18    6.70
   5  12   0  203.28    7.20
   5  12   0  200.68    6.80
  -5  12   0  216.18    6.40
   5  12   0  205.78    5.30
  -5  12   0  220.88    7.10
   6 -12   0 1018.80   16.70
  -6 -12   0  943.71   18.40
   6 -12   0  951.40   20.50
  -6  12   0  979.20   18.40
  -6  12   0  997.50   19.50
   6  12   0  982.40   16.70
   6  12   0  947.51   19.60
   6  12   0  974.80   19.50
  -7 -12   0  212.58    7.30
   7 -12   0  201.18    8.60
  -7 -12   0  211.28    8.40
  -7  12   0  208.68    7.40
  -7  12   0  208.08    8.00
   7  12   0  210.88    6.40
   7  12   0  209.18    8.10
   8 -12   0  171.38    8.40
  -8 -12   0  194.98    8.50
   8 -12   0  179.58    7.40
  -8  12   0  198.78    8.30
   8  12   0  198.78    8.40
   9 -12   0  107.59    7.30
   9 -12   0  106.39    6.30
  -9 -12   0  109.59    7.00
   9  12   0  116.99    6.90
  -9  12   0   95.89    6.50
 -10 -12   0   83.39    6.80
  10 -12   0   89.29    6.90
 -10  12   0   79.79    6.40
  10  12   0   90.09    6.80
 -10  12   0   87.79    6.20
 -11 -12   0   10.00    3.90
  11 -12   0   10.30    4.00
  11  12   0    9.10    3.70
 -11  12   0   12.20    3.70
 -11  12   0    7.30    3.50
   0 -13   0   10.30    1.80
   0 -13   0    6.50    1.30
   0  13   0    4.90    1.20
   0  13   0    7.70    1.20
  -1 -13   0    3.70    1.40
   1 -13   0    9.30    1.70
  -1 -13   0    2.00    0.90
   1  13   0    5.80    1.10
  -1  13   0    1.20    0.90
  -1  13   0    3.20    1.00
   1  13   0    7.30    1.60
   2 -13   0    9.60    1.70
  -2 -13   0   12.90    1.40
  -2 -13   0   13.30    2.20
   2 -13   0   13.30    1.80
  -2  13   0   17.00    2.20
   2  13   0   10.80    1.80
   2  13   0   13.40    1.70
  -2  13   0   13.60    1.50
  -3 -13   0  100.49    4.50
  -3 -13   0   93.99    3.00
   3 -13   0   99.09    3.90
   3 -13   0   99.59    4.60
   3  13   0  101.99    4.60
   3  13   0   97.89    3.90
  -3  13   0   97.29    4.30
  -3  13   0   97.59    3.50
   4 -13   0 1589.54   27.70
  -4 -13   0 1607.04   26.90
   4 -13   0 1598.74   25.00
   4  13   0 1599.04   27.40
   4  13   0 1629.74   23.70
   4  13   0 1557.44   26.20
  -4  13   0 1631.94   25.30
  -4  13   0 1610.14   26.80
   5 -13   0   40.50    3.60
  -5 -13   0   42.10    3.40
   5 -13   0   44.70    2.70
   5  13   0   43.30    3.40
   5  13   0   37.20    3.80
   5  13   0   38.40    2.30
  -5  13   0   40.00    3.20
  -5  13   0   43.50    3.00
   6 -13   0   91.59    5.50
  -6 -13   0   91.49    4.80
   6 -13   0  102.29    4.50
  -6  13   0   92.39    4.60
   6  13   0   90.09    5.00
  -6  13   0   89.99    4.90
   6  13   0   87.09    3.70
   6  13   0   79.79    5.00
  -7 -13   0  139.59    7.00
   7 -13   0  127.69    7.10
  -7 -13   0  139.19    6.00
   7  13   0  136.59    5.00
  -7  13   0  125.09    5.80
  -7  13   0  137.09    6.60
   7  13   0  135.79    6.60
  -8 -13   0  738.83   17.70
  -8 -13   0  758.72   18.40
   8 -13   0  717.73   18.70
  -8  13   0  771.42   18.00
   8  13   0  757.22   18.10
  -8  13   0  745.03   16.90
   9 -13   0   14.40    3.90
  -9 -13   0   15.40    3.80
  -9  13   0   17.60    3.40
  -9  13   0    6.60    2.90
   9  13   0    4.50    2.40
  10 -13   0   61.09    6.80
 -10 -13   0   71.69    7.20
 -10  13   0   63.39    5.60
 -10  13   0   68.69    6.90
  10  13   0   62.29    6.70
  11 -13   0    3.90    3.50
 -11 -13   0    2.50    3.30
 -11  13   0    3.60    2.90
 -11  13   0    3.30    3.20
  11  13   0   -2.20    2.60
   0 -14   0  162.78    4.70
   0 -14   0  169.68    5.70
   0  14   0  165.78    5.50
   0  14   0  167.68    4.40
  -1 -14   0  652.23   13.40
   1 -14   0  666.53   13.10
   1 -14   0  628.94   12.30
  -1 -14   0  646.24   11.20
  -1  14   0  647.24   12.90
  -1  14   0  656.63   11.20
   1  14   0  654.93   13.10
   1  14   0  631.24   11.50
   2 -14   0   38.90    2.70
  -2 -14   0   36.60    3.00
  -2 -14   0   31.60    1.90
   2 -14   0   33.00    2.70
   2  14   0   35.50    2.40
   2  14   0   33.50    2.80
  -2  14   0   38.00    2.70
  -2  14   0   38.30    2.10
  -3 -14   0   51.99    3.50
   3 -14   0   45.90    3.40
   3 -14   0   44.60    2.90
  -3 -14   0   50.19    2.20
  -3  14   0   50.49    2.60
  -3  14   0   50.19    3.30
   3  14   0   50.49    2.90
   3  14   0   50.99    3.50
   4 -14   0  369.46    8.40
  -4 -14   0  351.16    7.10
  -4 -14   0  363.26    9.60
   4 -14   0  350.56    9.90
   4  14   0  372.46   10.00
  -4  14   0  347.27    8.10
   4  14   0  353.76    9.00
  -4  14   0  355.46    9.40
  -5 -14   0 1147.19   21.60
   5 -14   0 1180.38   23.10
   5 -14   0 1191.08   19.60
   5  14   0 1195.08   18.70
  -5  14   0 1196.68   20.50
  -5  14   0 1214.18   22.10
   5  14   0 1155.48   21.50
   5  14   0 1172.68   22.60
  -6 -14   0  294.57    8.90
   6 -14   0  310.27   10.40
   6  14   0  287.27    9.10
   6  14   0  309.67    9.90
  -6  14   0  299.17    9.40
   6  14   0  280.47    6.90
  -6  14   0  311.07    8.60
   7 -14   0   60.09    5.30
  -7 -14   0   54.89    4.30
  -7  14   0   60.39    4.30
   7  14   0   59.59    4.90
  -7  14   0   43.90    4.70
   7  14   0   59.89    4.60
  -8 -14   0   85.49    5.30
  -8 -14   0   82.19    6.10
   8 -14   0   97.19    6.50
  -8  14   0   73.19    5.50
   8  14   0   87.59    5.90
  -8  14   0   82.29    5.30
   9 -14   0   77.99    6.30
  -9 -14   0   52.29    5.80
  -9  14   0   73.99    5.90
   9  14   0   67.79    5.80
  -9  14   0   70.99    5.30
  10 -14   0   17.00    4.10
 -10 -14   0   12.80    3.90
  10  14   0   19.90    4.20
 -10  14   0   13.80    3.40
 -10  14   0   21.30    4.50
 -11 -14   0   58.79    7.10
  11 -14   0   65.09    7.90
 -11  14   0   62.09    6.70
 -11  14   0   49.20    6.60
  11  14   0   44.60    5.90
   0 -15   0    8.30    1.80
   0 -15   0    9.20    1.60
   0  15   0    5.90    1.50
   0  15   0    8.90    1.30
   1 -15   0  146.89    4.90
  -1 -15   0  140.69    4.20
   1 -15   0  158.58    5.60
  -1 -15   0  144.29    5.50
   1  15   0  152.38    5.50
  -1  15   0  134.99    4.00
   1  15   0  145.19    4.40
  -1  15   0  139.19    5.20
   2 -15   0 1946.31   30.80
  -2 -15   0 1945.51   28.30
  -2 -15   0 1906.81   31.60
   2 -15   0 1994.80   31.10
   2  15   0 1950.20   29.70
  -2  15   0 1959.80   28.80
   2  15   0 1911.11   31.50
  -2  15   0 1975.90   31.20
   3 -15   0  233.18    7.40
   3 -15   0  230.28    6.70
  -3 -15   0  220.78    7.40
  -3 -15   0  229.58    5.20
   3  15   0  225.78    7.40
   3  15   0  226.18    6.50
  -3  15   0  237.28    7.30
  -3  15   0  239.08    5.90
  -4 -15   0  190.38    4.70
   4 -15   0  193.88    5.90
   4 -15   0  188.98    7.10
  -4 -15   0  198.78    7.00
  -4  15   0  191.38    5.60
   4  15   0  178.48    6.90
   4  15   0  187.28    6.30
  -4  15   0  186.48    6.70
   5 -15   0  260.97    9.00
  -5 -15   0  255.37    8.30
   5 -15   0  246.48    6.80
   5  15   0  267.37    8.90
  -5  15   0  255.47    7.20
   5  15   0  254.87    8.00
  -5  15   0  246.38    8.20
  -6 -15   0   44.60    3.80
   6 -15   0   35.70    4.40
  -6  15   0   46.70    3.40
   6  15   0   49.80    4.30
   6  15   0   47.30    2.90
  -6  15   0   46.10    4.00
   6  15   0   49.20    3.90
  -7 -15   0  106.79    5.80
   7 -15   0  104.19    6.50
  -7  15   0  111.49    6.00
   7  15   0  113.49    6.10
   7  15   0   99.99    6.10
  -7  15   0  120.89    5.60
   8 -15   0   47.50    5.90
  -8 -15   0   38.30    4.30
  -8 -15   0   40.30    5.20
  -8  15   0   47.30    5.30
   8  15   0   40.00    4.80
  -8  15   0   42.90    4.50
   9 -15   0    7.90    3.10
  -9 -15   0    2.60    2.80
  -9  15   0    5.20    2.90
   9  15   0   10.30    3.30
  -9  15   0    8.70    2.80
 -10 -15   0  370.26   13.60
  10 -15   0  368.96   14.30
 -10  15   0  374.86   13.10
 -10  15   0  361.76   12.40
  10  15   0  342.17   12.90
 -11 -15   0   22.10    4.90
  11  15   0   27.80    5.10
 -11  15   0   18.80    4.50
 -11  15   0   22.00    4.40
   0 -16   0  507.05   11.90
   0 -16   0  522.25   10.50
   0  16   0  534.85    9.90
   0  16   0  549.74   11.90
  -1 -16   0  919.11   15.00
   1 -16   0  871.91   16.00
  -1 -16   0  926.11   17.60
   1 -16   0  849.61   16.80
  -1  16   0  881.81   14.60
   1  16   0  888.61   15.10
  -1  16   0  868.71   16.80
   1  16   0  893.61   17.00
   2 -16   0  300.57    8.10
  -2 -16   0  290.87    8.50
   2 -16   0  287.57    8.00
  -2 -16   0  279.87    6.10
  -2  16   0  273.97    6.40
   2  16   0  265.07    8.10
  -2  16   0  265.47    7.80
   2  16   0  283.57    7.00
   3 -16   0  402.26   10.40
  -3 -16   0  406.36   10.70
  -3 -16   0  393.96    7.70
   3 -16   0  394.16    9.60
   3  16   0  387.86   10.40
  -3  16   0  424.86    8.60
   3  16   0  394.66    9.30
  -3  16   0  409.86   10.30
   4 -16   0  202.78    6.40
   4 -16   0  209.98    7.70
  -4 -16   0  212.18    5.10
  -4 -16   0  207.78    7.40
  -4  16   0  214.28    6.00
  -4  16   0  212.38    7.30
   4  16   0  203.68    7.40
   4  16   0  193.18    6.60
  -5 -16   0   91.09    5.00
   5 -16   0   82.99    5.20
   5 -16   0   82.59    4.00
  -5  16   0   87.19    4.90
   5  16   0   85.59    5.10
  -5  16   0   78.89    4.00
   5  16   0   85.79    4.60
   6 -16   0   67.49    5.30
  -6 -16   0   58.79    4.40
  -6  16   0   70.49    4.00
   6  16   0   59.49    4.60
  -6  16   0   63.39    4.60
   6  16   0   52.49    4.10
  -7 -16   0   63.59    4.80
   7 -16   0   60.29    6.20
  -7  16   0   55.39    4.80
   7  16   0   55.49    4.60
  -7  16   0   57.59    4.10
   7  16   0   65.29    5.00
  -8 -16   0   60.59    5.40
  -8 -16   0   47.10    4.70
   8 -16   0   43.30    5.50
  -8  16   0   48.20    5.20
  -8  16   0   49.80    4.30
   8  16   0   43.50    4.90
   9 -16   0   34.80    5.60
  -9 -16   0   28.80    4.60
   9  16   0   29.10    4.40
  -9  16   0   27.20    4.10
  -9  16   0   24.40    4.40
  10 -16   0   34.00    5.60
 -10 -16   0   21.10    4.80
  10  16   0   16.90    4.20
 -10  16   0   22.30    4.40
 -10  16   0   15.20    3.60
 -11 -16   0  286.97   12.90
 -11  16   0  283.67   12.20
  11  16   0  299.77   12.90
 -11  16   0  294.07   11.80
   1 -17   0  713.03   14.80
  -1 -17   0  709.53   12.70
   1 -17   0  740.63   14.00
  -1 -17   0  696.83   15.10
  -1  17   0  710.73   12.40
  -1  17   0  716.13   14.80
   1  17   0  711.53   12.90
   1  17   0  684.23   14.60
  -2 -17   0  886.91   14.70
  -2 -17   0  879.81   17.90
   2 -17   0  888.91   17.20
   2 -17   0  901.11   17.20
  -2  17   0  897.71   17.50
   2  17   0  899.01   17.80
   2  17   0  902.11   15.90
  -2  17   0  878.61   15.00
   3 -17   0  610.54   13.10
  -3 -17   0  628.54   14.30
   3 -17   0  633.04   14.00
  -3 -17   0  609.84   10.70
  -3  17   0  624.94   11.60
   3  17   0  581.14   13.80
   3  17   0  608.64   12.60
  -3  17   0  603.04   13.60
   4 -17   0   72.59    4.00
   4 -17   0   85.29    5.00
  -4 -17   0   73.59    2.90
  -4 -17   0   74.79    4.70
   4  17   0   72.69    4.00
   4  17   0   69.69    4.40
  -4  17   0   84.69    3.70
  -4  17   0   74.59    4.40
   5 -17   0  162.08    7.20
   5 -17   0  151.48    5.50
  -5 -17   0  146.09    6.60
  -5  17   0  154.58    5.50
   5  17   0  146.79    6.80
   5  17   0  150.88    6.20
  -5  17   0  154.58    6.60
   6 -17   0   14.80    3.20
  -6 -17   0   15.50    3.00
   6  17   0   13.30    3.00
  -6  17   0   16.50    2.50
   6  17   0   16.10    2.80
  -6  17   0   14.90    3.00
  -7 -17   0  124.49    6.50
   7 -17   0  110.49    6.90
   7  17   0  129.59    6.70
  -7  17   0  117.39    6.60
  -7  17   0  122.79    5.80
   7  17   0  113.69    6.70
   8 -17   0  290.37   11.80
  -8 -17   0  305.57   11.50
  -8 -17   0  281.67   10.00
  -8  17   0  293.87    9.80
   8  17   0  296.87   10.80
  -8  17   0  296.07   10.80
  -9 -17   0  216.48   10.30
   9 -17   0  217.48   10.60
  -9  17   0  233.68   10.00
   9  17   0  217.68    9.80
  -9  17   0  230.98    9.10
  10 -17   0   20.20    4.70
 -10 -17   0   21.70    4.80
  10  17   0   19.10    4.10
 -10  17   0   21.90    4.20
 -10  17   0   14.40    4.00
   0 -18   0 3266.07   47.40
   0 -18   0 3219.58   49.80
   0  18   0 3254.77   46.40
   0  18   0 3271.37   49.50
   1 -18   0   36.90    2.90
  -1 -18   0   40.50    3.50
   1 -18   0   47.70    3.60
  -1 -18   0   34.90    2.40
  -1  18   0   25.30    2.90
   1  18   0   39.40    2.50
  -1  18   0   28.70    2.20
   1  18   0   37.90    3.20
   2 -18   0   35.60    3.10
  -2 -18   0   27.10    3.30
   2 -18   0   40.00    3.30
  -2 -18   0   31.20    2.20
  -2  18   0   25.50    2.20
   2  18   0   29.10    3.20
   2  18   0   41.40    2.70
  -2  18   0   24.40    2.90
  -3 -18   0  212.88    7.90
   3 -18   0  228.98    7.40
   3 -18   0  229.38    7.80
  -3 -18   0  223.18    5.40
   3  18   0  221.08    7.80
   3  18   0  228.18    6.80
  -3  18   0  216.18    7.40
  -3  18   0  222.08    6.00
  -4 -18   0  153.48    6.80
   4 -18   0  154.18    5.90
   4 -18   0  139.39    6.40
  -4  18   0  151.68    6.40
   4  18   0  148.49    5.80
  -4  18   0  146.79    5.00
   4  18   0  149.59    6.70
  -5 -18   0  319.87   10.10
   5 -18   0  324.47    8.70
   5 -18   0  303.07   10.30
  -5  18   0  316.07    9.90
   5  18   0  315.97   10.40
  -5  18   0  317.57    8.30
   5  18   0  313.57    9.30
  -6 -18   0  267.17    9.50
   6 -18   0  271.47   10.20
  -6  18   0  281.97    9.60
  -6  18   0  291.37    8.40
   6  18   0  267.27    9.10
   6  18   0  283.77   10.20
  -7 -18   0  175.28    7.90
   7 -18   0  151.28    8.30
   7  18   0  164.68    7.60
   7  18   0  162.28    8.10
  -7  18   0  160.88    7.70
  -7  18   0  161.28    6.70
   8 -18   0  159.98    8.80
  -8 -18   0  170.08    8.00
  -8  18   0  166.78    7.40
   8  18   0  179.78    8.90
  -8  18   0  176.78    8.50
   8  18   0  168.98    8.10
  -9 -18   0  207.18   10.20
   9 -18   0  207.28   10.70
  -9  18   0  200.48    9.50
   9  18   0  202.48    9.40
  -9  18   0  205.78    8.70
  10 -18   0   60.39    7.50
 -10 -18   0   51.79    6.70
 -10  18   0   58.39    6.70
  10  18   0   60.79    6.90
 -10  18   0   64.19    6.50
  -1 -19   0  107.49    4.10
   1 -19   0  118.89    5.50
  -1 -19   0  104.09    5.30
   1 -19   0  111.89    4.70
   1  19   0  105.19    4.00
  -1  19   0  115.49    3.90
  -1  19   0  113.19    5.30
   1  19   0  107.09    5.10
   2 -19   0  234.58    7.50
   2 -19   0  229.78    7.60
  -2 -19   0  221.18    5.70
  -2 -19   0  228.08    8.10
  -2  19   0  234.08    7.80
   2  19   0  210.88    7.70
  -2  19   0  230.08    6.00
   2  19   0  222.98    6.40
   3 -19   0  711.93   15.80
   3 -19   0  725.43   15.30
  -3 -19   0  715.23   12.40
  -3 -19   0  729.83   16.50
  -3  19   0  741.43   15.90
   3  19   0  704.23   16.10
  -3  19   0  718.43   13.30
   3  19   0  706.53   14.30
  -4 -19   0  462.25   12.60
   4 -19   0  468.85   12.60
   4 -19   0  455.55   11.20
  -4  19   0  456.25   10.00
   4  19   0  446.26   11.10
   4  19   0  448.66   12.40
  -4  19   0  438.76   11.90
   5 -19   0  340.77   11.20
   5 -19   0  338.97    9.30
  -5 -19   0  357.66   11.00
  -5  19   0  331.87    8.60
   5  19   0  346.17   10.00
   5  19   0  327.57   10.80
  -5  19   0  321.27   10.20
  -6 -19   0   66.19    5.30
   6 -19   0   66.39    5.50
   6  19   0   62.39    4.70
  -6  19   0   60.99    5.00
   6  19   0   60.29    5.20
  -6  19   0   61.89    4.10
   7 -19   0  455.15   14.60
  -7 -19   0  467.65   13.60
   7  19   0  465.45   13.40
  -7  19   0  487.35   12.20
   7  19   0  458.55   14.10
  -7  19   0  476.75   13.80
  -8 -19   0  107.29    6.80
   8 -19   0  101.09    7.30
   8  19   0   98.29    6.60
  -8  19   0  102.29    6.80
   8  19   0   99.09    6.90
  -8  19   0  112.89    6.20
   9 -19   0  129.09    8.50
  -9 -19   0  132.19    8.50
  -9  19   0  119.69    7.80
  -9  19   0  132.19    7.20
   9  19   0  135.89    7.90
 -10 -19   0   73.29    7.60
  10 -19   0   55.19    7.50
  10  19   0   80.69    7.00
 -10  19   0   70.29    7.20
   0 -20   0  201.48    6.30
   0 -20   0  224.78    8.00
   0  20   0  209.88    5.70
   0  20   0  206.48    7.40
   1 -20   0   22.70    3.00
  -1 -20   0   28.40    3.50
   1 -20   0   20.50    2.60
  -1 -20   0   23.70    2.40
   1  20   0   19.40    2.20
  -1  20   0   25.40    3.20
   1  20   0   22.60    3.20
  -1  20   0   23.10    2.20
  -2 -20   0  634.04   11.60
   2 -20   0  599.94   14.10
  -2 -20   0  622.54   15.00
   2 -20   0  619.64   13.80
   2  20   0  597.94   14.40
  -2  20   0  603.04   11.60
  -2  20   0  613.94   14.30
   2  20   0  609.54   12.40
   3 -20   0   13.10    2.50
   3 -20   0    8.50    2.30
  -3 -20   0    6.30    2.10
   3  20   0   13.60    2.60
   3  20   0   17.70    2.40
  -3  20   0    9.90    1.80
  -3  20   0    9.40    2.40
   4 -20   0   37.20    4.30
  -4 -20   0   36.40    4.30
   4 -20   0   42.10    3.70
  -4  20   0   36.00    4.10
   4  20   0   35.80    3.30
   4  20   0   41.00    4.50
  -4  20   0   34.10    2.90
  -5 -20   0    7.80    2.50
   5 -20   0    7.80    2.20
   5 -20   0    9.30    3.00
  -5  20   0    7.60    1.90
   5  20   0    8.20    2.70
  -5  20   0    3.60    2.00
   5  20   0   10.40    2.40
  -6 -20   0 1429.96   27.90
   6 -20   0 1391.06   28.60
   6  20   0 1431.96   26.90
  -6  20   0 1442.06   25.00
   6  20   0 1392.06   28.30
  -6  20   0 1448.26   27.70
  -7 -20   0   38.20    4.90
   7 -20   0   36.50    5.30
  -7  20   0   26.10    4.10
  -7  20   0   32.70    3.80
   7  20   0   37.10    5.00
   7  20   0   32.10    4.20
   8 -20   0    7.60    3.30
  -8 -20   0    5.30    2.90
  -8  20   0    7.40    3.00
   8  20   0    9.20    3.10
  -8  20   0   12.60    3.00
   8  20   0    7.40    3.20
  -9 -20   0   20.20    4.70
   9 -20   0   13.50    4.10
  -9  20   0   22.60    4.60
   9  20   0   25.80    4.70
  10 -20   0  136.89    9.60
 -10 -20   0  157.18    9.80
  10  20   0  134.69    8.50
 -10  20   0  150.48    9.10
   0 -21   0    5.50    1.90
   0  21   0    5.70    1.80
   1 -21   0   54.59    4.20
  -1 -21   0   43.10    4.00
  -1 -21   0   52.69    3.20
   1 -21   0   55.59    3.70
  -1  21   0   51.39    3.80
   1  21   0   50.19    2.90
   1  21   0   47.30    3.90
  -1  21   0   56.29    2.90
   2 -21   0   59.29    4.30
  -2 -21   0   60.49    3.10
   2 -21   0   52.49    3.90
  -2 -21   0   59.59    4.60
   2  21   0   57.39    4.40
  -2  21   0   55.69    4.20
  -2  21   0   51.59    3.00
   2  21   0   59.89    3.50
   3 -21   0 1171.18   22.80
  -3 -21   0 1150.78   23.60
   3 -21   0 1179.38   22.50
   3  21   0 1181.08   23.40
  -3  21   0 1195.48   23.00
  -3  21   0 1165.38   19.70
   3  21   0 1145.29   20.80
  -4 -21   0  490.35   13.60
   4 -21   0  475.15   13.10
   4 -21   0  461.25   12.00
   4  21   0  460.15   11.60
   4  21   0  467.55   13.20
  -4  21   0  471.45   10.40
  -4  21   0  466.45   12.70
   5 -21   0  151.68    7.50
   5 -21   0  156.08    6.50
  -5 -21   0  160.58    7.80
  -5  21   0  152.28    5.70
  -5  21   0  149.19    7.10
   5  21   0  163.38    7.70
   5  21   0  164.68    6.80
   6 -21   0   14.30    3.60
  -6 -21   0    7.80    2.90
  -6  21   0    6.40    2.20
   6  21   0    8.70    2.80
  -6  21   0    6.30    2.60
  -7 -21   0  279.67   10.80
   7 -21   0  286.77   11.60
  -7  21   0  270.67   10.30
   7  21   0  269.37   10.90
   7  21   0  278.67   10.20
   8 -21   0  264.27   11.60
  -8 -21   0  260.17   10.50
   8  21   0  242.28   10.20
  -8  21   0  257.17   10.60
   8  21   0  240.88   10.60
  -9 -21   0  127.79    8.80
   9 -21   0  120.49    8.60
  -9  21   0  122.99    8.00
   9  21   0  120.09    7.80
  10 -21   0   29.30    5.70
 -10 -21   0   41.20    6.60
  10  21   0   33.60    5.40
 -10  21   0   34.20    5.70
   0 -22   0 1313.87   22.90
   0 -22   0 1355.66   25.90
   0  22   0 1333.07   21.90
   0  22   0 1367.26   25.40
   1 -22   0   59.19    3.90
   1 -22   0   68.99    4.80
  -1 -22   0   60.59    3.40
  -1 -22   0   62.59    4.90
  -1  22   0   61.59    3.20
   1  22   0   56.49    4.20
   1  22   0   63.09    3.40
  -1  22   0   59.39    4.40
  -2 -22   0  107.09    4.20
  -2 -22   0  102.59    6.10
   2 -22   0  108.89    5.40
   2 -22   0  103.29    5.70
   2  22   0  111.39    4.60
  -2  22   0  101.99    4.10
   2  22   0  106.49    5.90
  -2  22   0  102.39    5.60
  -3 -22   0  169.68    7.80
   3 -22   0  158.68    7.00
   3 -22   0  164.48    7.00
  -3  22   0  156.48    5.40
  -3  22   0  152.78    6.90
   3  22   0  173.98    7.70
   3  22   0  166.08    6.10
   4 -22   0  525.65   13.40
  -4 -22   0  558.84   15.00
   4 -22   0  536.35   14.30
   4  22   0  550.24   12.90
  -4  22   0  543.35   14.20
   4  22   0  523.15   14.40
  -4  22   0  531.75   11.50
  -5 -22   0  497.15   14.40
   5 -22   0  510.75   12.90
   5 -22   0  503.95   14.60
   5  22   0  480.05   12.70
   5  22   0  490.35   14.20
  -5  22   0  524.55   14.10
   6 -22   0   33.50    5.00
  -6 -22   0   37.50    5.00
  -6  22   0   28.40    4.30
   6  22   0   32.90    4.60
   6  22   0   42.50    4.70
   7 -22   0  120.59    7.70
  -7 -22   0  129.09    7.60
   7  22   0  127.29    7.70
   7  22   0  131.69    7.10
  -7  22   0  128.19    7.40
  -8 -22   0   56.59    6.20
   8 -22   0   57.39    6.70
   8  22   0   64.29    5.80
   8  22   0   73.59    7.40
  -8  22   0   68.99    6.10
  -9 -22   0  121.29    8.90
   9 -22   0  124.59    8.80
   9  22   0  121.89    7.90
  -9  22   0  118.59    8.10
   1 -23   0 1108.09   20.60
  -1 -23   0 1055.59   22.60
  -1 -23   0 1086.69   19.10
   1 -23   0 1087.19   22.30
   1  23   0 1059.09   18.80
  -1  23   0 1104.69   22.10
  -1  23   0 1067.69   18.30
   1  23   0 1055.69   21.90
   2 -23   0  423.06   11.40
  -2 -23   0  423.36   12.80
   2 -23   0  424.46   12.10
   2  23   0  418.46   10.00
   2  23   0  408.76   12.10
  -2  23   0  409.66    9.30
  -2  23   0  436.56   12.20
  -3 -23   0  167.08    8.00
   3 -23   0  147.49    6.90
   3 -23   0  158.88    7.20
   3  23   0  170.08    7.60
  -3  23   0  146.49    7.10
   3  23   0  162.98    6.10
   4 -23   0  120.09    6.20
  -4 -23   0  113.59    6.90
   4 -23   0  111.99    6.50
   4  23   0  120.19    6.80
  -4  23   0  115.39    6.30
   4  23   0  117.59    5.60
   5 -23   0   18.20    3.50
   5 -23   0   19.90    3.30
  -5 -23   0   23.50    4.10
   5  23   0   22.50    3.20
   5  23   0   16.40    3.30
  -5  23   0   23.60    4.10
   6 -23   0   26.60    4.40
  -6 -23   0   25.80    4.40
   6  23   0   26.60    3.80
   6  23   0   22.70    3.90
  -6  23   0   24.90    4.20
  -7 -23   0   39.40    5.30
   7 -23   0   42.10    5.60
   7  23   0   44.10    5.70
   7  23   0   41.70    5.10
  -7  23   0   48.20    5.60
   8 -23   0   60.09    7.00
  -8 -23   0   72.19    6.40
  -8  23   0   75.39    6.40
   8  23   0   74.19    6.40
   8  23   0   71.09    6.00
   9 -23   0   48.60    6.80
  -9 -23   0   50.79    6.80
   9  23   0   62.59    6.90
  -9  23   0   60.99    6.80
   0 -24   0  441.96   13.00
   0 -24   0  443.46   10.80
   0  24   0  424.16    9.70
   0  24   0  442.16   12.70
   1 -24   0  912.31   20.60
   1 -24   0  937.21   18.80
  -1 -24   0  960.00   21.20
  -1 -24   0  946.01   17.40
  -1  24   0  962.70   20.50
   1  24   0  957.70   17.30
   1  24   0  957.70   20.50
  -2  24   0    9.10    2.40
  -3 -24   0  434.86   13.40
   3 -24   0  443.86   12.70
   3 -24   0  445.76   12.70
  -3  24   0  457.15   13.00
   3  24   0  457.15   11.10
   3  24   0  445.36   13.20
   4 -24   0   36.80    4.20
   4 -24   0   40.90    5.00
  -4 -24   0   45.50    5.30
   4  24   0   38.80    4.80
  -4  24   0   41.40    4.90
   4  24   0   41.00    3.60
   5 -24   0   68.99    5.10
   5 -24   0   69.09    5.70
  -5 -24   0   83.69    6.30
   5  24   0   80.09    6.00
   5  24   0   77.99    5.10
  -5  24   0   73.29    5.40
  -6 -24   0   40.60    5.40
   6 -24   0   35.80    5.20
   6  24   0   34.30    4.30
  -6  24   0   32.90    4.60
   6  24   0   35.80    4.80
  -7 -24   0   30.90    5.00
   7 -24   0   35.10    5.60
   7  24   0   29.90    4.40
  -7  24   0   28.50    4.90
   7  24   0   30.30    4.80
   8 -24   0    6.50    3.70
  -8 -24   0    7.60    3.50
  -8  24   0    6.50    3.00
   8  24   0    5.70    3.10
   8  24   0    4.50    3.10
   9 -24   0   22.20    5.40
   9  24   0   18.10    4.60
  -9  24   0   20.60    4.70
   9  24   0   20.30    4.60
   0  25   0   10.50    2.60
   1 -25   0  143.09    6.30
   1 -25   0  154.78    7.60
  -1 -25   0  160.38    8.00
  -1  25   0  142.29    7.10
   1  25   0  156.08    7.40
   1  25   0  141.19    5.40
   2 -25   0  661.13   16.70
   2 -25   0  671.03   15.70
  -2 -25   0  663.43   17.50
  -2  25   0  695.03   16.90
   2  25   0  673.83   17.00
   2  25   0  682.73   14.10
   3 -25   0   81.29    5.60
  -3 -25   0   77.59    6.20
   3 -25   0   86.69    5.70
   3  25   0   83.89    4.60
  -3  25   0   68.89    5.10
   3  25   0   75.59    5.50
  -4 -25   0    9.10    2.90
   4 -25   0    9.80    3.00
   4 -25   0   11.00    3.10
  -4  25   0    5.40    2.50
   4  25   0   10.90    2.40
   4  25   0    9.00    3.00
   5 -25   0   66.69    5.90
   5 -25   0   70.99    5.20
  -5 -25   0   78.49    6.40
   5  25   0   68.49    4.80
   5  25   0   84.59    6.30
  -5  25   0   75.59    5.80
   6 -25   0   24.60    4.70
  -6 -25   0   24.00    4.40
  -6  25   0   27.10    4.50
   6  25   0   31.50    4.70
   6  25   0   35.20    4.40
  -7 -25   0   75.69    6.70
   7 -25   0   77.99    6.80
   7  25   0   81.69    6.80
   7  25   0   76.09    5.90
  -7  25   0   62.39    6.40
  -8 -25   0   60.79    6.90
   8 -25   0   60.39    7.50
   8  25   0   59.09    6.40
   8  25   0   66.59    7.40
  -8  25   0   70.99    7.50
   0 -26   0  264.67   10.30
   0 -26   0  254.27    8.20
   0  26   0  268.07   10.00
   1 -26   0  306.37   11.10
   1 -26   0  324.37    9.70
  -1 -26   0  296.47   11.20
  -1  26   0  317.07   10.90
   1  26   0  323.77   11.00
   2 -26   0  239.38    9.50
  -2 -26   0  196.78    9.20
   2 -26   0  233.38    8.60
   2  26   0  222.48    8.60
  -2  26   0  225.28    9.10
   2  26   0  229.88    9.50
   3 -26   0   10.50    2.80
   3 -26   0    2.90    2.40
  -3 -26   0    2.20    2.60
   3  26   0    6.80    2.50
   3  26   0    6.80    2.00
  -3  26   0    5.00    2.30
  -4 -26   0   50.09    6.00
   4 -26   0   45.50    5.30
   4 -26   0   49.30    5.30
   4  26   0   48.60    4.00
   4  26   0   49.99    5.70
  -4  26   0   47.80    5.30
  -5 -26   0  470.25   15.30
   5 -26   0  490.35   15.10
   5 -26   0  473.85   13.40
  -5  26   0  460.55   14.30
   5  26   0  487.15   13.00
   5  26   0  492.35   15.20
   6 -26   0   99.99    7.20
  -6 -26   0   99.19    7.30
  -6  26   0   82.29    6.20
   6  26   0   97.79    7.20
   6  26   0   87.29    5.90
   7 -26   0   35.20    5.90
  -7 -26   0   34.90    5.30
  -7  26   0   37.80    5.50
   7  26   0   41.50    5.90
   7  26   0   37.20    5.10
   8 -26   0   -0.70    3.10
  -8 -26   0    6.50    3.80
  -8  26   0    5.30    3.10
   8  26   0    5.20    3.00
   8  26   0    8.30    3.70
   0 -27   0    6.60    2.70
   0  27   0    5.60    2.20
  -1 -27   0   19.10    3.50
   1 -27   0   19.10    3.00
   1 -27   0   16.90    3.60
  -1  27   0   23.30    3.80
   1  27   0   18.50    3.30
   2 -27   0   11.80    3.00
   2 -27   0   13.10    2.90
  -2 -27   0   12.40    3.60
   2  27   0   18.30    3.50
  -2  27   0   15.30    3.30
   3 -27   0  224.28    9.50
  -3 -27   0  200.38    9.70
   3 -27   0  208.98    8.80
  -3  27   0  198.78    8.90
   3  27   0  223.28    9.60
  -4 -27   0  462.55   15.20
   4 -27   0  465.45   14.10
   4 -27   0  497.35   14.20
  -4  27   0  463.25   14.20
   4  27   0  475.95   14.80
   4  27   0  472.85   12.50
   5 -27   0   19.70    3.60
  -5 -27   0   13.60    3.80
   5 -27   0   18.20    4.20
   5  27   0   14.30    3.10
  -5  27   0   15.70    3.50
   5  27   0   14.70    3.70
  -6 -27   0   44.80    6.00
   6 -27   0   60.19    7.00
  -6  27   0   63.29    6.70
   6  27   0   48.40    6.00
   6  27   0   47.50    5.20
  -7 -27   0   22.80    4.90
   7 -27   0   31.60    5.60
   7  27   0   43.30    6.10
   7  27   0   43.10    5.50
  -7  27   0   34.60    5.30
   8 -27   0  205.08   11.40
  -8 -27   0  233.08   11.60
   8  27   0  203.88   11.00
   8  27   0  211.18   10.10
  -8  27   0  184.98   10.10
   0 -28   0   12.80    3.50
   0  28   0   21.00    3.90
   1 -28   0    7.10    2.30
  -1 -28   0    6.20    3.00
   1 -28   0    3.10    2.30
   1  28   0    7.20    2.70
  -1  28   0    4.90    2.40
   2 -28   0  105.69    7.00
   2 -28   0  100.39    6.00
  -2 -28   0  102.59    7.00
   2  28   0   99.69    6.60
  -2  28   0   92.49    6.10
   3 -28   0   17.40    3.90
  -3 -28   0   22.80    4.60
   3 -28   0   18.60    3.60
   3  28   0   32.80    4.90
  -3  28   0   20.50    3.80
   4 -28   0   72.99    5.70
   4 -28   0   66.69    5.90
  -4 -28   0   57.89    6.40
   4  28   0   55.49    6.10
  -4  28   0   60.79    6.20
  -5 -28   0  100.79    7.80
   5 -28   0  106.09    7.50
   5 -28   0   90.49    6.60
   5  28   0   91.79    7.10
  -5  28   0  101.59    7.00
   6 -28   0  257.27   11.70
  -6 -28   0  236.98   11.40
  -6  28   0  254.37   11.10
   6  28   0  234.48    9.70
   6  28   0  248.18   11.40
  -7 -28   0   35.60    5.80
   7 -28   0   27.40    5.40
   7  28   0   33.70    5.00
  -7  28   0   26.70    4.90
   7  28   0   29.00    5.30
   0 -29   0    7.80    3.10
   0  29   0    6.00    2.60
  -1 -29   0    2.30    2.20
   1 -29   0    4.90    2.80
   1  29   0    3.30    2.50
  -1  29   0   -0.10    2.00
   2 -29   0  107.89    6.30
  -2 -29   0  107.59    7.60
   2 -29   0  101.79    7.30
   2  29   0  108.99    7.10
  -2  29   0  115.29    7.10
  -3 -29   0  154.68    8.90
   3 -29   0  180.88    8.40
   3 -29   0  169.18    8.70
  -3  29   0  174.68    8.60
   3  29   0  164.88    8.60
   4 -29   0   30.30    4.70
   4 -29   0   39.80    5.40
  -4 -29   0   31.30    5.40
   4  29   0   30.50    5.10
  -4  29   0   41.40    5.50
   5 -29   0   31.10    5.20
  -5 -29   0   37.40    6.10
   5 -29   0   28.80    4.70
  -5  29   0   23.90    4.40
   5  29   0   30.10    5.10
  -6 -29   0   24.10    5.00
   6 -29   0   21.10    4.90
   6  29   0   24.10    4.70
  -6  29   0   29.10    5.00
  -7 -29   0  229.28   11.80
   7 -29   0  229.98   11.80
   7  29   0  239.48   11.80
  -7  29   0  238.18   11.30
   0 -30   0  214.68   10.30
   0  30   0  211.68    9.70
  -1 -30   0   18.10    4.20
   1 -30   0   24.20    4.50
  -1  30   0   22.00    4.10
   1  30   0   25.10    4.60
   2 -30   0    3.50    2.90
  -2 -30   0    2.70    2.60
   2 -30   0    4.20    2.60
   2  30   0    4.50    2.90
  -2  30   0    5.00    2.70
   3 -30   0  202.08    9.20
   3 -30   0  176.28    9.40
  -3 -30   0  174.98    9.90
  -3  30   0  176.98    9.00
   3  30   0  184.08    9.50
  -4 -30   0   55.39    7.10
   4 -30   0   58.99    6.40
   4 -30   0   61.79    6.60
  -4  30   0   58.39    6.50
   4  30   0   63.59    7.00
  -5 -30   0   60.59    7.40
   5 -30   0   55.09    6.60
   5 -30   0   55.59    6.10
  -5  30   0   54.19    6.30
   5  30   0   54.49    6.60
   6 -30   0   96.79    8.00
  -6 -30   0   96.19    8.50
   6  30   0   85.19    7.40
  -6  30   0   86.29    7.20
   0 -31   0    8.30    3.50
   0  31   0    8.90    3.10
  -1 -31   0  560.54   17.60
   1 -31   0  528.85   16.90
   1  31   0  581.04   17.00
  -1  31   0  551.74   16.60
   2 -31   0   30.50    5.00
  -2 -31   0   33.50    5.60
   2  31   0   21.90    4.50
  -2  31   0   28.70    4.80
   3 -31   0   91.09    7.20
   3 -31   0   96.69    6.70
  -3 -31   0   81.99    7.20
   3  31   0   97.19    7.30
  -3  31   0   85.19    6.50
   4 -31   0   26.50    4.70
   4 -31   0   25.10    4.50
  -4 -31   0   20.60    4.60
  -4  31   0   21.80    4.30
   4  31   0   28.80    5.00
   5 -31   0   37.30    5.70
  -5 -31   0   37.10    6.00
  -5  31   0   26.30    4.80
   5  31   0   30.90    5.30
   6 -31   0    5.00    3.50
  -6 -31   0    6.30    3.90
  -6  31   0    0.80    2.80
   6  31   0    6.20    3.40
   0 -32   0  210.98   10.90
   0  32   0  221.08   10.50
   1 -32   0  288.57   12.70
  -1 -32   0  304.87   13.20
   1  32   0  309.17   12.30
  -1  32   0  301.47   12.20
   2 -32   0    3.60    3.20
  -2 -32   0    2.20    3.20
   2  32   0    2.00    2.70
  -2  32   0    3.00    2.60
   3 -32   0  164.18    8.60
  -3 -32   0  174.18   10.40
   3 -32   0  163.78    9.50
   3  32   0  177.58    9.80
  -3  32   0  163.58    9.10
   4 -32   0  114.39    7.70
  -4 -32   0  110.69    8.90
   4 -32   0  125.29    8.20
   4  32   0  117.59    8.30
  -4  32   0  109.09    7.70
   5 -32   0    5.10    3.50
  -5 -32   0   -1.90    3.10
   5  32   0    2.90    3.20
  -5  32   0    2.20    2.90
   0 -33   0   10.60    3.90
   0  33   0   15.50    4.10
  -1 -33   0   61.39    7.20
   1 -33   0   62.39    7.00
   1  33   0   69.69    7.20
  -1  33   0   70.39    6.30
  -2 -33   0  437.96   16.20
   2 -33   0  423.26   15.30
  -2  33   0  421.86   14.90
   2  33   0  443.86   15.60
   3 -33   0   79.39    7.20
  -3 -33   0   73.39    8.00
  -3  33   0   59.59    6.60
   3  33   0   85.69    7.40
   4 -33   0    4.40    3.30
  -4 -33   0    3.40    3.60
   4 -33   0    3.40    3.30
  -4  33   0    2.20    2.70
   4  33   0    2.40    3.20
   5 -33   0   11.90    4.40
  -5 -33   0   14.10    4.90
  -5  33   0   14.30    4.10
   5  33   0   19.00    4.80
   0 -34   0  185.68   10.80
   0  34   0  170.58    9.60
  -1 -34   0  123.99    9.30
   1 -34   0  128.49    9.40
  -1  34   0  130.39    8.50
   1  34   0  134.39    9.10
  -2 -34   0   29.90    5.60
   2 -34   0   37.10    5.80
  -2  34   0   36.70    5.50
   2  34   0   33.70    5.60
   3 -34   0   10.50    4.00
  -3 -34   0    9.00    4.70
   3  34   0    6.90    3.60
  -3  34   0   16.20    4.20
   4 -34   0    5.50    3.60
  -4 -34   0    5.60    4.10
   4 -34   0   10.80    4.60
  -4  34   0    7.60    3.40
   4  34   0   12.20    4.10
   0 -35   0    9.00    3.80
   0  35   0   12.30    4.10
   1 -35   0   20.40    4.90
  -1 -35   0   10.40    4.50
  -1  35   0   16.40    4.30
   1  35   0   15.50    4.20
   2 -35   0   24.20    5.70
  -2 -35   0   17.00    4.80
  -2  35   0   31.00    5.50
   2  35   0   30.20    5.60
  -3 -35   0   44.60    6.80
   3 -35   0   50.79    6.90
  -3  35   0   71.99    7.80
   3  35   0   49.30    6.50
   0 -36   0   -2.30    3.30
   0  36   0    5.00    3.40
   1 -36   0   43.10    6.70
  -1  36   0   53.29    7.00
   1  36   0   64.99    7.50
 -12   0   1    6.40    3.60
  12   0  -1    3.40    3.40
  12   0  -1   -1.00    2.80
  11   0  -1  266.17   11.20
  11   0  -1  257.17   11.00
 -11   0   1  260.27   10.80
 -10   0   1   12.20    3.30
  10   0  -1   14.60    3.30
  10   0  -1   12.20    3.30
   9   0  -1  271.87   10.10
   9   0  -1  258.37    9.80
  -9   0   1  270.47    9.70
   8   0  -1    0.00    1.60
  -8   0   1   -2.40    1.40
   8   0  -1    2.00    1.70
  -7   0   1   16.60    2.80
   7   0  -1   19.70    3.00
   7   0  -1    9.80    2.20
  -6   0   1    6.10    1.70
   6   0  -1    5.50    1.80
   6   0  -1    6.20    1.70
  -5   0   1  397.76    6.30
   5   0  -1  397.16    9.30
  -5   0   1  401.06    9.10
   5   0  -1  386.66    9.50
  -4   0   1   -0.20    0.80
   4   0  -1    1.10    0.90
   4   0  -1    2.60    1.10
   4   0  -1    2.10    0.50
   3   0  -1   53.99    1.50
   3   0  -1   55.69    2.60
   3   0  -1   52.59    2.60
   2   0  -1    9.60    0.80
   2   0  -1   13.90    1.40
   2   0  -1   12.70    1.20
  -2   0   1   10.00    1.10
   1   0  -1 1889.01   25.50
   1   0  -1 1875.81   26.10
   1   0  -1 1874.01   25.90
  -1   0   1 1851.61   25.60
   0   0   1   -0.40    0.30
   0   0  -1    0.10    0.40
   0   0  -1   -0.60    0.20
  -1   0  -1    6.90    0.70
  -1   0  -1    4.20    0.60
   2   0   1    8.40    1.10
  -2   0  -1    5.70    0.70
   2   0   1    7.60    1.10
  -2   0  -1    6.00    1.00
   3   0   1  598.04   10.70
  -3   0  -1  624.44    9.20
   3   0   1  597.64   10.70
  -3   0  -1  589.54   10.80
  -4   0  -1    2.90    1.20
   4   0   1    4.00    1.10
  -4   0  -1    4.30    0.70
   4   0   1    3.20    1.10
  -5   0  -1   33.80    1.30
   5   0   1   40.70    2.80
  -5   0  -1   32.40    2.60
   5   0   1   38.70    2.80
   6   0   1    3.80    1.50
   6   0   1    3.00    1.30
  -6   0  -1    4.20    1.50
  -7   0  -1    7.30    2.10
   7   0   1    4.70    1.70
   7   0   1    3.10    1.70
  -8   0  -1    5.70    2.40
   8   0   1    6.00    2.10
   8   0   1    5.50    2.10
   9   0   1  170.18    7.70
  -9   0  -1  175.78    8.00
   9   0   1  186.78    8.30
  10   0   1   21.70    3.80
  10   0   1   14.60    3.30
 -10   0  -1   24.60    4.20
  11   0   1  437.56   14.60
 -11   0  -1  450.95   14.80
  11   0   1  430.16   14.10
  12   0   1    6.30    3.40
  12   0   1    5.70    3.60
 -12   0  -1    3.70    3.40
  12  -1  -1    6.70    3.70
 -12  -1   1    4.30    3.20
  12  -1  -1    9.20    3.60
  12   1  -1   15.70    4.40
 -12   1   1    8.90    3.80
  12   1  -1    8.40    3.80
  11  -1  -1   67.19    7.00
  11  -1  -1   69.79    6.20
 -11  -1   1   66.69    6.80
 -11   1   1   63.29    6.40
  11   1  -1   85.49    6.70
  11   1  -1   69.39    6.20
  10  -1  -1  151.38    7.90
 -10  -1   1  144.29    7.80
  10  -1  -1  160.98    8.30
  10   1  -1  158.58    8.20
 -10   1   1  146.99    7.80
  10   1  -1  148.79    7.90
   9  -1  -1   60.79    5.10
   9  -1  -1   59.69    4.90
  -9  -1   1   56.79    5.50
   9   1  -1   57.79    4.90
   9   1  -1   52.39    5.30
  -9   1   1   60.89    4.90
   8  -1  -1   71.19    5.00
   8  -1  -1   65.49    4.70
  -8  -1   1   61.79    4.60
   8   1  -1   59.79    4.60
   8   1  -1   69.19    5.00
  -8   1   1   65.39    4.60
   7  -1  -1  187.78    7.40
  -7  -1   1  211.08    7.20
   7  -1  -1  197.98    7.30
  -7   1   1  186.98    6.90
   7   1  -1  192.28    7.20
   7   1  -1  201.38    7.30
  -6  -1   1   43.60    3.20
   6  -1  -1   45.60    3.40
  -6  -1   1   44.10    1.60
   6  -1  -1   45.70    3.40
   6   1  -1   46.40    3.30
  -6   1   1   39.80    3.00
   6   1  -1   45.90    3.40
   5  -1  -1  555.04   12.10
   5  -1  -1  586.84   12.00
  -5  -1   1  570.14    8.90
  -5  -1   1  557.44   11.50
  -5   1   1  567.84   11.50
   5   1  -1  571.44   12.00
   5   1  -1  566.74   12.00
   4  -1  -1  163.58    5.00
   4  -1  -1  154.08    5.10
   4  -1  -1  162.48    2.90
  -4  -1   1  160.98    4.70
  -4   1   1  158.58    4.70
   4   1  -1  169.48    5.10
   4   1  -1  168.98    3.40
   4   1  -1  159.08    5.00
   3  -1  -1  835.22   11.60
   3  -1  -1  824.02   14.00
   3  -1  -1  813.82   13.70
  -3  -1   1  814.52   13.30
  -3   1   1  803.92   13.20
   3   1  -1  792.72   13.60
   3   1  -1  820.62   12.00
   3   1  -1  798.32   13.70
   2  -1  -1 2633.14   36.80
  -2  -1   1 2685.63   36.10
   2  -1  -1 2638.84   35.50
   2  -1  -1 2576.14   36.40
   2   1  -1 2591.94   36.40
   2   1  -1 2554.94   36.10
   2   1  -1 2551.24   36.50
  -2   1   1 2625.34   35.90
   1  -1  -1  188.98    3.80
   1  -1  -1  187.98    3.40
  -1   1   1  185.38    3.70
  -1   1   1  187.08    3.10
   1   1  -1  193.38    3.30
   1   1  -1  189.58    3.60
   1   1  -1  186.48    3.70
   1   1  -1  190.18    3.40
   0  -1   1  380.26    5.70
   0  -1  -1  372.76    6.10
   0  -1  -1  380.66    5.80
   0  -1   1  400.56    6.10
   0   1   1  389.96    6.00
   0   1   1  384.56    5.50
   0   1  -1  389.26    6.00
   0   1  -1  379.76    5.60
   1  -1   1  454.15    7.10
   1  -1   1  459.75    7.40
  -1  -1  -1  469.55    7.40
  -1  -1  -1  459.55    7.30
   1   1   1  470.05    7.50
   1   1   1  460.65    7.00
  -1   1  -1  465.35    7.00
  -1   1  -1  461.15    7.40
   2  -1   1  782.92   12.30
  -2  -1  -1  770.72   11.70
   2  -1   1  793.22   12.50
  -2  -1  -1  779.42   12.50
   2   1   1  784.82   12.10
  -2   1  -1  809.02   12.60
  -2   1  -1  790.12   11.30
   2   1   1  788.72   12.50
   3  -1   1   59.79    2.60
   3  -1   1   60.99    2.70
  -3  -1  -1   58.99    1.90
  -3  -1  -1   60.79    2.70
  -3   1  -1   61.59    2.70
   3   1   1   69.59    2.60
  -3   1  -1   62.79    1.60
   3   1   1   63.29    2.70
  -4  -1  -1  201.88    4.10
  -4  -1  -1  202.38    5.70
   4  -1   1  192.58    5.40
   4  -1   1  182.78    5.40
  -4   1  -1  191.58    5.60
   4   1   1  192.58    5.30
  -4   1  -1  191.38    3.40
   4   1   1  189.68    5.50
  -5  -1  -1  125.49    3.00
   5  -1   1  120.99    4.70
  -5  -1  -1  121.19    4.80
   5  -1   1  126.49    4.80
  -5   1  -1  124.19    4.80
   5   1   1  124.09    4.60
   5   1   1  122.89    4.70
   6  -1   1   15.60    2.40
  -6  -1  -1   15.30    1.10
  -6  -1  -1   13.80    2.40
   6  -1   1   11.00    2.00
   6   1   1   13.70    2.20
  -6   1  -1   11.90    2.30
   6   1   1   19.40    2.60
   7  -1   1  186.78    6.90
   7  -1   1  182.28    7.00
  -7  -1  -1  194.18    7.20
  -7   1  -1  185.68    7.10
   7   1   1  184.28    6.70
   7   1   1  174.38    6.90
   8  -1   1  140.09    6.70
  -8  -1  -1  135.49    6.60
   8  -1   1  136.99    6.50
   8   1   1  129.29    6.30
   8   1   1  137.59    6.30
  -8   1  -1  130.39    6.60
  -9  -1  -1   38.30    4.70
   9  -1   1   32.10    4.30
   9  -1   1   31.80    4.20
   9   1   1   27.90    3.90
   9   1   1   19.50    3.50
  -9   1  -1   38.60    4.90
  10  -1   1  416.56   13.40
  10  -1   1  435.26   13.60
 -10  -1  -1  441.86   13.90
 -10   1  -1  454.65   14.00
  10   1   1  436.56   13.70
  10   1   1  426.86   13.20
  11  -1   1   90.49    7.10
 -11  -1  -1   84.99    7.00
  11  -1   1  115.09    7.50
 -11   1  -1  100.29    7.40
  11   1   1   91.49    7.20
  11   1   1   98.69    6.90
 -12  -1  -1   46.30    6.40
  12  -1   1   36.20    5.60
  12  -1   1   52.99    6.30
  12   1   1   43.90    6.00
  12   1   1   46.60    6.20
 -12   1  -1   45.50    6.50
  12  -2  -1  170.78    9.90
 -12  -2   1  166.08    9.50
  12  -2  -1  159.48    9.20
  12   2  -1  168.48    9.50
  12   2  -1  169.58    9.90
 -12   2   1  168.48    9.40
  11  -2  -1    7.80    3.30
 -11  -2   1   -0.20    2.70
  11  -2  -1    5.70    3.20
  11   2  -1    6.60    3.00
  11   2  -1    5.30    2.90
 -11   2   1    4.70    2.90
 -10  -2   1    3.00    2.50
  10  -2  -1    2.20    2.50
  10  -2  -1    3.50    2.70
  10   2  -1    3.80    2.50
  10   2  -1    5.20    2.90
 -10   2   1    2.80    2.50
  -9  -2   1   21.90    3.60
   9  -2  -1   36.30    4.70
   9  -2  -1   44.50    5.20
   9   2  -1   35.80    4.50
   9   2  -1   38.30    4.60
  -9   2   1   25.70    3.80
  -8  -2   1  171.28    7.10
   8  -2  -1  173.78    7.50
   8  -2  -1  169.08    7.20
   8   2  -1  161.98    7.00
   8   2  -1  164.08    7.20
  -8   2   1  163.88    7.00
   7  -2  -1  354.96   10.10
   7  -2  -1  372.86   10.70
  -7  -2   1  370.06   10.00
   7   2  -1  373.76   10.40
  -7   2   1  358.86    9.90
   7   2  -1  361.06   10.10
  -6  -2   1    5.90    1.80
   6  -2  -1    5.80    1.80
  -6  -2   1    7.20    1.00
   6  -2  -1    5.60    1.80
   6   2  -1    5.40    1.70
  -6   2   1    7.50    1.80
   6   2  -1    5.70    1.70
   5  -2  -1  466.05   10.90
  -5  -2   1  461.75   10.10
   5  -2  -1  459.55   10.40
  -5  -2   1  474.05    8.00
   5   2  -1  480.95   10.50
   5   2  -1  483.25   10.60
  -5   2   1  460.35   10.10
   4  -2  -1  563.14   11.10
  -4  -2   1  564.44   10.80
   4  -2  -1  578.04   11.60
   4   2  -1  555.94   11.20
   4   2  -1  585.34    9.30
   4   2  -1  572.14   11.10
  -4   2   1  578.84   10.80
   3  -2  -1 1786.62   27.40
   3  -2  -1 1907.21   25.20
  -3  -2   1 1903.41   27.30
   3  -2  -1 1823.72   27.90
   3   2  -1 1812.82   27.40
  -3   2   1 1839.92   27.00
   3   2  -1 1883.51   26.00
   3   2  -1 1878.41   27.60
   2  -2  -1 1052.89   16.30
   2  -2  -1 1044.40   14.70
   2  -2  -1 1020.60   15.90
   2   2  -1 1065.59   15.70
  -2   2   1 1058.49   15.50
   2   2  -1 1057.09   15.20
   2   2  -1 1036.90   15.90
   2   2  -1 1039.50   15.90
   1  -2  -1   99.39    2.50
   1  -2  -1   90.19    2.10
   1   2  -1   91.29    2.20
  -1   2   1   84.69    2.30
   1   2  -1   89.69    2.10
   1   2  -1   90.69    2.20
   1   2  -1   88.19    2.30
  -1   2   1   90.69    1.90
   0  -2  -1 2167.48   30.50
   0  -2  -1 2196.88   31.00
   0  -2   1 2181.68   30.30
   0  -2   1 2070.29   29.60
   0   2  -1 2168.08   30.10
   0   2   1 2217.88   30.00
   0   2   1 2110.19   31.40
   0   2  -1 2163.08   31.30
   1  -2   1  153.78    2.90
  -1  -2  -1  150.28    3.30
   1  -2   1  154.88    3.40
   1   2   1  146.89    3.40
  -1   2  -1  154.18    2.90
  -1   2  -1  151.68    3.20
   1   2   1  150.68    2.60
   1   2   1  150.08    3.30
   2  -2   1  684.53   10.80
  -2  -2  -1  671.03   11.20
  -2  -2  -1  688.73   10.70
   2  -2   1  685.03   11.30
  -2   2  -1  692.43   11.20
   2   2   1  685.23   10.50
  -2   2  -1  679.83    9.90
   2   2   1  672.63   11.20
   3  -2   1   24.40    1.70
   3  -2   1   26.80    1.90
  -3  -2  -1   24.70    1.40
   3   2   1   23.30    1.70
   3   2   1   24.90    1.60
  -3   2  -1   26.60    1.90
  -3   2  -1   25.00    1.00
  -4  -2  -1  117.99    4.30
   4  -2   1  118.59    4.10
  -4  -2  -1  118.69    3.20
   4  -2   1  118.89    4.40
   4   2   1  123.59    4.40
   4   2   1  118.49    3.90
  -4   2  -1  120.09    2.30
  -4   2  -1  117.39    4.30
  -5  -2  -1  466.45   10.60
   5  -2   1  487.45   10.50
   5  -2   1  475.65   10.80
  -5  -2  -1  483.65    8.40
   5   2   1  478.25   10.70
  -5   2  -1  481.65   10.80
   5   2   1  494.25   10.30
   6  -2   1    8.30    1.80
  -6  -2  -1   10.10    2.20
  -6  -2  -1    8.50    1.10
   6  -2   1    8.70    2.00
   6   2   1    7.50    1.90
  -6   2  -1    6.40    1.70
   6   2   1    8.10    1.70
  -7  -2  -1  304.17    9.40
   7  -2   1  318.17    9.40
   7  -2   1  320.77    9.70
  -7   2  -1  317.67    9.60
   7   2   1  325.07    9.60
   7   2   1  321.37    9.10
   8  -2   1  346.17   10.70
  -8  -2  -1  342.27   10.70
   8  -2   1  333.87   10.40
   8   2   1  357.26   11.00
   8   2   1  344.27   10.20
  -8   2  -1  356.36   10.90
   9  -2   1  387.46   12.00
  -9  -2  -1  399.46   12.40
   9  -2   1  399.66   12.30
   9   2   1  401.76   11.90
  -9   2  -1  393.06   12.20
   9   2   1  395.66   12.40
 -10  -2  -1   19.30    4.00
  10  -2   1   21.20    3.90
  10  -2   1   16.50    3.50
 -10   2  -1   15.50    3.60
  10   2   1   14.70    3.80
  10   2   1   22.60    3.90
  11  -2   1   12.20    3.70
 -11  -2  -1   15.60    4.00
  11  -2   1   15.30    3.80
  11   2   1   21.60    4.10
  11   2   1   19.10    4.30
 -11   2  -1   18.60    4.50
  12  -2   1  180.28    9.80
 -12  -2  -1  188.18   10.40
  12  -2   1  182.28    9.80
  12   2   1  177.48    9.80
  12   2   1  194.08   11.90
 -12   2  -1  202.68   10.60
  12  -3  -1    8.00    3.80
  12  -3  -1   17.30    4.50
 -12  -3   1   11.70    4.00
 -12   3   1    5.40    3.30
  12   3  -1    9.20    3.70
  12   3  -1    9.80    4.00
  11  -3  -1   16.70    4.20
 -11  -3   1   18.50    4.20
  11  -3  -1   20.90    4.50
  11   3  -1   14.70    3.90
  11   3  -1   16.50    3.90
 -11   3   1   21.60    4.20
  10  -3  -1   41.70    5.20
 -10  -3   1   40.70    5.10
  10  -3  -1   51.09    5.90
 -10   3   1   39.30    4.90
  10   3  -1   41.70    5.10
  10   3  -1   39.60    5.00
  -9  -3   1   84.19    5.70
   9  -3  -1   92.79    6.10
   9  -3  -1   77.09    5.90
   9   3  -1   83.09    5.90
   9   3  -1   89.39    5.70
  -9   3   1   82.39    5.60
   8  -3  -1  389.36   11.90
  -8  -3   1  407.56   11.40
   8  -3  -1  386.56   11.40
   8   3  -1  418.26   11.60
   8   3  -1  406.76   11.80
  -8   3   1  406.66   11.30
   7  -3  -1  335.77   10.30
  -7  -3   1  342.97    9.70
   7  -3  -1  333.17    9.80
  -7   3   1  348.57    9.60
   7   3  -1  325.87    9.90
   7   3  -1  353.86    9.70
  -6  -3   1   60.99    2.40
  -6  -3   1   65.39    3.80
   6  -3  -1   56.89    4.00
   6  -3  -1   55.59    3.80
  -6   3   1   62.39    3.70
   6   3  -1   60.39    3.60
   6   3  -1   57.89    3.70
   5  -3  -1  892.41   16.50
  -5  -3   1  899.21   14.00
   5  -3  -1  887.41   17.10
  -5  -3   1  880.91   16.20
   5   3  -1  908.61   16.70
   5   3  -1  866.31   16.10
  -5   3   1  915.11   16.20
   4  -3  -1 1648.14   26.80
  -4  -3   1 1699.63   26.10
   4  -3  -1 1649.44   26.10
   4   3  -1 1748.53   24.40
   4   3  -1 1711.43   26.50
   4   3  -1 1654.13   26.00
  -4   3   1 1691.93   25.80
   3  -3  -1  516.15    9.70
   3  -3  -1  532.95    7.80
   3  -3  -1  508.75   10.20
   3   3  -1  522.55    9.60
   3   3  -1  521.65    9.60
   3   3  -1  516.95    9.80
  -3   3   1  508.15    9.30
   3   3  -1  536.25    8.80
   2  -3  -1  472.65    8.40
   2  -3  -1  483.25    7.50
   2  -3  -1  488.05    8.90
   2   3  -1  491.85    8.50
   2   3  -1  490.85    8.40
  -2   3   1  483.15    8.50
   2   3  -1  499.65    8.50
  -2   3   1  481.35    8.10
   2   3  -1  483.65    8.10
   1  -3  -1  110.49    2.70
   1  -3  -1  110.99    2.90
   1   3  -1  116.39    2.80
   1   3  -1  118.09    2.60
  -1   3   1  113.09    2.90
   1   3  -1  115.79    2.80
  -1   3   1  112.99    2.50
   1   3  -1  116.99    2.80
   0  -3   1   72.09    2.00
   0  -3  -1   75.49    1.60
   0  -3  -1   72.79    2.20
   0   3   1   73.39    1.80
   0   3  -1   74.39    2.00
   0   3  -1   70.89    1.90
   0   3   1   68.09    2.00
   1  -3   1  102.99    2.10
  -1  -3  -1   99.69    2.90
  -1   3  -1  101.79    2.70
   1   3   1   95.89    1.70
  -1   3  -1  100.39    2.40
   1   3   1  101.69    2.80
   2  -3   1  150.68    3.50
  -2  -3  -1  149.19    3.70
  -2   3  -1  156.88    3.00
   2   3   1  149.39    3.10
   2   3   1  156.58    4.00
  -2   3  -1  146.39    3.80
   3  -3   1  566.74   10.70
   3  -3   1  573.54   10.00
  -3  -3  -1  541.35   10.40
  -3  -3  -1  557.44    9.50
  -3   3  -1  559.44   10.40
  -3   3  -1  569.74    8.30
   3   3   1  545.65   10.40
   3   3   1  570.94    9.60
  -4  -3  -1  801.52   14.60
  -4  -3  -1  803.52   12.90
   4  -3   1  759.92   14.60
   4  -3   1  791.82   14.10
  -4   3  -1  818.02   11.30
  -4   3  -1  820.62   14.60
   4   3   1  820.22   13.70
   4   3   1  787.82   14.50
   5  -3   1   27.50    3.00
   5  -3   1   27.60    2.40
  -5  -3  -1   26.40    2.80
  -5  -3  -1   27.10    1.80
   5   3   1   29.10    2.30
  -5   3  -1   28.80    2.90
   5   3   1   29.00    2.50
   6  -3   1   72.49    4.00
   6  -3   1   71.09    4.10
  -6  -3  -1   65.79    4.00
  -6  -3  -1   59.49    2.60
   6   3   1   71.49    4.10
  -6   3  -1   66.39    4.00
   6   3   1   67.89    3.60
  -7  -3  -1  163.58    6.70
   7  -3   1  180.18    7.10
   7  -3   1  171.28    6.70
   7   3   1  162.58    6.70
   7   3   1  172.78    6.30
  -7   3  -1  166.68    6.80
  -8  -3  -1  432.36   12.30
   8  -3   1  442.26   12.10
   8  -3   1  430.46   12.40
   8   3   1  430.26   12.30
  -8   3  -1  453.35   12.50
   8   3   1  439.66   11.70
  -9  -3  -1   88.19    6.10
   9  -3   1  101.39    6.20
   9  -3   1   89.79    5.90
   9   3   1   89.69    5.60
  -9   3  -1   94.49    6.20
   9   3   1   93.99    6.20
  10  -3   1   29.60    4.50
 -10  -3  -1   23.30    4.10
  10  -3   1   34.80    4.90
  10   3   1   31.90    4.90
 -10   3  -1   35.20    5.00
  10   3   1   31.60    4.40
 -11  -3  -1   20.60    4.50
  11  -3   1   16.70    4.10
  11  -3   1   28.10    4.80
  11   3   1   20.60    4.60
  11   3   1   14.90    3.70
 -11   3  -1   18.90    4.50
  12  -3   1   15.20    4.40
 -12  -3  -1   16.50    4.50
  12  -3   1    9.50    3.90
 -12   3  -1    9.70    4.10
  12   3   1    7.40    4.20
  12  -4  -1   10.50    4.00
  12  -4  -1   12.90    4.40
 -12  -4   1   10.70    4.20
 -12   4   1   10.10    3.70
  12   4  -1    0.70    2.90
  12   4  -1    8.10    3.70
  11  -4  -1   20.90    4.50
  11  -4  -1   17.10    3.90
 -11  -4   1   14.60    4.00
 -11   4   1   14.90    3.80
  11   4  -1   23.20    4.80
  11   4  -1   14.30    3.70
  10  -4  -1  153.88    8.00
  10  -4  -1  167.88    8.60
 -10  -4   1  168.48    8.30
 -10   4   1  164.68    8.10
  10   4  -1  167.88    8.10
  10   4  -1  167.98    8.40
   9  -4  -1   10.40    3.00
   9  -4  -1   11.50    2.90
  -9  -4   1   13.40    3.10
   9   4  -1   12.90    3.00
   9   4  -1   17.20    3.60
  -9   4   1   10.10    2.80
   8  -4  -1    7.40    2.40
  -8  -4   1    1.30    1.80
   8  -4  -1    5.20    2.30
   8   4  -1    9.70    2.50
  -8   4   1    4.00    2.10
   8   4  -1    5.70    2.30
   7  -4  -1  251.67    8.20
  -7  -4   1  248.88    6.00
  -7  -4   1  250.07    8.20
   7  -4  -1  257.67    8.90
  -7   4   1  245.18    8.00
   7   4  -1  250.47    8.40
   7   4  -1  248.28    8.00
  -6  -4   1 2200.38   32.10
  -6  -4   1 2246.38   35.30
   6  -4  -1 2232.88   35.50
   6  -4  -1 2202.68   36.40
   6   4  -1 2290.57   35.30
  -6   4   1 2234.28   35.10
   6   4  -1 2218.08   35.80
   5  -4  -1  234.68    7.30
  -5  -4   1  227.08    6.70
   5  -4  -1  246.28    6.90
  -5  -4   1  234.98    5.30
  -5   4   1  236.18    6.60
   5   4  -1  226.68    6.80
   5   4  -1  238.28    6.70
   4  -4  -1   77.49    3.90
   4  -4  -1   80.99    3.40
   4  -4  -1   81.29    1.70
  -4  -4   1   78.99    3.50
   4   4  -1   90.09    3.50
   4   4  -1   84.09    2.80
  -4   4   1   77.59    3.30
   4   4  -1   75.09    3.40
   3  -4  -1   44.60    2.50
   3  -4  -1   47.70    1.50
   3   4  -1   43.50    1.90
   3   4  -1   40.40    2.10
  -3   4   1   51.99    2.30
   3   4  -1   38.20    2.20
   3   4  -1   40.80    2.20
   2  -4  -1 2491.25   35.70
   2  -4  -1 2468.85   34.20
  -2   4   1 2462.95   34.60
   2   4  -1 2459.45   35.00
   2   4  -1 2504.95   34.90
  -2   4   1 2539.25   35.10
   2   4  -1 2463.55   34.70
   2   4  -1 2483.05   34.80
   1  -4  -1   80.59    2.40
   1  -4  -1   80.39    2.50
   1   4  -1   77.89    2.30
   1   4  -1   79.99    2.10
   1   4  -1   85.69    2.50
   1   4  -1   79.89    2.40
  -1   4   1   75.69    2.10
   0  -4  -1   41.20    1.40
   0  -4   1   38.70    1.90
   0   4   1   40.00    1.70
   0   4   1   39.40    1.90
   0   4  -1   42.60    1.90
   0   4  -1   41.80    1.80
   1  -4   1  554.04    7.90
   1  -4   1  539.05    9.20
  -1  -4  -1  545.25    9.30
   1   4   1  539.05    9.00
   1   4   1  543.95    9.10
  -1   4  -1  548.45    9.00
  -1   4  -1  539.75    8.60
   2  -4   1  183.68    4.80
  -2  -4  -1  198.38    4.60
   2  -4   1  193.78    4.10
   2   4   1  197.48    4.80
   2   4   1  187.58    4.70
  -2   4  -1  199.18    4.70
   2   4   1  195.48    3.60
  -2   4  -1  203.88    3.80
   3  -4   1   71.99    2.70
  -3  -4  -1   73.59    2.70
  -3  -4  -1   70.49    3.10
   3  -4   1   68.69    3.20
   3   4   1   68.19    3.00
   3   4   1   76.79    2.50
  -3   4  -1   77.19    3.10
  -3   4  -1   71.99    1.90
   4  -4   1   41.90    2.80
   4  -4   1   38.50    2.30
  -4  -4  -1   38.70    2.20
  -4  -4  -1   34.80    2.60
  -4   4  -1   35.20    2.50
  -4   4  -1   37.30    1.20
   4   4   1   41.50    2.70
   4   4   1   42.50    2.20
   5  -4   1  315.87    7.90
   5  -4   1  323.37    8.70
  -5  -4  -1  320.37    8.40
  -5  -4  -1  317.67    6.80
  -5   4  -1  320.07    8.30
   5   4   1  321.77    8.40
   5   4   1  321.97    7.50
   6  -4   1 1055.59   20.20
   6  -4   1 1045.50   19.30
  -6  -4  -1 1039.10   16.80
  -6  -4  -1 1057.39   19.90
   6   4   1 1008.40   19.70
   6   4   1 1085.29   18.80
  -6   4  -1 1069.39   19.90
  -7  -4  -1   33.80    3.70
   7  -4   1   31.50    3.70
  -7  -4  -1   34.60    2.60
   7  -4   1   29.60    3.30
  -7   4  -1   27.50    3.30
   7   4   1   34.40    3.10
   7   4   1   41.00    3.70
   8  -4   1    7.70    2.60
  -8  -4  -1   11.20    2.80
   8  -4   1    7.40    2.50
   8   4   1   13.00    2.50
  -8   4  -1    6.70    2.40
   8   4   1    5.90    2.10
   9  -4   1   35.50    4.50
  -9  -4  -1   22.90    3.70
   9  -4   1   25.90    3.80
   9   4   1   34.70    4.00
  -9   4  -1   38.80    4.60
   9   4   1   36.80    4.70
  10  -4   1  109.99    6.90
 -10  -4  -1  107.69    7.10
  10  -4   1  117.39    7.20
 -10   4  -1  100.29    6.80
  10   4   1  101.29    6.10
  10   4   1  101.29    6.80
  11  -4   1   30.80    4.80
 -11  -4  -1   42.60    5.90
  11  -4   1   41.10    5.60
  11   4   1   44.60    5.40
  11   4   1   38.50    5.70
 -11   4  -1   45.00    6.00
  12  -4   1    4.30    3.40
  12  -4   1    1.10    3.20
 -12  -4  -1    6.10    3.50
 -12   4  -1    2.30    3.40
  12   4   1    1.00    3.30
  12  -5  -1    4.60    3.50
  12  -5  -1    3.50    3.50
 -12  -5   1    3.20    3.50
 -12   5   1    4.20    3.50
  12   5  -1    2.30    4.80
  12   5  -1    0.10    3.20
 -11  -5   1   27.30    4.90
  11  -5  -1   25.50    4.70
  11  -5  -1   30.20    5.00
  11   5  -1   30.10    4.80
 -11   5   1   23.50    4.30
  11   5  -1   16.50    3.90
 -10  -5   1   72.19    5.90
  10  -5  -1   77.19    6.20
  10  -5  -1   79.29    6.50
  10   5  -1   91.89    6.10
 -10   5   1   79.79    6.00
  10   5  -1   78.39    6.00
   9  -5  -1  392.76   12.20
  -9  -5   1  400.06   12.10
   9  -5  -1  387.46   12.90
   9   5  -1  392.86   11.70
   9   5  -1  384.66   12.20
  -9   5   1  393.96   11.90
  -8  -5   1  284.77    9.50
   8  -5  -1  301.97    9.80
   8  -5  -1  291.27   10.30
   8   5  -1  283.77    9.20
   8   5  -1  281.97    9.70
  -8   5   1  285.57    9.40
   7  -5  -1  347.17   10.00
  -7  -5   1  344.27    9.90
  -7  -5   1  340.67    7.40
   7  -5  -1  358.76   10.80
   7   5  -1  353.56    9.70
  -7   5   1  332.47    9.60
   7   5  -1  353.46   10.20
  -6  -5   1  144.29    4.40
   6  -5  -1  149.79    5.80
   6  -5  -1  143.69    6.10
  -6  -5   1  165.78    6.10
  -6   5   1  153.78    5.80
   6   5  -1  155.48    5.70
   6   5  -1  156.28    6.00
   5  -5  -1  845.12   16.80
   5  -5  -1  844.52   15.80
  -5  -5   1  823.52   15.80
  -5  -5   1  851.91   14.10
   5   5  -1  846.72   15.50
   5   5  -1  863.41   16.20
  -5   5   1  863.81   15.70
   4  -5  -1  750.02   13.70
   4  -5  -1  752.62   14.60
   4  -5  -1  773.12   11.00
   4   5  -1  742.23   13.90
   4   5  -1  758.92   13.90
   4   5  -1  754.62   12.60
   4   5  -1  752.22   13.40
  -4   5   1  755.22   13.50
   3  -5  -1  252.77    6.50
   3  -5  -1  263.17    6.00
   3  -5  -1  256.27    4.80
   3   5  -1  247.08    6.00
   3   5  -1  259.97    5.60
  -3   5   1  240.48    5.70
   3   5  -1  258.47    6.10
   3   5  -1  257.67    5.70
   2  -5  -1 1060.39   15.70
   2  -5  -1 1052.19   16.90
   2   5  -1 1071.69   16.20
  -2   5   1 1029.60   15.90
  -2   5   1 1039.30   16.20
   2   5  -1 1070.29   16.50
   2   5  -1 1039.10   16.10
   2   5  -1 1048.60   15.90
   1  -5  -1    3.40    0.90
   1  -5  -1    2.90    0.80
   1   5  -1    3.60    0.60
   1   5  -1    3.60    0.80
  -1   5   1    4.70    0.80
   1   5  -1    3.60    0.80
  -1   5   1    3.70    0.80
   1   5  -1    4.70    0.90
   0  -5  -1    9.00    1.50
   0  -5   1    4.80    1.10
   0  -5  -1    4.70    0.90
   0   5  -1    5.90    0.50
   0   5   1    5.60    1.10
   0   5  -1    9.30    1.20
   0   5   1    7.60    1.30
   0   5  -1    3.10    1.00
   1  -5   1  159.88    2.70
  -1  -5  -1  155.48    4.10
   1  -5   1  155.28    4.00
   1   5   1  154.48    3.80
   1   5   1  157.68    3.90
  -1   5  -1  154.98    3.60
  -1   5  -1  149.09    3.70
   2  -5   1  137.89    3.20
   2  -5   1  127.19    4.00
  -2  -5  -1  137.39    3.90
   2   5   1  130.89    3.90
   2   5   1  133.99    2.50
  -2   5  -1  134.69    3.10
   2   5   1  130.89    3.90
   3  -5   1  435.86    9.30
   3  -5   1  445.46    8.30
  -3  -5  -1  425.46    8.50
  -3   5  -1  447.96    9.00
   3   5   1  453.45    7.60
   3   5   1  450.65    9.20
  -3   5  -1  442.76    7.20
   3   5   1  440.76    9.00
   4  -5   1  135.09    5.00
   4  -5   1  130.79    4.20
  -4  -5  -1  131.69    4.00
  -4  -5  -1  129.69    4.70
  -4   5  -1  134.09    4.70
   4   5   1  126.59    3.80
   4   5   1  121.39    4.50
  -4   5  -1  131.69    2.70
   5  -5   1  578.94   11.90
  -5  -5  -1  574.74   10.80
   5  -5   1  561.34   12.60
  -5  -5  -1  606.54   12.70
   5   5   1  605.64   12.70
   5   5   1  592.04   11.30
  -5   5  -1  601.74   12.60
  -6  -5  -1   61.49    3.00
   6  -5   1   63.69    3.70
  -6  -5  -1   61.99    4.00
   6  -5   1   61.59    4.10
  -6   5  -1   65.59    4.00
   6   5   1   58.49    3.30
   6   5   1   59.49    3.80
  -7  -5  -1  518.25   10.10
   7  -5   1  537.55   12.60
   7  -5   1  534.55   13.50
  -7  -5  -1  498.25   12.90
  -7   5  -1  523.75   13.00
   7   5   1  535.65   13.30
   7   5   1  524.65   11.90
   8  -5   1   10.30    2.80
   8  -5   1    7.10    2.30
  -8  -5  -1    7.50    2.40
   8   5   1    8.80    2.20
  -8   5  -1    5.70    2.30
   8   5   1    6.70    2.40
   9  -5   1   87.99    6.20
   9  -5   1  104.69    6.00
  -9  -5  -1  100.29    6.30
   9   5   1   88.09    6.10
   9   5   1  106.09    5.80
  -9   5  -1   97.29    6.30
 -10  -5  -1   37.20    5.20
  10  -5   1   27.20    4.40
  10  -5   1   28.40    4.50
  10   5   1   31.60    4.10
 -10   5  -1   28.70    4.40
  10   5   1   30.00    4.50
  11  -5   1   20.00    4.30
  11  -5   1   19.40    4.20
 -11  -5  -1   19.60    4.40
 -11   5  -1   13.70    3.90
  11   5   1   15.70    4.00
 -12  -5  -1   35.50    5.80
  12  -5   1   31.40    5.70
  12  -5   1   30.80    5.50
 -12   5  -1   38.00    6.00
  12   5   1   28.90    5.30
  12  -6  -1   77.69    8.40
 -12  -6   1   76.59    7.70
  12  -6  -1   79.99    8.00
 -12   6   1   73.59    7.60
  12   6  -1   77.19    8.00
 -11  -6   1    4.20    3.20
  11  -6  -1    1.40    2.70
  11  -6  -1    6.10    3.30
  11   6  -1    3.90    2.80
 -11   6   1    6.40    3.20
  11   6  -1    6.90    3.10
 -10  -6   1  189.48    8.90
  10  -6  -1  187.68    9.60
  10  -6  -1  208.08    9.30
  10   6  -1  198.68    8.60
  10   6  -1  212.98    9.50
 -10   6   1  200.58    9.00
   9  -6  -1  656.83   16.50
  -9  -6   1  659.73   16.50
   9  -6  -1  657.53   17.50
  -9   6   1  675.33   16.30
   9   6  -1  645.64   16.70
   9   6  -1  654.83   15.80
   8  -6  -1  471.55   13.80
  -8  -6   1  517.75   13.40
   8  -6  -1  480.05   12.90
   8   6  -1  521.35   12.90
   8   6  -1  512.75   13.60
  -8   6   1  511.35   13.10
  -7  -6   1  304.77    7.20
  -7  -6   1  308.47    9.30
   7  -6  -1  310.27   10.00
   7  -6  -1  326.87    9.40
   7   6  -1  294.27    9.30
   7   6  -1  298.77    8.80
  -7   6   1  308.17    9.10
  -6  -6   1   81.09    3.30
   6  -6  -1   78.39    4.60
   6  -6  -1   67.29    4.00
  -6  -6   1   80.69    4.30
  -6   6   1   80.39    4.20
   6   6  -1   83.09    4.50
   6   6  -1   67.69    3.70
  -5  -6   1  427.56   10.00
  -5  -6   1  427.16    8.60
   5  -6  -1  422.56    9.80
   5  -6  -1  422.06   10.60
   5   6  -1  423.26    9.40
  -5   6   1  419.96    9.60
   5   6  -1  443.56   10.20
   4  -6  -1  104.29    4.40
  -4  -6   1   87.09    3.30
   4  -6  -1   99.99    3.90
   4  -6  -1   97.19    2.50
  -4   6   1   90.79    3.70
   4   6  -1  107.59    4.10
   4   6  -1   95.89    3.90
   4   6  -1   98.99    3.60
   3  -6  -1   71.59    3.30
   3  -6  -1   68.09    2.30
   3   6  -1   68.79    2.70
   3   6  -1   72.79    2.80
   3   6  -1   68.59    3.00
   3   6  -1   64.39    2.80
  -3   6   1   70.19    2.90
  -3   6   1   73.49    2.90
   2  -6  -1   18.10    1.90
   2  -6  -1   16.90    1.40
   2   6  -1   15.70    1.30
   2   6  -1   13.80    1.30
   2   6  -1   17.50    1.60
   2   6  -1   16.80    1.50
  -2   6   1   15.60    1.50
  -2   6   1   13.20    1.30
   1  -6  -1 1750.32   25.10
   1  -6  -1 1712.33   25.10
  -1  -6   1 1751.72   24.70
  -1   6   1 1714.03   24.70
   1   6  -1 1685.33   25.20
  -1   6   1 1723.33   24.80
   1   6  -1 1734.43   24.10
   0  -6   1 1549.24   22.50
   0  -6  -1 1535.25   23.00
   0  -6  -1 1572.34   21.70
   0   6   1 1545.35   22.40
   0   6   1 1520.15   22.30
   0   6  -1 1554.54   20.80
   0   6  -1 1577.54   22.70
   0   6  -1 1513.95   22.50
  -1  -6  -1 1116.89   17.60
   1  -6   1 1110.89   17.30
  -1   6  -1 1110.19   17.20
  -1   6  -1 1141.49   15.50
   1   6   1 1102.69   17.10
  -1   6  -1 1131.09   16.90
   1   6   1 1125.99   17.30
  -2  -6  -1  474.85    9.20
   2  -6   1  494.45    8.00
   2  -6   1  491.55    9.50
   2   6   1  485.35    7.10
  -2   6  -1  482.55    9.10
  -2   6  -1  502.85    8.30
   2   6   1  484.25    9.20
   2   6   1  479.95    9.30
  -3  -6  -1  999.20   16.70
   3  -6   1  995.30   17.50
   3  -6   1 1033.10   16.10
   3   6   1 1016.40   15.10
   3   6   1 1019.20   17.40
   3   6   1 1037.50   17.30
  -3   6  -1 1069.79   15.30
  -3   6  -1 1042.60   17.20
   4  -6   1  351.86    7.60
  -4  -6  -1  327.97    8.20
   4  -6   1  327.37    8.50
  -4  -6  -1  334.67    7.50
   4   6   1  337.97    6.80
  -4   6  -1  341.67    5.80
  -4   6  -1  334.97    8.10
   4   6   1  353.46    8.40
  -5  -6  -1  197.28    6.50
   5  -6   1  200.28    5.90
  -5  -6  -1  190.38    5.40
   5  -6   1  203.18    6.90
   5   6   1  200.98    5.40
  -5   6  -1  205.38    6.50
   5   6   1  198.68    6.40
  -6  -6  -1  122.39    5.60
   6  -6   1  133.89    6.00
   6  -6   1  125.49    5.10
  -6  -6  -1  133.29    4.50
   6   6   1  128.19    4.70
  -6   6  -1  129.89    5.50
   6   6   1  129.89    5.50
   7  -6   1   89.09    4.80
  -7  -6  -1   77.99    3.60
  -7  -6  -1   82.89    4.90
   7  -6   1   84.69    5.10
   7   6   1   80.59    4.80
  -7   6  -1   77.59    4.80
   7   6   1   82.19    4.20
   8  -6   1   45.30    4.50
  -8  -6  -1   54.59    4.50
   8  -6   1   39.40    4.60
  -8   6  -1   51.09    4.40
   8   6   1   52.99    3.90
   8   6   1   50.99    4.30
  -9  -6  -1   59.69    5.90
   9  -6   1   62.29    5.50
   9  -6   1   61.79    5.10
   9   6   1   63.49    5.40
  -9   6  -1   57.29    5.20
   9   6   1   66.59    4.70
 -10  -6  -1   21.60    4.10
  10  -6   1   30.10    4.50
  10  -6   1   23.80    4.30
  10   6   1   31.90    4.10
 -10   6  -1   21.00    4.20
  10   6   1   29.60    4.70
  11  -6   1  149.49    8.50
  11  -6   1  148.09    8.60
 -11  -6  -1  152.08    9.00
 -11   6  -1  141.19    8.60
  11   6   1  163.78    9.20
  12  -6   1  139.79    9.00
 -12  -6  -1  150.38    9.50
  12  -6   1  150.78    9.50
  12   6   1  144.49    9.40
 -12   6  -1  137.79    9.00
  12  -7  -1   62.29    7.80
  12  -7  -1   68.99    7.40
 -12  -7   1   88.09    7.90
 -12   7   1   87.89    7.60
 -11  -7   1  231.18   10.50
  11  -7  -1  227.38   11.10
  11  -7  -1  227.68   10.20
 -11   7   1  226.48   10.20
  11   7  -1  209.58   10.10
  11   7  -1  242.58   10.20
  10  -7  -1  101.89    6.90
 -10  -7   1   99.09    6.70
  10  -7  -1  116.19    7.70
 -10   7   1  108.49    6.90
  10   7  -1  102.29    6.40
  10   7  -1   97.99    6.60
  -9  -7   1  257.67    9.70
   9  -7  -1  233.28   10.10
   9  -7  -1  248.48    9.50
   9   7  -1  230.78    8.70
   9   7  -1  256.47    9.80
  -9   7   1  255.97    9.40
   8  -7  -1  497.25   13.00
  -8  -7   1  474.25   12.90
   8  -7  -1  473.15   13.80
   8   7  -1  465.95   12.00
  -8   7   1  477.65   12.60
   8   7  -1  473.75   13.10
  -7  -7   1  210.68    7.70
   7  -7  -1  218.48    8.30
  -7  -7   1  210.98    5.90
   7  -7  -1  212.18    7.60
  -7   7   1  209.58    7.40
   7   7  -1  216.48    7.80
   7   7  -1  214.28    7.10
   6  -7  -1   37.00    4.10
   6  -7  -1   27.90    2.90
  -6  -7   1   25.90    3.00
  -6  -7   1   28.40    2.30
   6   7  -1   28.50    3.10
   6   7  -1   27.50    2.50
  -6   7   1   28.30    3.10
   5  -7  -1   76.59    3.80
   5  -7  -1   85.99    2.10
  -5  -7   1   73.19    3.20
   5  -7  -1   79.59    4.30
   5   7  -1   78.89    3.60
  -5   7   1   72.59    3.70
   5   7  -1   72.39    3.80
   5   7  -1   78.49    4.00
  -4  -7   1   54.49    2.70
   4  -7  -1   57.99    2.10
   4  -7  -1   55.59    3.40
   4   7  -1   48.00    2.50
  -4   7   1   54.39    2.90
  -4   7   1   55.69    3.00
   4   7  -1   45.10    2.70
   4   7  -1   56.79    3.10
   3  -7  -1  576.44    9.70
   3  -7  -1  578.04   11.60
   3   7  -1  579.74   10.70
  -3   7   1  559.54   10.60
  -3   7   1  575.54   10.60
   3   7  -1  571.04   11.10
   3   7  -1  582.14   10.60
   3   7  -1  576.04   10.20
   2  -7  -1 1055.99   17.50
   2  -7  -1 1079.59   16.70
  -2   7   1 1079.39   16.90
   2   7  -1 1062.49   17.20
   2   7  -1 1107.19   16.50
  -2   7   1 1066.69   16.80
   2   7  -1 1091.79   16.60
   2   7  -1 1091.09   17.40
   1  -7  -1  217.18    5.20
   1  -7  -1  220.98    5.00
  -1  -7   1  228.68    4.80
   1   7  -1  208.88    4.20
  -1   7   1  234.48    5.00
  -1   7   1  229.88    4.90
   1   7  -1  215.28    5.20
   1   7  -1  212.58    5.10
   0  -7  -1  786.42   12.00
   0  -7   1  811.52   12.90
   0   7  -1  781.62   13.00
   0   7  -1  767.62   13.00
   0   7   1  810.82   12.90
   0   7  -1  805.22   11.20
   0   7   1  809.52   12.80
  -1  -7  -1 4070.99   57.29
  -1  -7  -1 4135.59   55.19
   1  -7   1 4130.69   59.59
  -1   7  -1 4125.59   56.49
  -1   7  -1 4271.57   59.69
   1   7   1 3992.70   56.69
  -1   7  -1 4155.38   60.49
   1   7   1 4048.09   56.89
   2  -7   1  363.66    7.90
  -2  -7  -1  362.16    7.80
   2  -7   1  381.36    6.40
   2   7   1  378.56    7.70
   2   7   1  371.96    5.40
  -2   7  -1  374.96    6.90
  -2   7  -1  364.36    7.60
   2   7   1  370.16    7.80
   3  -7   1   75.59    2.70
   3  -7   1   82.79    3.60
  -3  -7  -1   66.49    3.00
   3   7   1   73.99    3.30
  -3   7  -1   67.69    3.20
   3   7   1   73.59    3.40
  -3   7  -1   69.69    2.40
   3   7   1   78.99    2.20
   4  -7   1  392.86    8.20
  -4  -7  -1  381.26    8.40
   4  -7   1  393.36    9.60
   4   7   1  379.56    7.30
   4   7   1  388.96    9.20
   4   7   1  383.46    9.10
  -4   7  -1  392.96    9.00
  -4   7  -1  384.66    6.70
  -5  -7  -1  132.49    5.40
  -5  -7  -1  127.39    4.50
   5  -7   1  131.19    4.70
   5  -7   1  130.09    5.50
   5  -7   1  131.09    2.90
   5   7   1  125.39    5.10
   5   7   1  123.59    4.00
  -5   7  -1  128.39    5.10
   6  -7   1   64.49    4.30
  -6  -7  -1   57.29    3.20
   6  -7   1   61.69    3.70
  -6  -7  -1   58.59    3.90
   6   7   1   68.29    3.30
  -6   7  -1   63.79    4.00
   6   7   1   69.89    4.20
   7  -7   1  150.38    6.90
  -7  -7  -1  146.39    5.00
   7  -7   1  152.68    6.10
  -7  -7  -1  148.69    6.70
   7   7   1  139.59    6.30
  -7   7  -1  142.09    6.30
   7   7   1  140.19    5.30
   8  -7   1   26.50    3.60
  -8  -7  -1    9.90    2.80
   8  -7   1   21.90    3.80
  -8   7  -1   17.60    3.10
   8   7   1   16.70    2.70
   8   7   1   16.30    3.00
  -9  -7  -1  393.06   12.60
   9  -7   1  380.76   11.70
   9  -7   1  372.06   12.50
   9   7   1  373.46   10.60
   9   7   1  378.16   12.30
  -9   7  -1  369.06   12.00
 -10  -7  -1   33.90    5.10
  10  -7   1   35.70    5.00
  10  -7   1   29.50    4.70
  10   7   1   37.30    5.20
 -10   7  -1   34.90    5.10
  11  -7   1   95.39    7.50
  11  -7   1   93.39    7.10
 -11  -7  -1   90.69    7.40
 -11   7  -1   92.29    7.30
  11   7   1   87.99    7.00
  12  -7   1   10.70    4.00
 -12  -7  -1   16.90    4.40
  12  -7   1    9.80    4.10
 -12   7  -1    8.90    3.90
  12   7   1    5.00    3.90
  12  -8  -1  147.29    9.50
 -12  -8   1  178.18   10.30
  12  -8  -1  163.68    9.70
 -12   8   1  151.28    9.20
 -11  -8   1  574.44   17.00
  11  -8  -1  585.64   18.40
  11  -8  -1  607.84   17.30
 -11   8   1  587.44   16.80
  11   8  -1  547.55   17.10
 -10  -8   1   38.50    4.90
  10  -8  -1   43.70    5.40
  10  -8  -1   41.00    5.60
 -10   8   1   48.30    5.60
  10   8  -1   43.50    5.30
  10   8  -1   48.00    5.20
   9  -8  -1   69.89    6.00
   9  -8  -1   67.09    5.10
  -9  -8   1   68.79    5.50
   9   8  -1   66.29    5.60
  -9   8   1   65.49    5.20
   9   8  -1   64.69    4.80
   8  -8  -1    6.80    2.40
  -8  -8   1    7.80    2.40
   8  -8  -1    5.60    2.40
   8   8  -1    7.10    2.10
   8   8  -1    4.90    2.20
  -8   8   1    6.40    2.40
  -7  -8   1   77.69    3.70
   7  -8  -1   85.79    5.40
   7  -8  -1   75.09    4.60
  -7  -8   1   77.49    4.80
   7   8  -1   77.99    4.70
  -7   8   1   77.19    4.70
   7   8  -1   79.59    4.30
  -6  -8   1   17.60    2.10
   6  -8  -1   16.80    2.90
   6  -8  -1   14.40    2.30
  -6  -8   1   12.50    2.30
   6   8  -1   14.00    2.30
   6   8  -1   18.50    2.30
  -6   8   1   11.90    2.20
  -5  -8   1   57.99    3.00
   5  -8  -1   70.59    2.10
   5  -8  -1   65.09    3.50
   5  -8  -1   71.29    4.10
  -5   8   1   66.49    3.60
   5   8  -1   69.19    3.30
   5   8  -1   63.79    3.50
   5   8  -1   68.79    3.80
  -4  -8   1  263.77    6.50
   4  -8  -1  265.17    5.40
   4  -8  -1  243.98    7.30
   4   8  -1  261.37    7.10
   4   8  -1  248.78    6.70
   4   8  -1  253.07    6.20
  -4   8   1  259.77    6.70
  -4   8   1  255.67    6.70
   3  -8  -1 1090.59   17.20
   3  -8  -1 1131.89   19.20
   3   8  -1 1111.69   17.40
   3   8  -1 1114.89   18.30
   3   8  -1 1128.79   18.70
  -3   8   1 1112.49   18.00
  -3   8   1 1119.29   18.10
   3   8  -1 1109.59   18.10
   2  -8  -1   21.40    1.70
   2  -8  -1   21.00    1.90
  -2   8   1   22.50    1.80
   2   8  -1   16.30    1.80
  -2   8   1   18.50    1.50
   2   8  -1   19.70    2.00
   2   8  -1   19.20    1.50
   2   8  -1   16.60    1.40
  -1  -8   1 1205.38   18.10
   1  -8  -1 1193.98   18.90
   1  -8  -1 1177.48   18.40
   1   8  -1 1236.68   17.50
   1   8  -1 1186.38   18.90
   1   8  -1 1201.38   18.90
  -1   8   1 1205.38   18.20
  -1   8   1 1210.48   18.50
   0  -8  -1  504.15    8.20
   0  -8  -1  488.55    9.50
   0  -8   1  516.05    9.00
   0   8  -1  510.85    9.30
   0   8  -1  501.25    7.40
   0   8  -1  484.95    9.20
   0   8   1  494.25    8.80
   0   8   1  474.75    8.90
  -1  -8  -1 1898.61   25.90
  -1  -8  -1 1905.41   28.70
   1  -8   1 1897.81   28.30
  -1   8  -1 1917.01   28.00
  -1   8  -1 1928.01   26.00
   1   8   1 1856.01   28.20
   1   8   1 1928.11   28.00
  -1   8  -1 1952.80   28.30
  -2  -8  -1  119.69    2.10
   2  -8   1  119.49    4.10
   2   8   1  119.59    3.90
  -2   8  -1  118.59    3.50
  -2   8  -1  118.89    3.90
   3  -8   1  893.51   14.30
  -3  -8  -1  868.21   15.50
   3  -8   1  896.71   16.30
   3   8   1  923.11   16.10
  -3   8  -1  900.91   14.10
   3   8   1  908.11   15.80
   3   8   1  903.41   13.10
  -3   8  -1  877.61   15.60
   4  -8   1  106.29    4.70
   4  -8   1  110.69    3.80
  -4  -8  -1  110.19    4.20
   4   8   1  105.89    4.50
   4   8   1  106.09    3.10
  -4   8  -1  103.29    4.30
   4   8   1  109.69    4.40
   5  -8   1   33.80    3.00
  -5  -8  -1   31.10    2.50
   5  -8   1   31.30    2.50
   5  -8   1   38.20    1.70
  -5  -8  -1   23.30    2.80
   5   8   1   33.90    2.10
   5   8   1   31.50    2.80
  -5   8  -1   34.40    2.80
   6  -8   1    5.70    1.60
  -6  -8  -1    5.30    1.40
  -6  -8  -1    6.50    2.00
   6  -8   1    3.90    1.70
   6   8   1    9.00    1.60
  -6   8  -1    8.20    2.10
   6   8   1    6.10    1.80
  -7  -8  -1  199.78    7.80
   7  -8   1  212.78    7.30
  -7  -8  -1  205.98    6.30
   7  -8   1  213.38    8.40
   7   8   1  200.08    6.40
   7   8   1  204.68    7.80
  -7   8  -1  220.08    8.00
  -8  -8  -1   66.59    5.20
   8  -8   1   63.59    5.20
   8  -8   1   56.19    4.50
  -8   8  -1   58.49    4.80
   8   8   1   66.19    4.10
   8   8   1   57.39    4.80
  -9  -8  -1  232.18    9.60
   9  -8   1  220.88    8.70
   9  -8   1  210.68    9.50
   9   8   1  225.18    9.40
  -9   8  -1  225.88    9.30
   9   8   1  219.78    7.80
 -10  -8  -1   34.20    5.10
  10  -8   1   33.90    4.90
  10  -8   1   33.30    5.10
 -10   8  -1   46.10    5.70
  10   8   1   31.40    4.90
  11  -8   1  104.99    7.30
 -11  -8  -1   96.59    7.60
  11  -8   1  114.19    8.20
  11   8   1  111.19    8.00
 -11   8  -1  102.79    7.60
  11  -9  -1   55.69    6.80
  11  -9  -1   45.40    5.80
 -11  -9   1   31.00    5.10
 -11   9   1   37.60    5.20
  11   9  -1   39.30    5.50
  10  -9  -1  307.77   11.40
  10  -9  -1  319.17   12.60
 -10  -9   1  317.67   11.70
  10   9  -1  304.97   11.50
  10   9  -1  312.87   10.60
 -10   9   1  311.07   11.40
  -9  -9   1    9.40    2.90
   9  -9  -1   15.60    3.50
   9  -9  -1   12.10    3.40
   9   9  -1   10.40    2.70
  -9   9   1   18.20    3.70
   9   9  -1   10.80    2.90
  -8  -9   1  106.79    6.00
   8  -9  -1  111.79    6.70
   8  -9  -1  117.89    6.20
  -8   9   1  112.99    6.10
   8   9  -1  115.49    5.60
   8   9  -1  117.19    6.30
   7  -9  -1  178.38    6.80
   7  -9  -1  173.78    7.70
  -7  -9   1  184.38    6.00
  -7  -9   1  186.38    7.40
   7   9  -1  187.18    7.30
   7   9  -1  190.88    6.50
  -7   9   1  176.38    6.90
   6  -9  -1   28.80    3.60
  -6  -9   1   32.20    3.40
   6  -9  -1   33.40    3.30
  -6  -9   1   31.10    2.60
  -6   9   1   33.50    3.50
   6   9  -1   33.70    2.70
   6   9  -1   32.80    3.40
  -5  -9   1  114.49    4.40
   5  -9  -1  113.49    5.40
   5  -9  -1  106.79    3.10
   5   9  -1  107.09    4.70
   5   9  -1  112.99    4.20
  -5   9   1  104.79    4.50
  -5   9   1  111.69    4.60
   5   9  -1  109.59    4.90
  -4  -9   1    6.80    1.50
   4  -9  -1    5.10    1.50
   4  -9  -1    5.50    1.10
   4   9  -1    6.10    1.50
   4   9  -1    5.10    1.30
  -4   9   1    5.00    1.30
   4   9  -1    5.90    1.20
  -4   9   1    5.00    1.40
   3  -9  -1   15.00    1.60
   3  -9  -1   19.10    2.30
  -3   9   1   17.50    1.80
  -3   9   1   16.90    1.90
   3   9  -1   10.20    1.50
   3   9  -1   14.00    1.50
   3   9  -1    9.40    1.60
   3   9  -1   11.80    1.70
   2  -9  -1 1333.07   20.80
   2  -9  -1 1354.56   21.40
  -2  -9   1 1324.17   20.00
   2   9  -1 1329.87   21.30
  -2   9   1 1338.67   20.80
   2   9  -1 1295.57   21.20
   2   9  -1 1371.76   20.20
  -2   9   1 1309.17   20.40
   1  -9  -1  105.89    3.60
  -1  -9   1   92.39    3.00
   1  -9  -1   93.89    3.20
   1   9  -1   84.59    2.50
  -1   9   1   93.29    3.20
   1   9  -1   78.49    3.20
  -1   9   1   92.99    3.10
   0  -9  -1  608.14    9.70
   0  -9   1  610.74   10.50
   0  -9  -1  579.64   11.10
   0   9  -1  594.24   10.90
   0   9  -1  558.04   10.60
   0   9   1  586.34   10.30
   0   9   1  574.24   10.60
   0   9  -1  606.54    8.80
  -1  -9  -1  771.12   13.80
   1  -9   1  759.72   13.40
  -1  -9  -1  795.02   11.30
  -1   9  -1  754.42   13.10
  -1   9  -1  795.42   13.50
  -1   9  -1  773.62   11.20
   1   9   1  786.52   13.10
   1   9   1  754.02   13.30
  -2  -9  -1 1285.97   17.50
   2  -9   1 1276.77   20.90
  -2  -9  -1 1211.48   20.70
   2   9   1 1309.37   20.90
   2   9   1 1302.07   20.50
  -2   9  -1 1314.97   18.60
  -2   9  -1 1249.97   20.50
  -2   9  -1 1300.27   19.80
   3  -9   1   98.09    3.10
   3  -9   1   95.99    4.20
  -3  -9  -1   97.89    4.00
   3   9   1   96.69    2.30
   3   9   1   95.99    4.10
   3   9   1   96.49    3.90
  -3   9  -1   98.09    3.20
  -3   9  -1   98.89    3.90
   4  -9   1   10.20    2.00
   4  -9   1    9.10    1.20
   4  -9   1   10.20    1.50
  -4  -9  -1   11.10    1.90
   4   9   1    7.60    1.60
   4   9   1    9.20    1.70
   4   9   1    9.10    1.10
  -4   9  -1   12.60    2.00
   5  -9   1  177.38    6.70
   5  -9   1  178.28    4.10
  -5  -9  -1  181.28    5.80
   5  -9   1  179.48    5.50
  -5   9  -1  182.58    6.30
   5   9   1  169.78    6.30
   5   9   1  178.98    6.30
   5   9   1  182.28    4.70
   6  -9   1   83.09    2.50
   6  -9   1   84.19    4.20
  -6  -9  -1   80.29    4.00
  -6  -9  -1   82.59    4.80
   6  -9   1   81.59    5.00
  -6   9  -1   74.89    4.50
   6   9   1   80.99    3.50
   6   9   1   82.49    4.60
  -7  -9  -1   98.29    5.50
   7  -9   1  107.99    6.00
   7  -9   1  100.29    5.10
  -7  -9  -1  113.49    4.80
   7   9   1  105.29    4.40
  -7   9  -1   98.09    5.40
   7   9   1  106.89    5.70
  -8  -9  -1   17.60    3.20
   8  -9   1   32.90    4.40
   8  -9   1   29.80    3.80
   8   9   1   30.20    3.30
   8   9   1   31.70    4.10
  -8   9  -1   23.40    3.70
   9  -9   1    6.80    3.10
  -9  -9  -1   12.20    3.40
   9  -9   1    5.80    2.60
  -9   9  -1    4.50    2.50
   9   9   1    7.30    2.60
  10  -9   1  343.97   11.70
  10  -9   1  317.27   12.40
 -10  -9  -1  351.56   12.70
 -10   9  -1  334.37   12.10
  10   9   1  343.47   12.40
  11  -9   1   22.00    4.50
  11  -9   1   14.70    4.10
 -11  -9  -1   10.60    3.90
 -11   9  -1   24.30    4.80
  11   9   1   19.30    4.50
  11 -10  -1  204.78   10.90
 -11 -10   1  198.88   10.00
 -11  10   1  199.18    9.70
  11  10  -1  186.58    9.70
 -11  10   1  210.78   10.10
 -10 -10   1   18.10    4.00
  10 -10  -1    9.30    3.40
  10  10  -1   11.90    3.20
 -10  10   1   13.80    3.50
 -10  10   1   14.80    3.40
   9 -10  -1   16.50    3.70
   9 -10  -1   11.20    2.90
  -9 -10   1   13.90    3.40
   9  10  -1   18.60    3.20
   9  10  -1   10.10    3.00
  -9  10   1   10.10    3.10
  -8 -10   1  122.69    6.60
   8 -10  -1  120.09    7.00
   8  10  -1  118.59    6.50
  -8  10   1  114.59    6.20
   8  10  -1  116.49    5.50
  -7 -10   1   23.70    2.70
   7 -10  -1   22.50    3.70
  -7 -10   1   21.70    3.40
   7  10  -1   24.20    2.90
   7  10  -1   25.10    3.50
  -7  10   1   19.30    3.00
  -7  10   1   24.00    3.30
   6 -10  -1  192.48    7.70
   6 -10  -1  195.68    4.10
  -6 -10   1  189.38    6.10
  -6  10   1  185.98    6.70
   6  10  -1  195.68    6.10
  -6  10   1  186.08    6.60
   6  10  -1  183.48    6.80
   6  10  -1  203.18    7.20
  -5 -10   1 1320.07   22.00
   5 -10  -1 1261.17   23.80
   5 -10  -1 1287.67   19.70
   5  10  -1 1302.67   21.20
  -5  10   1 1318.87   22.40
   5  10  -1 1299.97   23.10
   5  10  -1 1315.27   22.80
  -5  10   1 1329.17   22.60
   4 -10  -1   46.80    3.30
  -4 -10   1   46.40    2.90
   4 -10  -1   40.70    2.30
   4  10  -1   48.70    2.90
  -4  10   1   46.90    2.80
  -4  10   1   42.50    2.80
   4  10  -1   49.00    3.10
   4  10  -1   49.30    2.50
  -3 -10   1   22.90    2.40
   3 -10  -1   21.20    2.50
   3 -10  -1   27.40    2.10
   3  10  -1   22.90    1.90
  -3  10   1   20.60    2.00
   3  10  -1   24.80    2.70
  -3  10   1   20.50    1.90
   3  10  -1   24.40    1.80
  -2 -10   1  317.47    6.50
   2 -10  -1  310.17    7.10
   2 -10  -1  321.37    7.50
   2  10  -1  319.77    7.60
  -2  10   1  308.17    6.70
   2  10  -1  319.57    6.50
   2  10  -1  306.97    7.40
  -2  10   1  308.67    7.10
   1 -10  -1  107.69    3.60
   1 -10  -1  105.89    3.90
  -1 -10   1  103.39    3.30
   1  10  -1  106.59    3.90
   1  10  -1  109.69    2.90
  -1  10   1   99.29    3.30
  -1  10   1   98.49    3.50
   0 -10   1  803.82   13.50
   0 -10  -1  783.22   14.20
   0 -10  -1  819.12   12.80
   0  10   1  786.12   13.30
   0  10  -1  818.52   14.10
   0  10  -1  815.52   11.80
   0  10  -1  819.52   14.20
  -1 -10  -1  441.16    7.10
   1 -10   1  451.95    9.10
  -1  10  -1  448.96    7.00
   1  10   1  441.86    8.70
   1  10   1  427.86    9.10
  -1  10  -1  456.35    9.20
  -1  10  -1  447.36    9.00
  -2 -10  -1  171.68    5.40
  -2 -10  -1  162.08    2.90
   2 -10   1  168.48    5.30
   2  10   1  154.38    5.00
   2  10   1  153.38    4.80
  -2  10  -1  173.68    5.20
  -2  10  -1  179.78    4.80
  -2  10  -1  166.68    3.70
   3 -10   1  135.09    5.20
  -3 -10  -1  136.69    4.90
   3  10   1  138.09    4.80
   3  10   1  146.99    5.20
  -3  10  -1  138.19    4.10
  -3  10  -1  142.29    4.90
  -3  10  -1  139.79    3.80
   3  10   1  141.59    2.90
  -4 -10  -1   36.10    2.80
   4 -10   1   32.40    2.20
   4 -10   1   31.80    2.00
   4 -10   1   34.70    3.00
   4  10   1   37.80    1.70
   4  10   1   42.20    3.00
  -4  10  -1   32.40    2.70
   4  10   1   31.80    2.70
   5 -10   1  152.38    4.00
   5 -10   1  150.38    6.20
   5 -10   1  143.39    4.90
  -5 -10  -1  149.79    5.40
   5  10   1  150.88    6.00
   5  10   1  148.49    5.80
   5  10   1  149.79    4.10
  -5  10  -1  139.59    5.60
  -6 -10  -1  485.95   12.40
   6 -10   1  477.85    8.40
   6 -10   1  482.65   11.00
   6 -10   1  464.55   12.60
  -6 -10  -1  494.25   11.10
  -6  10  -1  480.25   12.00
   6  10   1  474.15    9.60
   6  10   1  460.05   11.90
   7 -10   1  502.25   13.90
  -7 -10  -1  503.35   13.30
   7 -10   1  509.95   12.20
  -7 -10  -1  517.55   11.70
  -7  10  -1  540.15   13.40
   7  10   1  495.35   13.20
   7  10   1  496.05   10.80
   8 -10   1  158.48    6.80
  -8 -10  -1  150.18    7.50
   8 -10   1  145.99    7.60
   8  10   1  152.38    5.80
   8  10   1  160.08    7.60
  -8  10  -1  150.48    7.20
   9 -10   1   37.30    5.20
  -9 -10  -1   24.60    4.00
   9 -10   1   34.80    4.20
  -9  10  -1   31.30    4.50
   9  10   1   39.40    4.80
  10 -10   1    6.10    3.20
  10 -10   1    2.10    2.60
 -10 -10  -1    4.40    2.70
 -10  10  -1    3.30    2.60
  10  10   1    1.60    2.30
  11 -10   1   34.60    5.30
  11 -10   1   29.60    5.30
 -11 -10  -1   36.00    5.90
 -11  10  -1   26.10    4.90
  11  10   1   38.70    5.90
  11 -11  -1   51.79    6.70
 -11 -11   1   59.09    6.80
 -11  11   1   55.89    6.60
  11  11  -1   47.20    5.90
 -11  11   1   61.99    7.00
 -10 -11   1    3.30    2.60
  10 -11  -1   -1.60    2.50
 -10  11   1    0.30    2.00
 -10  11   1    0.90    2.40
  10  11  -1    2.60    2.60
   9 -11  -1   35.70    5.00
  -9 -11   1   44.00    5.20
   9  11  -1   31.90    3.90
   9  11  -1   43.30    5.20
  -9  11   1   32.80    4.40
  -9  11   1   39.40    4.70
   8 -11  -1  659.23   17.30
  -8 -11   1  673.53   16.50
   8  11  -1  675.93   14.60
  -8  11   1  638.94   15.60
   8  11  -1  661.13   16.30
  -8  11   1  649.54   15.80
  -7 -11   1   15.80    2.50
   7 -11  -1   11.80    3.00
  -7 -11   1   15.50    2.90
   7  11  -1   16.80    3.00
  -7  11   1   12.00    2.60
   7  11  -1   11.30    2.20
  -7  11   1   15.50    2.80
   6 -11  -1   78.09    2.70
  -6 -11   1   82.29    4.20
   6 -11  -1   78.69    5.00
  -6  11   1   77.89    4.40
   6  11  -1   76.19    4.50
  -6  11   1   80.69    4.50
   6  11  -1   70.69    4.50
   6  11  -1   86.29    4.00
   5 -11  -1   25.20    2.00
  -5 -11   1   24.00    2.70
   5 -11  -1   24.80    3.10
   5  11  -1   21.60    2.20
  -5  11   1   23.20    2.70
   5  11  -1   20.60    2.70
   5  11  -1   24.10    2.80
  -5  11   1   21.80    2.50
   4 -11  -1 1205.18   21.80
  -4 -11   1 1193.88   20.70
   4 -11  -1 1187.38   19.20
  -4  11   1 1208.08   20.20
   4  11  -1 1193.88   20.40
  -4  11   1 1201.08   20.60
   4  11  -1 1206.48   19.20
   4  11  -1 1199.18   21.30
  -3 -11   1   74.39    3.60
   3 -11  -1   82.49    3.90
   3 -11  -1   72.99    3.30
  -3  11   1   70.29    3.10
   3  11  -1   77.69    2.90
   3  11  -1   71.89    3.20
  -3  11   1   70.59    3.30
   3  11  -1   69.29    3.60
   2 -11  -1   13.80    1.80
  -2 -11   1   19.20    1.80
   2 -11  -1   18.40    2.00
  -2  11   1   19.70    1.80
  -2  11   1   23.20    2.30
   2  11  -1   16.40    1.70
   2  11  -1   18.30    2.10
   2  11  -1   21.30    2.30
  -1 -11   1  116.59    3.60
   1 -11  -1  114.59    3.80
   1 -11  -1  116.39    4.20
  -1  11   1  123.39    3.70
   1  11  -1  120.69    4.20
   1  11  -1  123.49    3.20
  -1  11   1  126.69    4.20
   1  11  -1  120.19    4.40
   0 -11  -1   46.70    2.80
   0 -11  -1   45.00    2.10
   0 -11   1   47.70    2.50
   0  11  -1   50.99    2.80
   0  11   1   47.30    2.40
   0  11  -1   51.79    2.80
   0  11   1   48.50    2.60
   0  11  -1   52.99    1.70
  -1 -11  -1  653.23   10.00
   1 -11   1  649.54   12.10
  -1  11  -1  658.43   12.30
  -1  11  -1  651.03   12.10
  -1  11  -1  658.23    9.90
   1  11   1  635.64   11.60
   1  11   1  629.14   12.10
  -2 -11  -1   31.30    2.60
  -2 -11  -1   30.00    1.10
   2 -11   1   28.40    2.40
  -2  11  -1   27.20    2.30
  -2  11  -1   28.90    2.10
   2  11   1   33.90    2.30
  -2  11  -1   27.30    1.50
   2  11   1   29.50    2.40
  -3 -11  -1   86.59    4.10
  -3 -11  -1   83.19    2.10
   3 -11   1   88.69    3.40
   3 -11   1   94.69    4.40
  -3  11  -1   85.69    3.90
   3  11   1   83.39    3.80
   3  11   1   83.69    4.00
  -3  11  -1   84.59    2.90
   4 -11   1 2971.00   42.40
  -4 -11  -1 2993.50   44.80
   4 -11   1 3019.40   46.00
   4 -11   1 2963.60   42.70
   4  11   1 2972.40   45.40
   4  11   1 2944.31   44.70
  -4  11  -1 2944.81   44.80
   4  11   1 3024.10   41.00
   5 -11   1   48.10    2.40
   5 -11   1   45.70    2.90
   5 -11   1   42.40    3.60
  -5 -11  -1   46.10    3.30
  -5  11  -1   42.30    3.30
   5  11   1   45.70    3.60
   5  11   1   45.90    2.20
   5  11   1   43.60    3.40
   6 -11   1   50.19    4.10
  -6 -11  -1   43.30    3.50
   6 -11   1   46.70    2.30
   6 -11   1   45.40    3.20
  -6 -11  -1   44.40    4.00
  -6  11  -1   42.90    3.60
   6  11   1   44.00    2.60
   6  11   1   48.50    3.70
   7 -11   1   38.60    4.80
   7 -11   1   41.40    3.50
  -7 -11  -1   50.09    5.00
  -7 -11  -1   37.60    3.40
  -7  11  -1   44.40    4.80
   7  11   1   35.60    4.00
   7  11   1   39.50    2.90
   8 -11   1  313.57    9.70
   8 -11   1  310.57   11.30
  -8 -11  -1  312.07   10.80
   8  11   1  301.77   10.50
  -8  11  -1  319.17   10.70
   9 -11   1   89.09    5.90
  -9 -11  -1   77.39    6.00
   9 -11   1   87.99    6.40
   9  11   1   88.49    6.30
  -9  11  -1   87.09    6.20
  10 -11   1    4.90    2.70
  10 -11   1    3.90    3.10
 -10 -11  -1    0.00    2.60
 -10  11  -1    5.70    2.70
  10  11   1    6.40    3.10
 -11 -11  -1   39.70    5.90
  11 -11   1   44.00    5.60
  11 -11   1   52.79    6.90
  11  11   1   41.30    6.00
 -11  11  -1   42.60    5.80
 -11 -12   1   15.70    4.30
  11 -12  -1   15.10    4.30
 -11  12   1   20.60    4.80
  11  12  -1   12.80    3.70
 -11  12   1   12.40    3.90
 -10 -12   1   28.10    4.60
  10 -12  -1   34.30    5.30
 -10  12   1   29.50    4.70
 -10  12   1   25.50    4.40
  10  12  -1   34.20    5.10
   9 -12  -1  223.18   10.20
  -9 -12   1  222.28    9.50
   9  12  -1  216.28    9.30
  -9  12   1  228.88    9.20
  -9  12   1  211.18    9.00
  -8 -12   1   22.00    3.80
   8 -12  -1   21.80    3.90
   8  12  -1   25.00    3.80
  -8  12   1   20.30    3.50
   8  12  -1   23.50    3.10
  -8  12   1   18.10    3.10
   7 -12  -1  327.27   11.10
  -7 -12   1  317.37    9.00
  -7 -12   1  304.77   10.20
   7  12  -1  311.97    9.90
  -7  12   1  319.17    9.90
   7  12  -1  322.47    8.60
  -7  12   1  323.37    9.70
  -6 -12   1  981.00   18.50
   6 -12  -1  940.41   15.60
   6 -12  -1  969.40   20.60
   6  12  -1 1011.30   17.60
  -6  12   1  982.10   19.10
   6  12  -1  971.00   19.70
  -6  12   1  988.20   18.80
   6  12  -1  980.70   19.30
   5 -12  -1  469.45    9.30
  -5 -12   1  474.05   10.90
   5 -12  -1  470.95   12.20
   5  12  -1  448.06   10.90
  -5  12   1  468.55   11.10
   5  12  -1  465.45    9.70
  -5  12   1  471.45   10.70
   5  12  -1  475.45   11.70
   4 -12  -1   11.60    1.70
  -4 -12   1   13.90    2.10
   4 -12  -1   12.90    2.30
  -4  12   1    8.40    1.70
   4  12  -1   10.40    1.60
   4  12  -1    9.70    1.90
  -4  12   1   10.40    1.70
   4  12  -1   11.50    1.90
   3 -12  -1   46.80    2.80
   3 -12  -1   47.70    3.20
  -3 -12   1   47.30    2.50
  -3 -12   1   53.19    3.20
  -3  12   1   52.59    3.00
  -3  12   1   47.50    2.60
   3  12  -1   47.50    3.20
   3  12  -1   45.40    2.60
   2 -12  -1 1156.48   19.40
  -2 -12   1 1133.69   18.00
   2 -12  -1 1147.69   19.30
  -2 -12   1 1172.18   19.90
  -2  12   1 1159.18   19.20
   2  12  -1 1110.39   17.90
   2  12  -1 1107.99   19.60
  -2  12   1 1143.69   18.30
  -1 -12   1   28.20    2.00
   1 -12  -1   27.00    2.00
   1 -12  -1   28.60    2.40
   1  12  -1   17.00    2.00
   1  12  -1   28.50    1.60
  -1  12   1   30.60    2.10
  -1  12   1   25.00    2.10
   1  12  -1   24.80    2.20
   0 -12   1  244.88    6.00
   0 -12  -1  245.88    5.50
   0  12   1  236.58    5.80
   0  12  -1  232.58    6.40
   0  12  -1  250.37    6.60
   0  12  -1  250.67    4.70
  -1 -12  -1   46.50    3.00
  -1 -12  -1   48.30    1.80
   1 -12   1   45.60    2.70
   1  12   1   42.80    2.70
  -1  12  -1   43.30    2.70
   1  12   1   49.10    2.60
  -1  12  -1   46.20    2.80
  -1  12  -1   49.50    1.70
  -2 -12  -1  774.92   15.00
   2 -12   1  786.22   14.80
  -2 -12  -1  786.32   11.40
  -2  12  -1  782.72   14.00
   2  12   1  770.12   14.70
  -2  12  -1  772.02   14.60
  -2  12  -1  795.82   12.20
   2  12   1  779.92   14.10
   3 -12   1 1075.99   19.50
  -3 -12  -1 1075.79   15.20
  -3 -12  -1 1047.80   19.20
   3 -12   1 1048.80   17.70
  -3  12  -1 1078.89   16.80
  -3  12  -1 1093.59   19.10
   3  12   1 1078.69   19.40
   3  12   1 1057.19   18.70
   4 -12   1   11.50    1.60
   4 -12   1   12.00    2.30
  -4 -12  -1   17.30    2.40
  -4  12  -1   13.30    1.70
   4  12   1   12.80    1.20
   4  12   1   10.40    2.00
  -4  12  -1   10.30    2.00
   4  12   1   11.40    2.10
   5 -12   1  578.94   11.50
   5 -12   1  544.45   13.60
  -5 -12  -1  558.54   12.60
   5 -12   1  570.64   10.50
   5  12   1  574.34   13.50
  -5  12  -1  565.54   13.00
   5  12   1  572.04   13.00
   5  12   1  558.94    9.70
   6 -12   1  405.56    8.40
   6 -12   1  437.76   10.20
  -6 -12  -1  404.26   10.50
   6 -12   1  424.96   12.10
   6  12   1  433.46   11.50
   6  12   1  415.86   11.60
  -6  12  -1  420.76   11.40
   6  12   1  414.46    8.50
   7 -12   1  209.68    8.80
  -7 -12  -1  215.48    7.50
   7 -12   1  206.38    7.20
  -7 -12  -1  203.78    8.30
   7  12   1  218.68    8.40
  -7  12  -1  218.58    8.40
   8 -12   1   55.59    4.40
  -8 -12  -1   53.79    5.50
   8 -12   1   57.09    6.20
  -8  12  -1   55.89    5.00
   8  12   1   56.79    4.70
   9 -12   1   54.39    4.80
  -9 -12  -1   44.60    5.40
   9 -12   1   46.40    5.70
  -9  12  -1   50.69    5.60
   9  12   1   64.29    6.40
  10 -12   1   10.70    3.80
  10 -12   1    8.10    3.20
 -10 -12  -1   10.80    3.80
 -10  12  -1    8.20    3.30
  10  12   1    7.20    3.20
  11 -12   1   11.70    4.10
 -11 -12  -1    2.10    3.30
  11 -12   1    3.50    3.30
 -11  12  -1    5.60    3.40
  11  12   1    6.20    3.30
  11 -13  -1   14.70    4.60
 -11 -13   1   13.30    4.10
  11  13  -1   13.40    3.90
 -11  13   1   13.20    4.10
 -11  13   1   17.70    4.20
 -10 -13   1   79.59    6.70
  10 -13  -1   97.99    7.40
  10  13  -1   93.99    7.00
 -10  13   1   83.19    6.50
 -10  13   1   83.69    6.30
  -9 -13   1   50.49    5.60
   9 -13  -1   61.69    6.80
  -9  13   1   60.29    5.30
  -9  13   1   61.59    5.20
   9  13  -1   48.40    5.50
  -8 -13   1   35.70    4.50
  -8 -13   1   41.50    4.20
   8 -13  -1   37.40    5.00
   8  13  -1   41.90    3.50
   8  13  -1   49.10    5.20
  -8  13   1   35.10    4.40
  -8  13   1   38.70    4.30
  -7 -13   1  457.15   11.50
   7 -13  -1  457.95   13.60
  -7  13   1  458.25   12.30
   7  13  -1  459.35   10.70
   7  13  -1  472.35   13.00
   7  13  -1  483.35   12.70
  -7  13   1  463.75   12.00
   6 -13  -1   48.20    5.00
  -6 -13   1   39.10    3.60
   6 -13  -1   43.50    2.60
   6  13  -1   37.00    4.10
  -6  13   1   42.50    3.50
   6  13  -1   36.30    2.80
  -6  13   1   47.10    3.80
   6  13  -1   44.00    3.70
   5 -13  -1  403.46   11.40
  -5 -13   1  415.06   10.40
   5 -13  -1  423.76    8.90
  -5  13   1  429.66   10.10
  -5  13   1  420.96   10.50
   5  13  -1  423.36   10.40
   5  13  -1  407.66    8.90
   5  13  -1  379.76   10.70
   4 -13  -1   78.49    4.40
  -4 -13   1   69.39    3.90
   4 -13  -1   67.59    3.30
   4  13  -1   66.59    2.90
  -4  13   1   60.59    3.20
   4  13  -1   68.29    3.50
  -4  13   1   57.79    3.50
   4  13  -1   68.99    4.00
  -3 -13   1  527.25   11.70
   3 -13  -1  534.45   11.00
   3 -13  -1  542.05   11.90
  -3 -13   1  531.45   10.00
  -3  13   1  540.65   10.60
   3  13  -1  514.05   10.50
   3  13  -1  529.45   11.80
  -3  13   1  527.55   11.30
   2 -13  -1  374.46    8.90
   2 -13  -1  399.76    9.10
  -2 -13   1  400.76    9.50
  -2 -13   1  386.76    7.90
  -2  13   1  368.46    8.80
  -2  13   1  394.26    8.30
   2  13  -1  392.06    7.90
   2  13  -1  402.96    9.50
   1 -13  -1  329.67    8.20
  -1 -13   1  327.77    7.20
  -1 -13   1  314.57    8.20
   1 -13  -1  322.77    7.40
   1  13  -1  331.17    6.40
  -1  13   1  328.67    7.90
  -1  13   1  320.17    7.20
   1  13  -1  342.77    8.30
   0 -13  -1   11.80    2.10
   0 -13   1    8.30    1.50
   0 -13  -1   15.40    1.60
   0  13   1    5.20    1.30
   0  13   1    8.40    1.50
   0  13  -1    8.30    1.00
   0  13  -1    7.80    1.70
   0  13  -1    8.10    1.60
  -1 -13  -1  303.37    5.80
  -1 -13  -1  285.27    7.90
   1 -13   1  307.07    7.50
   1 -13   1  308.17    7.70
  -1  13  -1  302.17    5.50
   1  13   1  294.17    7.60
   1  13   1  299.57    7.10
  -1  13  -1  309.97    7.80
  -2 -13  -1  322.57    5.50
  -2 -13  -1  321.37    8.50
   2 -13   1  319.07    8.30
   2 -13   1  317.57    7.70
  -2  13  -1  323.47    6.10
   2  13   1  314.87    7.70
  -2  13  -1  322.67    8.20
   2  13   1  313.27    8.30
  -3 -13  -1  621.34    9.30
   3 -13   1  627.64   13.50
   3 -13   1  625.84   12.00
  -3 -13  -1  628.94   13.30
  -3  13  -1  611.94   12.90
   3  13   1  633.64   13.40
   3  13   1  607.84   12.60
  -3  13  -1  631.34   10.80
   4 -13   1   89.59    4.80
  -4 -13  -1   87.09    2.40
   4 -13   1   87.09    3.60
  -4 -13  -1   82.99    4.40
   4  13   1   85.59    4.30
   4  13   1   82.19    4.50
  -4  13  -1   85.39    4.40
  -4  13  -1   84.99    3.40
  -5 -13  -1  596.74   13.40
   5 -13   1  587.64   11.10
   5 -13   1  584.14   14.30
   5  13   1  602.74   13.60
   5  13   1  601.34   10.00
   5  13   1  600.64   14.00
  -5  13  -1  587.84   13.60
  -5  13  -1  597.44   11.90
   6 -13   1  181.98    5.60
   6 -13   1  179.48    7.70
  -6 -13  -1  168.78    6.60
   6 -13   1  182.98    6.20
   6  13   1  185.08    7.50
   6  13   1  182.68    7.20
   6  13   1  183.68    4.90
  -6  13  -1  181.78    7.20
  -7 -13  -1  867.51   19.60
   7 -13   1  871.81   17.60
   7 -13   1  862.91   20.20
  -7 -13  -1  893.31   18.00
   7  13   1  890.61   19.40
  -7  13  -1  896.91   19.40
   8 -13   1  116.59    6.00
  -8 -13  -1  122.39    8.40
  -8 -13  -1  109.69    6.80
   8 -13   1  113.29    7.00
   8  13   1  112.29    6.40
  -8  13  -1  111.09    6.60
   9 -13   1   14.60    3.20
  -9 -13  -1   13.80    3.30
   9 -13   1   12.20    3.60
  -9  13  -1    6.20    2.90
   9  13   1   19.60    3.80
  10 -13   1   67.89    7.50
  10 -13   1   68.69    5.70
 -10 -13  -1   69.49    7.20
 -10  13  -1   73.09    6.40
  10  13   1   77.89    6.60
  11 -13   1    4.50    3.50
 -11 -13  -1    3.00    3.70
 -11  13  -1    2.00    3.30
  11  13   1    1.60    3.10
  11 -14  -1  126.19    9.30
 -11 -14   1  131.89    8.80
  11  14  -1  157.08    9.30
 -11  14   1  129.69    8.40
 -11  14   1  153.98    8.80
  10 -14  -1  118.79    8.10
 -10 -14   1  106.29    7.60
 -10  14   1  104.59    7.10
  10  14  -1  103.99    7.10
 -10  14   1  124.99    7.40
   9 -14  -1   54.99    6.50
  -9 -14   1   56.29    6.00
  -9  14   1   56.99    5.90
   9  14  -1   55.49    6.00
  -9  14   1   50.69    5.20
   8 -14  -1  115.49    7.20
  -8 -14   1  124.89    6.10
  -8 -14   1  135.09    7.30
   8  14  -1  128.89    6.80
  -8  14   1  133.39    6.60
  -8  14   1  125.59    6.70
   7 -14  -1   27.30    4.00
  -7 -14   1   29.30    3.50
  -7  14   1   27.50    3.60
   7  14  -1   32.60    4.00
   7  14  -1   33.50    4.10
   7  14  -1   27.50    3.00
  -7  14   1   25.10    3.50
  -6 -14   1  329.37    9.50
   6 -14  -1  330.37   10.80
   6 -14  -1  342.67    8.10
  -6  14   1  327.67    9.70
   6  14  -1  332.57    9.70
   6  14  -1  324.47    8.10
   6  14  -1  333.37   10.20
  -6  14   1  316.97    9.20
  -5 -14   1   72.89    4.40
   5 -14  -1   80.39    3.70
   5 -14  -1   69.39    4.70
  -5  14   1   78.19    4.00
   5  14  -1   80.69    4.30
  -5  14   1   72.69    4.20
   5  14  -1   76.19    4.60
   5  14  -1   70.39    3.30
   4 -14  -1   86.59    3.90
   4 -14  -1   82.89    4.70
  -4 -14   1   85.39    4.50
  -4 -14   1   78.39    3.30
  -4  14   1   82.99    3.90
  -4  14   1   77.79    4.10
   4  14  -1   88.79    4.00
   4  14  -1   78.49    4.30
   3 -14  -1 1060.49   18.80
  -3 -14   1 1061.19   19.70
   3 -14  -1 1047.90   19.60
  -3 -14   1 1081.99   17.50
   3  14  -1 1071.09   18.10
   3  14  -1 1079.39   19.80
  -3  14   1 1105.39   19.30
  -3  14   1 1056.29   18.00
  -2 -14   1  259.37    7.60
  -2 -14   1  265.37    6.30
   2 -14  -1  266.27    7.40
   2 -14  -1  271.17    7.30
  -2  14   1  264.87    6.40
   2  14  -1  267.67    6.20
   2  14  -1  262.37    7.50
  -2  14   1  253.37    7.10
  -1 -14   1   48.50    3.20
   1 -14  -1   41.20    2.90
   1 -14  -1   42.30    2.70
  -1 -14   1   45.10    2.60
   1  14  -1   46.50    3.00
  -1  14   1   40.20    2.50
  -1  14   1   44.50    2.80
   1  14  -1   48.40    2.20
   0 -14  -1  247.38    5.90
   0 -14  -1  253.27    7.40
   0 -14   1  265.97    7.40
   0 -14   1  261.37    6.60
   0  14   1  260.47    6.30
   0  14  -1  253.57    5.10
   0  14  -1  256.07    7.20
   0  14   1  258.27    7.00
   1 -14   1 1167.58   20.40
   1 -14   1 1181.68   20.20
  -1 -14  -1 1225.68   18.00
  -1 -14  -1 1190.68   21.10
  -1  14  -1 1188.48   17.50
  -1  14  -1 1166.48   20.50
   1  14   1 1194.18   20.60
   1  14   1 1215.28   19.70
   2 -14   1   79.29    4.00
   2 -14   1   76.59    3.70
  -2 -14  -1   76.09    2.20
  -2 -14  -1   74.89    4.10
   2  14   1   75.49    3.50
  -2  14  -1   74.69    2.50
  -2  14  -1   72.89    3.80
   2  14   1   74.59    3.90
  -3 -14  -1  372.76    9.90
   3 -14   1  396.46    9.00
   3 -14   1  392.06   10.10
  -3 -14  -1  387.16    6.30
   3  14   1  395.76    9.40
   3  14   1  399.96   10.10
  -3  14  -1  389.96    7.60
  -3  14  -1  391.36    9.70
   4 -14   1   10.80    1.80
  -4 -14  -1    7.50    1.90
  -4 -14  -1   10.90    1.10
   4 -14   1   13.30    2.40
   4  14   1   11.70    2.30
   4  14   1   10.80    1.90
  -4  14  -1   11.50    1.60
  -4  14  -1    7.90    1.90
   5 -14   1  533.45   10.60
  -5 -14  -1  510.85   12.50
   5 -14   1  503.45   13.30
   5  14   1  510.05   12.50
  -5  14  -1  524.65   12.80
   5  14   1  514.85   13.00
  -5  14  -1  538.35   11.00
   5  14   1  523.85    8.90
  -6 -14  -1  462.25   11.90
   6 -14   1  520.85   12.80
   6 -14   1  452.65   13.00
   6  14   1  470.45   12.40
   6  14   1  465.65   12.80
  -6  14  -1  472.45   10.90
  -6  14  -1  446.86   12.20
  -7 -14  -1   38.00    4.70
  -7 -14  -1   34.60    3.80
   7 -14   1   37.20    4.80
  -7  14  -1   37.40    3.70
   7  14   1   35.50    4.10
  -7  14  -1   37.60    4.40
  -8 -14  -1   61.29    5.30
   8 -14   1   64.89    5.60
  -8 -14  -1   71.69    4.90
  -8  14  -1   65.39    6.20
   8  14   1   72.69    5.30
  -8  14  -1   66.29    4.60
   9 -14   1  184.88    9.50
  -9 -14  -1  179.38    9.30
  -9  14  -1  190.48    8.10
   9  14   1  198.08    9.10
  -9  14  -1  184.58    8.90
  10 -14   1  101.39    7.90
 -10 -14  -1  115.89    8.10
 -10  14  -1  108.99    6.80
  10  14   1  103.69    7.20
 -10  14  -1  115.89    7.80
  11 -14   1   45.10    6.80
 -11 -14  -1   56.69    7.30
 -11  14  -1   54.89    6.90
  11  14   1   34.30    5.50
 -11  14  -1   58.39    6.40
  11 -15  -1   50.59    7.00
 -11 -15   1   76.69    7.90
  11  15  -1   57.79    6.90
 -11  15   1   76.49    6.80
 -11  15   1   62.99    7.00
 -10 -15   1   65.09    7.00
  10 -15  -1   62.49    7.10
 -10  15   1   67.19    6.60
 -10  15   1   63.39    6.70
  10  15  -1   73.99    7.30
   9 -15  -1  267.87   11.50
  -9 -15   1  284.37   11.20
  -9  15   1  281.07   10.50
   9  15  -1  263.17   10.60
  -9  15   1  253.57    9.90
   8 -15  -1   49.80    5.60
  -8 -15   1   53.19    4.50
  -8 -15   1   54.99    5.80
  -8  15   1   51.49    4.60
   8  15  -1   46.00    5.10
  -8  15   1   47.70    5.00
  -7 -15   1   19.20    3.10
   7 -15  -1   27.30    4.40
   7  15  -1   20.00    3.20
   7  15  -1   25.10    3.00
  -7  15   1   21.10    3.30
  -7  15   1   21.00    3.40
   7  15  -1   23.00    3.60
   6 -15  -1   62.29    4.10
  -6 -15   1   57.49    4.20
   6 -15  -1   62.69    5.00
  -6  15   1   72.19    4.60
   6  15  -1   62.29    3.40
  -6  15   1   60.59    4.00
   6  15  -1   60.09    4.60
   6  15  -1   60.39    4.20
   5 -15  -1   14.30    2.10
  -5 -15   1   13.00    2.40
   5 -15  -1   14.50    2.70
   5  15  -1   14.20    1.90
   5  15  -1   11.90    2.10
  -5  15   1   15.20    2.60
  -5  15   1   15.00    2.30
   5  15  -1   14.30    2.60
  -4 -15   1  385.16   10.30
   4 -15  -1  380.86   10.50
   4 -15  -1  404.96    9.40
  -4 -15   1  397.66    8.50
  -4  15   1  410.96    9.30
  -4  15   1  395.56   10.00
   4  15  -1  388.86   10.50
   4  15  -1  379.06    9.40
  -3 -15   1  129.29    5.40
   3 -15  -1  134.39    5.10
   3 -15  -1  131.09    5.40
  -3 -15   1  127.89    4.20
  -3  15   1  131.49    4.60
   3  15  -1  124.99    4.50
   3  15  -1  137.29    5.60
  -3  15   1  119.59    4.90
  -2 -15   1  143.99    5.70
  -2 -15   1  156.08    4.70
   2 -15  -1  156.88    5.50
   2 -15  -1  160.68    5.70
  -2  15   1  147.09    4.70
   2  15  -1  162.98    5.90
   2  15  -1  168.98    4.70
  -2  15   1  144.39    5.40
  -1 -15   1 1788.12   27.40
   1 -15  -1 1787.02   29.20
   1 -15  -1 1795.22   27.90
  -1 -15   1 1846.32   29.50
   1  15  -1 1815.92   26.30
  -1  15   1 1774.82   27.30
   1  15  -1 1726.63   28.90
  -1  15   1 1804.12   28.80
   0 -15   1  130.89    4.60
   0 -15  -1  143.39    5.60
   0 -15   1  143.69    5.50
   0 -15  -1  142.49    4.30
   0  15  -1  140.09    3.50
   0  15   1  144.29    5.20
   0  15   1  138.09    4.50
   0  15  -1  137.99    5.30
  -1 -15  -1 1299.57   23.00
  -1 -15  -1 1319.67   19.70
   1 -15   1 1306.37   22.40
   1 -15   1 1300.87   22.00
   1  15   1 1279.27   22.40
  -1  15  -1 1302.07   22.50
   1  15   1 1350.16   21.50
  -1  15  -1 1309.17   19.20
  -2 -15  -1  709.53   11.00
   2 -15   1  709.53   13.90
  -2 -15  -1  694.73   14.80
   2 -15   1  713.33   14.40
  -2  15  -1  689.13   11.40
  -2  15  -1  689.83   14.20
   2  15   1  692.03   14.40
   2  15   1  690.93   13.40
   3 -15   1   84.19    4.50
   3 -15   1   83.39    3.90
  -3 -15  -1   75.39    2.10
  -3 -15  -1   77.39    4.40
  -3  15  -1   73.09    2.90
   3  15   1   92.59    4.70
  -3  15  -1   70.79    4.00
   3  15   1   84.59    4.00
   4 -15   1  229.88    6.50
  -4 -15  -1  225.78    7.70
   4 -15   1  216.98    7.80
  -4 -15  -1  226.98    4.30
  -4  15  -1  224.48    7.40
  -4  15  -1  234.88    5.90
   4  15   1  225.08    7.80
   4  15   1  220.18    7.20
  -5 -15  -1   30.30    3.50
   5 -15   1   31.90    2.60
   5 -15   1   34.90    4.30
  -5  15  -1   30.90    3.70
   5  15   1   27.40    3.40
  -5  15  -1   29.30    2.60
   5  15   1   35.90    3.80
   6 -15   1   53.69    4.60
  -6 -15  -1   65.69    4.50
  -6  15  -1   50.49    4.30
   6  15   1   53.19    4.50
  -6  15  -1   58.89    3.60
   6  15   1   56.49    4.20
   7 -15   1   85.89    6.00
  -7 -15  -1   67.49    4.90
  -7  15  -1   85.49    4.70
   7  15   1   80.79    5.30
  -7  15  -1   77.09    5.20
   7  15   1   80.89    5.60
  -8 -15  -1   53.49    4.50
   8 -15   1   55.59    6.30
  -8 -15  -1   56.39    5.90
  -8  15  -1   56.19    5.70
  -8  15  -1   54.59    4.30
   8  15   1   59.29    6.00
   9 -15   1  318.67   12.50
  -9 -15  -1  309.07   12.10
  -9  15  -1  324.37   10.70
  -9  15  -1  310.57   11.50
   9  15   1  303.97   11.60
  10 -15   1   53.59    6.70
 -10 -15  -1   54.09    6.70
 -10  15  -1   46.70    5.40
 -10  15  -1   40.10    5.50
  10  15   1   58.09    6.70
 -11 -15  -1    0.70    3.10
  11 -15   1    0.90    2.90
 -11  15  -1    3.70    3.20
 -11  15  -1    0.00    3.00
  11  15   1    4.70    3.30
 -11 -16   1    8.60    3.90
  11 -16  -1    5.80    3.50
 -11  16   1    4.90    3.30
 -11  16   1    6.80    3.50
  11  16  -1   10.00    4.00
 -10 -16   1   17.30    4.30
  10 -16  -1   15.20    4.50
 -10  16   1   18.70    4.20
 -10  16   1   23.30    4.20
  10  16  -1   16.50    4.20
   9 -16  -1   33.70    5.30
  -9 -16   1   42.80    5.40
  -9  16   1   37.40    4.80
  -9  16   1   35.60    4.60
   9  16  -1   31.20    4.50
   8 -16  -1  208.68    9.70
  -8 -16   1  184.38    8.90
  -8 -16   1  208.88    8.20
  -8  16   1  193.18    8.50
   8  16  -1  199.78    8.50
  -8  16   1  214.48    8.40
   7 -16  -1   25.80    4.30
  -7 -16   1   21.40    3.40
  -7  16   1   26.80    3.80
   7  16  -1   21.30    3.20
   7  16  -1   22.20    3.70
  -7  16   1   24.30    3.40
   6 -16  -1    6.90    2.40
  -6 -16   1   13.50    2.80
   6  16  -1    7.60    1.80
  -6  16   1    6.00    2.00
   6  16  -1    6.20    2.10
  -6  16   1    8.40    2.40
   6  16  -1   10.50    2.60
   5 -16  -1   30.60    2.80
   5 -16  -1   26.50    3.60
  -5 -16   1   26.30    2.50
  -5 -16   1   32.20    3.60
   5  16  -1   22.40    3.10
  -5  16   1   23.40    2.80
  -5  16   1   32.50    3.60
   5  16  -1   26.10    3.00
   4 -16  -1  199.18    6.40
   4 -16  -1  197.08    7.40
  -4 -16   1  189.78    5.50
  -4 -16   1  203.28    7.30
   4  16  -1  205.18    7.40
   4  16  -1  203.48    6.40
  -4  16   1  193.08    6.80
  -4  16   1  186.48    6.00
  -3 -16   1   26.90    2.10
  -3 -16   1   23.20    2.90
   3 -16  -1   21.70    2.90
   3 -16  -1   27.20    2.90
  -3  16   1   27.80    2.70
   3  16  -1   24.80    2.50
  -3  16   1   32.60    3.40
   3  16  -1   31.30    3.40
   2 -16  -1  185.48    6.20
  -2 -16   1  183.78    5.30
  -2 -16   1  189.38    6.80
   2 -16  -1  197.58    6.60
   2  16  -1  181.88    6.50
  -2  16   1  185.58    5.50
   2  16  -1  185.88    5.20
  -2  16   1  196.28    6.40
   1 -16  -1  196.98    6.60
   1 -16  -1  194.88    5.80
  -1 -16   1  182.78    6.50
  -1 -16   1  179.28    5.40
  -1  16   1  181.08    5.40
  -1  16   1  190.88    6.30
   1  16  -1  203.68    4.90
   1  16  -1  198.28    6.60
   0 -16  -1 2353.76   34.60
   0 -16  -1 2276.57   37.10
   0 -16   1 2359.76   35.60
   0 -16   1 2303.87   36.90
   0  16  -1 2370.96   33.20
   0  16  -1 2394.76   36.90
   0  16   1 2386.66   36.70
   0  16   1 2355.46   35.10
   1 -16   1  332.97    8.50
  -1 -16  -1  342.87    6.90
  -1 -16  -1  345.97    9.50
   1 -16   1  329.77    8.80
   1  16   1  353.56    8.10
  -1  16  -1  314.97    8.70
   1  16   1  329.87    8.80
  -1  16  -1  338.77    6.40
   2 -16   1   12.50    2.10
  -2 -16  -1   19.30    2.80
   2 -16   1   15.60    2.40
  -2 -16  -1   20.60    1.40
   2  16   1   15.20    2.40
  -2  16  -1   18.80    2.60
   2  16   1   19.70    2.30
  -2  16  -1   16.80    1.60
   3 -16   1 1363.76   23.40
  -3 -16  -1 1418.86   19.70
  -3 -16  -1 1344.67   24.80
   3 -16   1 1369.66   24.60
  -3  16  -1 1423.66   24.60
  -3  16  -1 1360.76   21.10
   3  16   1 1410.16   23.70
   3  16   1 1375.26   24.80
   4 -16   1  547.95   13.60
   4 -16   1  568.54   11.90
  -4 -16  -1  556.44   13.50
   4  16   1  575.34   13.70
  -4  16  -1  563.34   13.30
  -4  16  -1  567.14   10.90
   4  16   1  571.24   12.90
   5 -16   1   73.89    5.10
  -5 -16  -1   64.49    4.50
   5 -16   1   71.79    3.70
  -5  16  -1   68.09    4.60
   5  16   1   58.09    4.00
   5  16   1   77.49    5.00
  -5  16  -1   67.59    3.50
   6 -16   1    2.50    2.00
  -6 -16  -1    2.80    1.90
  -6  16  -1    3.00    2.00
   6  16   1    5.20    2.00
   6  16   1    3.20    1.90
  -6  16  -1    4.10    1.50
   7 -16   1   77.89    6.10
  -7 -16  -1   72.19    5.10
   7  16   1   70.19    5.10
  -7  16  -1   75.69    5.50
  -7  16  -1   74.09    4.50
   7  16   1   68.39    5.50
  -8 -16  -1  319.77   11.70
  -8 -16  -1  321.87   10.40
   8 -16   1  304.87   11.90
   8  16   1  334.67   11.40
  -8  16  -1  322.67   10.10
  -8  16  -1  326.37   11.40
  -9 -16  -1   32.50    5.20
   9 -16   1   33.10    5.30
   9  16   1   40.00    5.50
  -9  16  -1   29.80    4.40
  -9  16  -1   43.30    4.90
  10 -16   1   42.10    6.30
 -10 -16  -1   42.30    6.10
 -10  16  -1   52.29    5.70
  10  16   1   52.89    6.40
 -10  16  -1   53.89    6.30
 -11 -16  -1   93.79    8.20
 -11  16  -1   98.19    7.50
 -11  16  -1  112.79    8.20
  10 -17  -1  201.78   10.80
 -10 -17   1  227.68   10.90
  10  17  -1  225.38   10.50
 -10  17   1  241.88   10.30
 -10  17   1  216.98   10.20
   9 -17  -1   99.39    7.80
  -9 -17   1  106.99    7.40
   9  17  -1   98.59    6.80
  -9  17   1   93.49    6.70
  -9  17   1  109.39    6.60
  -8 -17   1   14.60    3.20
   8 -17  -1   12.60    3.90
  -8  17   1    9.60    2.60
  -8  17   1   10.20    2.90
   8  17  -1   15.60    3.50
   8  17  -1   12.30    3.20
   7 -17  -1    8.50    2.90
  -7 -17   1    3.00    2.00
   7  17  -1    7.00    2.40
  -7  17   1    3.70    2.10
  -7  17   1    1.00    1.70
   7  17  -1    4.90    2.20
  -6 -17   1  189.08    7.60
   6 -17  -1  203.18    8.70
   6  17  -1  192.88    7.40
  -6  17   1  193.78    7.60
  -6  17   1  201.38    7.10
   6  17  -1  191.08    8.10
  -5 -17   1   41.30    2.90
   5 -17  -1   33.50    4.10
   5 -17  -1   46.90    3.30
  -5 -17   1   35.70    3.90
  -5  17   1   42.30    3.30
   5  17  -1   35.40    3.20
  -5  17   1   40.10    3.50
   5  17  -1   48.00    4.10
  -4 -17   1   92.79    3.80
   4 -17  -1   94.99    5.20
   4 -17  -1   90.79    4.50
  -4 -17   1   97.09    5.20
   4  17  -1   96.69    4.40
   4  17  -1   97.69    5.30
  -4  17   1   96.39    4.90
  -4  17   1   93.69    4.30
  -3 -17   1  380.26    8.20
   3 -17  -1  382.56    9.80
   3 -17  -1  357.06    9.80
  -3 -17   1  371.16   10.40
  -3  17   1  380.16    8.70
  -3  17   1  370.86    9.80
   3  17  -1  383.86    8.70
   3  17  -1  340.37    9.90
  -2 -17   1  788.22   14.10
   2 -17  -1  785.72   15.50
   2 -17  -1  776.22   16.00
  -2 -17   1  822.82   16.80
   2  17  -1  789.82   16.30
  -2  17   1  777.12   15.80
  -2  17   1  777.02   14.40
   2  17  -1  795.32   14.00
   1 -17  -1   20.70    2.40
   1 -17  -1   30.00    3.30
  -1 -17   1   14.80    2.00
  -1 -17   1   17.80    2.70
  -1  17   1   20.50    2.60
   1  17  -1   20.80    1.70
  -1  17   1   17.70    2.10
   1  17  -1   22.10    2.80
   1 -17   1   22.20    2.60
  -1 -17  -1   25.00    3.00
   1 -17   1   25.80    3.10
  -1 -17  -1   20.10    1.80
  -1  17  -1   25.30    1.60
   1  17   1   27.60    3.10
   1  17   1   26.30    2.40
  -1  17  -1   26.30    3.00
  -2 -17  -1 1442.56   21.00
   2 -17   1 1419.66   24.60
   2 -17   1 1439.56   24.90
  -2 -17  -1 1373.76   25.40
   2  17   1 1459.25   25.30
  -2  17  -1 1412.46   25.00
  -2  17  -1 1420.96   21.40
   2  17   1 1469.85   24.00
  -3 -17  -1  112.39    5.60
   3 -17   1  114.09    5.40
   3 -17   1  113.19    4.90
  -3 -17  -1  107.69    2.80
  -3  17  -1  107.49    5.10
   3  17   1  111.59    5.40
   3  17   1  104.09    4.70
  -3  17  -1  110.39    3.70
   4 -17   1  184.68    7.40
  -4 -17  -1  185.08    7.30
   4 -17   1  173.78    6.10
  -4  17  -1  189.48    5.30
   4  17   1  180.28    7.20
  -4  17  -1  183.28    7.00
   4  17   1  164.88    6.40
   5 -17   1   63.79    3.70
   5 -17   1   65.99    5.00
  -5 -17  -1   71.79    4.90
   5  17   1   66.69    4.70
  -5  17  -1   64.59    4.60
  -5  17  -1   69.49    3.50
   5  17   1   68.29    4.40
  -6 -17  -1   48.50    4.50
   6 -17   1   56.09    5.10
   6  17   1   59.09    4.30
  -6  17  -1   60.39    3.70
   6  17   1   60.09    5.00
  -6  17  -1   55.49    4.60
   7 -17   1   45.00    5.60
  -7 -17  -1   39.70    4.50
  -7  17  -1   39.20    3.50
   7  17   1   29.80    4.10
   7  17   1   40.10    4.50
  -7  17  -1   27.70    3.80
  -8 -17  -1   39.90    4.60
  -8 -17  -1   51.39    6.00
   8 -17   1   43.70    5.70
  -8  17  -1   47.80    4.70
   8  17   1   57.79    5.90
  -8  17  -1   58.49    6.10
   9 -17   1    9.70    3.50
  -9 -17  -1   10.30    3.70
  -9  17  -1    8.00    3.20
   9  17   1   12.20    3.30
  -9  17  -1   15.10    3.20
  10 -17   1  311.87   13.30
 -10 -17  -1  294.27   12.90
 -10  17  -1  305.47   12.40
 -10  17  -1  282.77   10.90
  10  17   1  306.27   12.50
 -10 -18   1   30.40    5.50
  10 -18  -1   40.20    6.60
  10  18  -1   45.10    6.00
 -10  18   1   36.20    5.00
 -10  18   1   32.00    5.20
  -9 -18   1  161.58    8.90
   9 -18  -1  165.88    9.60
   9  18  -1  155.38    8.10
  -9  18   1  156.38    8.40
  -9  18   1  144.49    7.50
   8 -18  -1   42.50    5.60
  -8 -18   1   43.30    4.90
  -8  18   1   51.99    5.60
   8  18  -1   46.30    5.50
  -8  18   1   49.30    5.20
   8  18  -1   46.10    5.10
  -7 -18   1   51.99    4.60
   7 -18  -1   59.89    6.20
  -7  18   1   56.59    4.80
   7  18  -1   62.59    4.80
   7  18  -1   61.29    5.30
  -7  18   1   60.99    4.50
  -6 -18   1  340.37   10.70
   6 -18  -1  312.17   11.10
   6  18  -1  345.87   10.30
   6  18  -1  365.76   11.50
  -6  18   1  357.16   10.80
  -6  18   1  335.77    9.60
   5 -18  -1    6.50    2.50
  -5 -18   1    5.40    2.20
   5 -18  -1    9.50    2.10
  -5  18   1    4.40    1.90
   5  18  -1    9.20    2.30
  -5  18   1    5.70    1.80
   5  18  -1    6.90    1.90
  -4 -18   1   51.99    3.00
   4 -18  -1   48.90    3.70
   4 -18  -1   46.60    3.80
  -4 -18   1   46.80    3.90
  -4  18   1   51.49    3.80
  -4  18   1   49.70    3.30
   4  18  -1   47.20    3.90
   4  18  -1   42.80    3.20
   3 -18  -1   53.09    3.80
   3 -18  -1   44.00    3.50
  -3 -18   1   47.80    2.90
  -3 -18   1   47.30    3.90
  -3  18   1   52.69    3.20
  -3  18   1   51.09    3.70
   3  18  -1   51.29    3.00
   3  18  -1   45.90    3.60
   2 -18  -1  466.05   11.10
   2 -18  -1  483.35   11.80
  -2 -18   1  481.55   12.20
  -2 -18   1  464.15    9.80
  -2  18   1  478.15   10.10
   2  18  -1  473.45    9.70
  -2  18   1  482.05   11.50
   2  18  -1  455.55   11.70
  -1 -18   1  476.85   10.00
   1 -18  -1  463.35   10.30
  -1 -18   1  456.85   11.70
   1 -18  -1  451.55   11.50
   1  18  -1  431.36   11.20
   1  18  -1  459.95    8.90
  -1  18   1  461.25    9.80
  -1  18   1  479.25   11.40
   0 -18  -1  302.37    9.00
   0 -18   1  297.97    7.90
   0 -18  -1  312.87    7.30
   0 -18   1  293.17    8.90
   0  18  -1  303.37    6.20
   0  18   1  285.47    8.40
   0  18   1  300.07    7.50
  -1 -18  -1  230.88    5.60
   1 -18   1  226.48    7.00
  -1 -18  -1  227.48    7.90
   1 -18   1  214.18    7.30
   1  18   1  227.28    6.50
  -1  18  -1  213.78    7.30
  -1  18  -1  226.18    5.00
   1  18   1  233.68    7.50
  -2 -18  -1  329.27    9.80
   2 -18   1  340.67    9.20
  -2 -18  -1  317.57    6.30
   2 -18   1  319.97    9.10
   2  18   1  285.87    8.90
   2  18   1  295.07    8.10
  -2  18  -1  326.57    9.30
  -2  18  -1  307.57    6.40
   3 -18   1  139.39    5.60
  -3 -18  -1  145.19    6.50
   3 -18   1  126.99    5.80
  -3  18  -1  128.09    4.00
   3  18   1  129.89    5.30
  -3  18  -1  132.19    5.80
   3  18   1  123.89    5.90
   4 -18   1   10.70    2.10
   4 -18   1   13.40    2.70
  -4 -18  -1   11.70    2.60
  -4  18  -1   15.20    1.90
   4  18   1    4.30    2.00
  -4  18  -1   10.30    2.50
   4  18   1   12.60    2.40
   5 -18   1  152.58    7.20
   5 -18   1  152.58    5.80
  -5 -18  -1  147.09    7.00
   5  18   1  139.79    6.30
  -5  18  -1  142.49    6.70
  -5  18  -1  152.28    5.20
   5  18   1  147.09    6.90
   6 -18   1  598.64   16.30
  -6 -18  -1  620.74   15.50
   6  18   1  635.04   16.10
  -6  18  -1  602.84   15.40
   6  18   1  635.24   15.40
  -6  18  -1  617.74   13.10
   7 -18   1   17.90    4.00
  -7 -18  -1   22.30    3.90
   7  18   1   29.30    4.20
   7  18   1   22.30    3.90
  -7  18  -1   29.20    4.30
  -7  18  -1   27.20    3.30
  -8 -18  -1  169.98    8.00
   8 -18   1  179.58    9.60
  -8 -18  -1  179.18    9.20
  -8  18  -1  162.88    8.40
  -8  18  -1  178.68    7.30
   8  18   1  169.48    8.20
  -9 -18  -1    7.90    3.20
   9 -18   1    9.80    3.80
   9  18   1    4.50    3.10
  -9  18  -1    2.50    2.50
  -9  18  -1    9.20    3.30
  10 -18   1   10.30    4.30
 -10 -18  -1   11.90    4.10
 -10  18  -1   12.00    4.10
  10  18   1   15.30    3.80
 -10 -19   1   13.00    4.40
  10 -19  -1    7.80    3.90
 -10  19   1   15.40    3.90
  10  19  -1    9.10    3.90
 -10  19   1   11.60    3.90
  -9 -19   1    5.70    3.30
   9 -19  -1    3.90    3.40
   9  19  -1    7.20    3.10
  -9  19   1    4.50    3.00
  -9  19   1    5.30    2.70
   8 -19  -1  109.29    7.50
  -8 -19   1  108.49    6.70
   8  19  -1  113.89    7.20
   8  19  -1  124.49    7.10
  -8  19   1  110.59    6.90
  -8  19   1  114.19    6.40
   7 -19  -1  200.38    9.40
  -7 -19   1  212.98    8.70
   7  19  -1  195.48    8.20
   7  19  -1  207.08    9.20
  -7  19   1  196.48    8.40
  -7  19   1  199.78    7.70
   6 -19  -1   12.20    3.10
  -6 -19   1   13.10    3.00
   6  19  -1   13.70    3.20
  -6  19   1    9.20    2.50
  -6  19   1   12.40    2.50
   6  19  -1   12.40    2.60
  -5 -19   1  414.46   12.00
   5 -19  -1  399.36   10.40
   5 -19  -1  374.56   11.80
  -5  19   1  404.26   10.20
   5  19  -1  390.86   11.90
  -5  19   1  404.66   11.40
   5  19  -1  393.96   10.60
  -4 -19   1  613.44   14.80
  -4 -19   1  590.94   11.50
   4 -19  -1  577.14   14.40
   4 -19  -1  577.04   13.40
  -4  19   1  577.44   13.90
   4  19  -1  578.64   14.50
  -4  19   1  603.54   12.60
   4  19  -1  586.14   12.80
   3 -19  -1   26.80    3.30
   3 -19  -1   29.80    3.40
  -3 -19   1   27.80    3.70
  -3 -19   1   27.60    2.60
  -3  19   1   25.60    2.80
   3  19  -1   31.10    2.60
  -3  19   1   27.70    3.20
   3  19  -1   29.30    3.60
   2 -19  -1   46.00    3.40
  -2 -19   1   47.80    4.00
   2 -19  -1   50.69    3.80
  -2 -19   1   39.90    2.80
  -2  19   1   42.30    2.90
   2  19  -1   46.40    3.70
  -2  19   1   52.39    3.70
   2  19  -1   43.50    2.70
  -1 -19   1  274.27    8.70
   1 -19  -1  280.07    7.60
  -1 -19   1  268.37    7.20
   1 -19  -1  272.37    8.70
  -1  19   1  277.07    8.40
   1  19  -1  255.17    8.30
  -1  19   1  260.07    7.00
   1  19  -1  259.67    6.20
   0 -19  -1  236.48    6.30
   0 -19   1  217.58    7.70
   0 -19  -1  238.58    8.10
   0 -19   1  234.38    6.90
   0  19   1  216.68    7.40
   0  19  -1  222.98    5.30
   0  19  -1  218.88    7.50
   0  19   1  234.58    6.50
  -1 -19  -1  375.66   10.80
  -1 -19  -1  399.96    8.20
   1 -19   1  398.16   10.00
   1 -19   1  409.66   10.70
   1  19   1  385.76    9.20
   1  19   1  381.66   10.40
  -1  19  -1  397.26   10.60
  -1  19  -1  396.36    7.50
  -2 -19  -1   18.60    1.60
  -2 -19  -1   18.90    2.90
   2 -19   1   22.60    2.90
   2 -19   1   23.50    3.00
   2  19   1   19.80    3.00
   2  19   1   19.20    2.50
  -2  19  -1   18.50    2.80
  -2  19  -1   19.60    1.80
   3 -19   1  160.48    6.30
   3 -19   1  161.98    6.70
  -3 -19  -1  154.68    6.90
   3  19   1  158.18    5.90
  -3  19  -1  157.18    4.50
  -3  19  -1  147.99    6.40
   3  19   1  159.38    6.80
  -4 -19  -1  920.21   19.80
   4 -19   1  902.31   17.80
   4 -19   1  919.31   19.70
   4  19   1  930.11   19.70
   4  19   1  915.61   18.50
  -4  19  -1  917.31   15.90
  -4  19  -1  929.31   19.40
   5 -19   1  130.79    5.50
   5 -19   1  123.59    6.70
  -5 -19  -1  140.89    7.00
  -5  19  -1  126.29    6.40
   5  19   1  134.29    6.30
  -5  19  -1  135.29    5.00
   5  19   1  128.39    6.80
   6 -19   1  239.98    9.90
  -6 -19  -1  258.97    9.60
  -6  19  -1  249.97    9.40
   6  19   1  251.27    9.10
  -6  19  -1  251.67    7.50
   6  19   1  253.37    9.90
   7 -19   1  179.38    9.20
  -7 -19  -1  161.58    8.00
  -7  19  -1  173.28    6.70
   7  19   1  175.48    8.10
   7  19   1  176.78    8.60
  -7  19  -1  170.18    8.20
  -8 -19  -1  286.87   10.70
  -8 -19  -1  301.27   11.90
   8 -19   1  279.77   12.10
  -8  19  -1  294.97   11.30
   8  19   1  304.77   11.30
   9 -19   1   12.80    4.20
  -9 -19  -1   14.50    3.80
   9  19   1   12.30    3.80
  -9  19  -1    8.10    3.10
  10 -19   1   28.80    5.70
 -10 -19  -1   34.60    6.00
  10  19   1   23.60    4.80
 -10  19  -1   32.70    5.70
  10 -20  -1   13.20    4.70
 -10 -20   1    8.10    4.10
 -10  20   1    2.00    3.00
 -10  20   1    4.00    3.20
  10  20  -1    2.00    3.10
  -9 -20   1   32.60    5.50
   9 -20  -1   34.90    5.60
   9  20  -1   51.99    6.10
  -9  20   1   37.00    5.40
  -9  20   1   37.00    4.80
  -8 -20   1   32.80    4.60
   8 -20  -1   30.20    5.10
  -8  20   1   36.60    5.10
   8  20  -1   20.70    4.10
   8  20  -1   24.70    4.30
  -8  20   1   25.60    3.90
  -7 -20   1  239.18    9.60
   7 -20  -1  245.48   10.40
   7  20  -1  242.28   10.00
  -7  20   1  243.98    8.50
   7  20  -1  248.38    9.30
  -7  20   1  244.08    9.50
  -6 -20   1   15.10    3.30
   6 -20  -1   10.50    3.00
  -6  20   1   10.00    2.60
  -6  20   1   12.40    2.80
   6  20  -1   12.60    2.80
   6  20  -1    9.50    2.70
  -5 -20   1  472.75   13.30
   5 -20  -1  495.05   12.10
   5 -20  -1  487.65   13.80
   5  20  -1  475.15   12.00
  -5  20   1  500.05   11.70
   5  20  -1  460.85   13.40
  -5  20   1  490.45   13.00
   4 -20  -1   22.80    3.40
  -4 -20   1   18.20    3.20
   4 -20  -1   25.40    3.30
   4  20  -1   22.20    3.40
   4  20  -1   21.10    2.80
  -4  20   1   17.80    2.50
  -4  20   1   19.00    3.10
  -3 -20   1 1197.78   20.00
   3 -20  -1 1185.58   22.60
   3 -20  -1 1194.78   22.80
  -3 -20   1 1215.58   23.80
  -3  20   1 1208.68   20.70
  -3  20   1 1205.48   22.80
   3  20  -1 1192.58   23.40
   3  20  -1 1191.08   20.60
  -2 -20   1   58.29    3.30
   2 -20  -1   50.99    3.60
   2 -20  -1   61.29    4.30
  -2 -20   1   48.10    4.10
   2  20  -1   59.69    3.10
   2  20  -1   57.09    4.10
  -2  20   1   52.39    3.90
  -2  20   1   54.39    3.30
  -1 -20   1    6.50    2.00
   1 -20  -1    4.40    1.50
  -1 -20   1    4.10    1.50
  -1  20   1    4.80    1.40
  -1  20   1    3.90    1.60
   0 -20  -1   13.50    1.90
   0 -20   1   15.60    2.70
   0 -20   1   14.00    2.20
   0 -20  -1   12.40    2.50
   0  20   1    9.00    2.00
   0  20   1   13.30    1.90
   0  20  -1   12.60    2.40
   0  20  -1   14.70    1.60
  -1 -20  -1  104.99    5.60
  -1 -20  -1  120.19    4.10
   1 -20   1  119.39    5.20
   1 -20   1  121.79    5.80
  -1  20  -1  115.79    3.50
  -1  20  -1  102.79    5.20
   1  20   1  110.79    5.40
   1  20   1  116.89    4.70
  -2 -20  -1   29.60    3.80
   2 -20   1   28.40    3.30
   2 -20   1   36.00    3.70
  -2 -20  -1   32.10    2.10
   2  20   1   33.50    2.80
  -2  20  -1   35.10    2.10
  -2  20  -1   33.30    3.60
   2  20   1   35.30    3.80
   3 -20   1  500.45   12.40
   3 -20   1  498.65   12.90
  -3 -20  -1  528.95   13.90
  -3  20  -1  515.25   13.10
  -3  20  -1  504.45    9.80
   3  20   1  515.95   12.00
   3  20   1  524.15   13.40
   4 -20   1   29.80    4.10
  -4 -20  -1   18.40    3.40
   4 -20   1   26.60    3.20
   4  20   1   21.60    3.50
  -4  20  -1   26.40    3.70
   4  20   1   23.90    3.20
  -4  20  -1   26.40    2.50
  -5 -20  -1 1335.87   26.20
   5 -20   1 1318.17   26.50
   5 -20   1 1308.17   23.60
   5  20   1 1320.27   26.30
  -5  20  -1 1280.67   22.80
  -5  20  -1 1261.27   25.40
   5  20   1 1344.57   25.00
  -6 -20  -1   78.29    5.90
   6 -20   1   83.09    6.10
  -6  20  -1   83.19    5.60
   6  20   1   92.69    5.70
   6  20   1   89.79    6.30
   7 -20   1   81.99    6.80
  -7 -20  -1   73.99    6.00
   7  20   1   86.39    6.00
  -7  20  -1   66.29    6.60
   7  20   1   85.49    6.10
   8 -20   1   45.30    6.40
  -8 -20  -1   37.50    4.90
   8  20   1   41.20    5.30
   8  20   1   48.60    6.00
  -8  20  -1   39.90    5.40
   9 -20   1  219.18   11.40
  -9 -20  -1  209.98   10.70
   9  20   1  224.48   10.40
  -9  20  -1  226.78   10.50
 -10 -20  -1   12.50    4.80
  10 -20   1    3.20    3.10
 -10  20  -1   13.00    4.10
  10  20   1   14.10    4.20
 -10 -21   1    8.50    4.10
  10 -21  -1   12.40    4.80
  10  21  -1   11.70    3.80
 -10  21   1   15.00    4.00
   9 -21  -1   20.40    4.80
  -9 -21   1   15.20    4.30
  -9  21   1   17.90    5.60
   9  21  -1   19.00    4.00
  -9  21   1   17.00    4.10
   8 -21  -1   98.49    7.60
  -8 -21   1   89.59    6.60
  -8  21   1  101.29    6.10
   8  21  -1  106.59    6.70
   8  21  -1  101.09    7.10
  -8  21   1   94.09    6.70
   7 -21  -1  274.87   11.10
  -7 -21   1  274.27   10.50
   7  21  -1  276.97   10.90
  -7  21   1  272.57   10.30
   7  21  -1  258.37    9.60
  -7  21   1  258.47    9.10
  -6 -21   1   11.40    3.10
   6 -21  -1   20.00    3.90
  -6  21   1   18.40    3.10
  -6  21   1   18.90    3.40
   6  21  -1   12.50    3.70
   6  21  -1   19.20    3.30
   5 -21  -1  263.87    9.90
  -5 -21   1  257.17    9.80
   5 -21  -1  255.37    8.60
  -5  21   1  265.57    8.10
   5  21  -1  288.37   10.30
   5  21  -1  268.67    8.60
  -5  21   1  249.97    9.10
  -4 -21   1  427.26   12.50
   4 -21  -1  431.56   12.20
   4 -21  -1  432.46   11.60
   4  21  -1  413.86   10.40
  -4  21   1  424.36   11.90
   4  21  -1  395.66   12.10
  -4  21   1  418.26   10.20
   3 -21  -1   93.29    5.30
  -3 -21   1   91.49    5.80
   3 -21  -1   99.19    5.60
  -3 -21   1   83.29    3.90
  -3  21   1   89.99    5.20
  -3  21   1   94.09    4.50
   3  21  -1   92.89    5.50
   3  21  -1   91.59    4.20
   2 -21  -1    5.10    1.80
  -2 -21   1    4.20    2.10
   2 -21  -1    4.90    1.90
  -2 -21   1    4.10    1.50
  -2  21   1    1.80    1.50
   2  21  -1    4.50    1.90
   2  21  -1    5.70    1.40
  -2  21   1    6.20    1.70
  -1 -21   1  319.37   10.10
   1 -21  -1  320.27    8.60
  -1 -21   1  307.07    8.20
   1 -21  -1  314.77   10.00
   1  21  -1  313.27    9.70
  -1  21   1  314.27    8.00
   1  21  -1  309.07    7.10
  -1  21   1  313.97    9.50
   0 -21  -1   21.60    3.20
   0 -21  -1   27.10    2.70
   0 -21   1   22.40    2.80
   0 -21   1   22.70    3.20
   0  21  -1   22.10    3.10
   0  21  -1   25.40    1.90
   0  21   1   27.20    3.40
   0  21   1   28.60    2.60
   1 -21   1  644.64   14.20
   1 -21   1  635.64   15.10
  -1 -21  -1  664.13   12.30
  -1 -21  -1  671.13   15.90
   1  21   1  638.34   13.20
   1  21   1  665.73   15.20
  -1  21  -1  631.44   11.20
  -1  21  -1  663.83   15.30
   2 -21   1  237.58    8.10
  -2 -21  -1  248.88    9.10
   2 -21   1  235.48    8.20
  -2  21  -1  233.18    6.10
  -2  21  -1  232.68    8.30
   2  21   1  219.28    7.10
   2  21   1  223.18    8.20
   3 -21   1  281.87    9.40
   3 -21   1  305.17    9.30
  -3 -21  -1  287.97   10.20
   3  21   1  286.97    9.70
   3  21   1  285.87    8.50
  -3  21  -1  281.07    9.40
  -4 -21  -1  151.98    7.50
   4 -21   1  149.59    6.50
   4 -21   1  143.29    7.20
  -4  21  -1  149.09    7.00
   4  21   1  159.18    6.60
   4  21   1  154.78    7.40
   5 -21   1  238.78    9.70
  -5 -21  -1  231.08    9.50
   5 -21   1  249.97    8.20
  -5  21  -1  238.08    9.10
   5  21   1  258.87    8.90
   5  21   1  245.18    9.70
   6 -21   1   24.60    4.40
  -6 -21  -1   13.20    3.40
   6  21   1   15.00    3.10
  -6  21  -1   16.00    3.20
   6  21   1   18.10    3.60
   7 -21   1  338.17   13.00
  -7 -21  -1  352.56   12.10
   7  21   1  354.26   11.80
   7  21   1  360.96   12.70
  -7  21  -1  349.77   12.20
   8 -21   1  259.27   11.80
  -8 -21  -1  283.07   10.90
  -8  21  -1  274.97   11.10
   8  21   1  239.58   10.90
   8  21   1  275.97   10.90
   9 -21   1   33.70    6.00
  -9 -21  -1   37.90    6.00
   9  21   1   33.00    5.20
  -9  21  -1   31.50    5.40
 -10 -21  -1   32.40    6.00
 -10  21  -1   35.40    5.80
  -9 -22   1   78.79    8.20
   9 -22  -1   58.39    7.30
  -9  22   1   56.79    6.40
   9  22  -1   67.39    6.80
  -8 -22   1   53.49    6.00
   8 -22  -1   54.39    6.70
  -8  22   1   50.59    6.00
   8  22  -1   56.39    6.10
   8  22  -1   52.89    6.10
  -7 -22   1   89.49    6.70
   7 -22  -1  106.59    7.10
   7  22  -1   92.69    6.70
  -7  22   1   88.29    5.50
  -7  22   1   93.89    6.40
   7  22  -1   82.09    5.70
   6 -22  -1  514.15   15.20
  -6 -22   1  505.75   14.90
   6  22  -1  520.85   15.20
  -6  22   1  521.85   12.80
   6  22  -1  515.45   13.50
  -6  22   1  528.45   14.50
   5 -22  -1   72.79    5.60
   5 -22  -1   55.49    4.60
  -5 -22   1   48.20    5.30
  -5  22   1   49.50    3.90
  -5  22   1   58.19    4.80
   5  22  -1   59.19    5.10
   5  22  -1   60.59    4.20
   4 -22  -1   15.40    3.00
  -4 -22   1   15.80    3.40
   4 -22  -1   16.40    3.30
   4  22  -1   18.60    2.70
   4  22  -1   13.10    2.90
  -4  22   1   14.40    2.50
  -4  22   1    7.80    2.40
   3 -22  -1  179.18    7.30
   3 -22  -1  164.58    7.20
  -3 -22   1  170.58    7.80
   3  22  -1  173.88    7.60
  -3  22   1  168.18    5.90
   3  22  -1  173.18    5.90
  -3  22   1  159.18    7.00
   2 -22  -1   95.19    5.60
  -2 -22   1  101.59    6.00
  -2 -22   1   91.69    4.20
   2 -22  -1   99.79    5.10
   2  22  -1  103.19    4.20
   2  22  -1   95.09    5.60
  -2  22   1  102.49    4.50
  -2  22   1  102.19    5.40
   1 -22  -1  741.93   15.10
  -1 -22   1  743.03   17.30
   1 -22  -1  712.83   16.90
  -1 -22   1  746.13   14.70
   1  22  -1  733.63   13.20
  -1  22   1  723.33   16.40
   1  22  -1  758.22   16.90
  -1  22   1  718.93   14.20
   0 -22  -1   83.99    5.30
   0 -22   1   70.39    5.00
   0 -22  -1   81.39    4.00
   0 -22   1   79.09    4.30
   0  22   1   69.39    3.80
   0  22  -1   70.79    3.10
   0  22   1   75.29    4.80
   0  22  -1   73.99    4.70
  -1 -22  -1  200.18    5.80
   1 -22   1  206.58    7.40
  -1 -22  -1  206.08    8.50
   1 -22   1  192.58    7.80
   1  22   1  227.08    8.20
  -1  22  -1  212.98    8.10
   1  22   1  223.28    6.70
  -2 -22  -1  339.97   11.10
   2 -22   1  317.77   10.00
   2 -22   1  314.57    9.60
   2  22   1  326.57   10.30
  -2  22  -1  318.27   10.10
   2  22   1  322.47    8.80
   3 -22   1  566.94   14.00
  -3 -22  -1  575.44   15.40
   3 -22   1  576.74   14.60
   3  22   1  569.34   14.80
  -3  22  -1  593.84   14.80
   3  22   1  588.74   13.40
   4 -22   1   46.60    4.20
  -4 -22  -1   37.80    4.70
   4 -22   1   43.10    5.00
   4  22   1   43.00    3.80
   4  22   1   45.30    5.00
  -4  22  -1   39.30    4.60
   5 -22   1   33.60    4.60
   5 -22   1   33.40    3.90
  -5 -22  -1   32.60    4.70
   5  22   1   26.00    4.00
  -5  22  -1   30.60    4.40
   5  22   1   32.40    3.90
  -6 -22  -1  343.27   11.90
   6 -22   1  325.47   11.90
   6  22   1  317.97   10.70
  -6  22  -1  317.07   11.30
   6  22   1  325.17   11.80
   7 -22   1  148.29    8.60
  -7 -22  -1  150.38    8.20
   7  22   1  143.09    8.20
   7  22   1  153.08    7.80
  -7  22  -1  150.18    8.20
  -8 -22  -1    4.80    2.80
   8 -22   1    4.10    3.00
   8  22   1    2.50    2.70
  -8  22  -1    2.50    2.50
   8  22   1    4.20    2.60
   9 -22   1    5.40    3.90
  -9 -22  -1    3.60    3.60
  -9  22  -1    0.60    3.00
   9  22   1    4.90    3.20
   9 -23  -1   80.49    8.50
  -9  23   1   75.89    6.70
   9  23  -1   87.89    6.90
   9  23  -1   89.49    7.70
   8 -23  -1   65.29    7.50
  -8 -23   1   46.90    5.70
  -8  23   1   43.50    5.60
   8  23  -1   56.09    6.10
   8  23  -1   46.70    6.10
  -7 -23   1    6.70    3.00
   7 -23  -1    9.70    3.50
  -7  23   1    9.90    3.10
   7  23  -1    8.80    3.10
   7  23  -1   13.50    3.10
  -6 -23   1   39.30    5.00
   6 -23  -1   45.90    5.60
  -6  23   1   36.20    4.50
  -6  23   1   36.90    4.60
   6  23  -1   31.60    4.50
   6  23  -1   36.80    4.20
  -5 -23   1   35.10    4.70
   5 -23  -1   43.80    4.50
   5 -23  -1   32.60    4.40
  -5  23   1   39.00    3.90
  -5  23   1   42.90    5.00
   5  23  -1   31.20    4.40
   5  23  -1   29.30    3.60
  -4 -23   1  103.09    6.60
   4 -23  -1  110.39    6.30
   4 -23  -1  120.09    6.30
   4  23  -1  112.99    6.60
   4  23  -1  109.09    5.20
  -4  23   1  105.29    5.00
  -4  23   1  103.29    6.00
  -3 -23   1   69.79    5.30
   3 -23  -1   68.39    5.10
   3 -23  -1   67.99    4.80
   3  23  -1   70.49    3.90
  -3  23   1   69.99    4.00
   3  23  -1   64.49    4.90
  -3  23   1   66.09    4.90
  -2 -23   1  615.34   15.90
   2 -23  -1  610.94   14.10
   2 -23  -1  583.24   15.10
  -2 -23   1  621.84   12.70
   2  23  -1  604.84   15.30
  -2  23   1  623.34   15.10
   2  23  -1  608.64   12.20
  -2  23   1  625.84   12.80
   1 -23  -1  492.15   11.60
   1 -23  -1  503.95   13.80
  -1 -23   1  484.05   13.70
  -1 -23   1  490.25   11.40
   1  23  -1  498.05   13.30
  -1  23   1  490.25   13.10
  -1  23   1  484.95   11.00
   1  23  -1  494.75   10.00
   0 -23   1   60.39    4.90
   0 -23  -1   57.99    4.70
   0 -23   1   59.19    4.10
   0 -23  -1   53.89    3.50
   0  23   1   54.29    4.40
   0  23  -1   60.79    4.60
   0  23   1   52.39    3.40
   1 -23   1  253.57    8.40
   1 -23   1  254.97    9.30
  -1 -23  -1  280.97   10.10
   1  23   1  270.67    9.30
   1  23   1  263.67    7.70
   2 -23   1  366.16   10.70
   2 -23   1  348.67   10.90
  -2 -23  -1  377.56   12.00
  -2  23  -1  372.46   11.30
   2  23   1  368.06   11.30
   2  23   1  369.16    9.80
   3 -23   1  173.18    7.70
  -3 -23  -1  185.28    8.50
   3 -23   1  191.48    7.80
  -3  23  -1  175.08    7.80
   3  23   1  194.08    7.10
   3  23   1  188.48    8.20
   4 -23   1  124.99    6.30
  -4 -23  -1  120.09    7.10
   4 -23   1  127.89    6.90
   4  23   1  113.59    6.70
  -4  23  -1  119.79    6.60
   4  23   1  111.39    5.70
  -5 -23  -1   11.10    3.20
   5 -23   1    9.50    2.60
   5 -23   1   16.30    3.70
  -5  23  -1   11.10    3.00
   5  23   1   14.40    3.30
   5  23   1    8.00    2.50
   6 -23   1   10.30    3.20
  -6 -23  -1    7.40    3.10
   6  23   1    7.30    2.60
   6  23   1    6.50    2.90
  -6  23  -1    8.80    3.10
   7 -23   1    0.50    2.80
  -7 -23  -1   -1.90    2.30
   7  23   1   -0.20    2.30
   7  23   1    2.60    2.30
  -7  23  -1    0.00    2.20
  -8 -23  -1    5.90    3.10
   8 -23   1    5.20    3.40
  -8  23  -1    8.30    3.20
   8  23   1    2.40    2.70
   8  23   1    3.80    3.00
  -9 -23  -1   98.79    8.50
   9 -23   1  109.99    8.90
   9  23   1   99.69    7.70
  -9  23  -1   95.19    7.60
   9 -24  -1   23.00    5.10
  -9  24   1   22.20    4.90
   9  24  -1   19.10    4.80
   9  24  -1   26.20    5.00
  -8 -24   1  229.98   10.60
   8 -24  -1  225.18   11.40
   8  24  -1  231.78   10.90
   8  24  -1  242.38   10.20
  -8  24   1  219.28   10.30
  -7 -24   1   12.70    3.60
   7 -24  -1   14.00    4.00
   7  24  -1   12.60    3.60
  -7  24   1   10.00    3.40
   7  24  -1   14.30    3.30
  -6 -24   1   69.69    7.00
   6 -24  -1   60.49    6.40
  -6  24   1   56.09    5.90
   6  24  -1   66.49    5.10
   6  24  -1   64.99    5.70
  -5 -24   1   25.50    4.20
   5 -24  -1   31.00    4.60
   5 -24  -1   29.40    4.00
  -5  24   1   25.40    3.90
   5  24  -1   22.40    3.80
   5  24  -1   26.40    3.40
   4 -24  -1  350.96   11.40
  -4 -24   1  332.67   11.80
   4 -24  -1  358.26   11.20
  -4  24   1  337.57   11.20
   4  24  -1  353.46    9.70
  -4  24   1  346.17   10.60
   4  24  -1  369.16   12.10
   3 -24  -1   11.70    2.70
   3 -24  -1   12.40    2.90
  -3 -24   1    7.50    2.90
  -3  24   1   13.60    3.00
  -3  24   1   10.20    2.10
   3  24  -1   12.00    2.20
   3  24  -1    8.20    2.50
  -2  24   1    8.00    2.00
  -2  24   1    9.50    2.40
  -1 -24   1  147.59    7.50
   1 -24  -1  148.19    6.10
  -1 -24   1  131.39    5.60
   1 -24  -1  151.28    7.50
   1  24  -1  139.49    6.90
  -1  24   1  140.09    5.40
  -1  24   1  143.59    6.90
   0 -24  -1 1132.29   20.20
   0 -24   1 1149.48   21.20
   0 -24   1 1141.09   23.60
   0 -24  -1 1135.09   23.80
   0  24   1 1133.29   23.00
   0  24   1 1110.89   20.10
   0  24  -1 1102.49   23.00
   1 -24   1   57.49    4.30
  -1 -24  -1   64.99    5.50
   1 -24   1   59.59    5.00
  -1  24  -1   57.69    4.70
   1  24   1   61.99    4.90
   1  24   1   70.09    4.00
  -2 -24  -1  164.08    8.10
   2 -24   1  179.78    7.50
   2 -24   1  184.48    8.00
   2  24   1  178.08    6.60
  -2  24  -1  180.08    7.90
   2  24   1  182.28    8.00
   3 -24   1   41.30    4.70
  -3 -24  -1   39.20    5.20
   3 -24   1   46.30    4.70
  -3  24  -1   39.00    4.70
   3  24   1   37.70    4.70
   3  24   1   38.10    3.90
  -4 -24  -1   66.09    5.80
   4 -24   1   59.29    5.30
   4 -24   1   68.99    4.90
   4  24   1   67.09    4.70
   4  24   1   60.89    5.10
  -4  24  -1   60.09    4.90
   5 -24   1   35.30    4.20
   5 -24   1   43.10    5.40
  -5 -24  -1   29.40    4.60
   5  24   1   28.80    4.20
   5  24   1   33.90    4.10
  -5  24  -1   25.40    3.90
   6 -24   1    5.10    2.90
  -6 -24  -1    4.00    3.00
   6  24   1    6.20    2.50
   6  24   1    2.00    2.60
  -6  24  -1   -1.10    2.10
  -7 -24  -1    3.10    2.80
   7 -24   1   -0.90    2.40
  -7  24  -1    1.00    2.40
   7  24   1    0.60    2.00
   7  24   1    1.50    2.60
   8 -24   1  202.78   11.00
  -8 -24  -1  203.48   10.00
  -8  24  -1  199.38   10.10
   8  24   1  188.28    9.30
   8  24   1  193.98   10.30
   9 -24   1    9.70    4.00
  -9 -24  -1   13.80    4.60
   9  24   1   10.10    3.90
  -9  24  -1   13.90    4.40
  -8 -25   1    5.40    3.50
   8 -25  -1    8.30    3.70
   8  25  -1    8.40    3.70
   8  25  -1    8.30    3.30
  -8  25   1    3.20    3.10
   7 -25  -1   12.70    3.80
  -7 -25   1   16.30    4.00
   7  25  -1   16.50    4.10
  -7  25   1   16.10    3.70
   7  25  -1   14.50    3.20
   6 -25  -1    3.00    2.50
  -6 -25   1    3.70    2.80
   6  25  -1    1.40    2.40
  -6  25   1    1.10    2.20
   6  25  -1    2.40    2.00
   5 -25  -1    6.10    2.90
   5 -25  -1    7.30    2.70
  -5 -25   1    7.50    3.10
   5  25  -1    6.00    2.70
   5  25  -1    9.10    2.50
  -5  25   1    5.80    2.50
  -4 -25   1  208.18    9.40
   4 -25  -1  215.28    8.70
   4 -25  -1  208.18    8.80
   4  25  -1  200.98    7.20
  -4  25   1  191.68    8.40
   4  25  -1  186.58    8.70
   3 -25  -1  292.67   10.10
   3 -25  -1  314.27   10.70
  -3 -25   1  281.57   11.00
  -3  25   1  286.77   10.20
   3  25  -1  321.57   11.20
   3  25  -1  313.37    9.70
   2 -25  -1  230.48    9.30
   2 -25  -1  239.68    8.40
  -2 -25   1  245.28   10.00
  -2  25   1  235.08    7.40
   2  25  -1  220.78    9.00
  -2  25   1  234.48    9.00
  -1 -25   1  207.88    9.20
   1 -25  -1  235.48    9.50
   1 -25  -1  225.48    7.60
  -1 -25   1  224.18    7.40
  -1  25   1  237.28    9.00
   1  25  -1  209.08    8.70
  -1  25   1  228.28    7.10
   1 -25   1  482.95   12.60
   1 -25   1  474.85   13.90
  -1 -25  -1  483.25   14.50
   1  25   1  486.55   11.60
  -1  25  -1  505.35   13.90
   1  25   1  519.75   14.10
  -2 -25  -1   84.99    6.10
   2 -25   1   85.49    5.90
   2 -25   1   84.09    5.50
   2  25   1   90.39    6.00
   2  25   1   89.79    4.80
  -2  25  -1   81.99    5.40
   3 -25   1  103.49    6.20
  -3 -25  -1   90.89    6.70
   3 -25   1   91.49    5.90
   3  25   1   95.29    6.20
  -3  25  -1   88.29    5.90
   3  25   1   86.19    4.90
   4 -25   1   69.49    5.70
  -4 -25  -1   85.79    6.30
   4 -25   1   72.29    5.30
   4  25   1   79.79    5.10
   4  25   1   69.89    5.70
  -4  25  -1   84.29    5.90
  -5 -25  -1   16.00    4.00
   5 -25   1   17.60    3.40
   5 -25   1   13.40    3.70
   5  25   1   17.30    3.70
  -5  25  -1   13.80    3.40
   5  25   1   17.40    3.30
  -6 -25  -1   20.90    4.50
   6 -25   1   20.40    4.10
  -6  25  -1   23.80    4.20
   6  25   1   10.20    3.60
   6  25   1   23.80    4.00
  -7 -25  -1    6.50    3.40
   7 -25   1    6.30    3.60
   7  25   1    5.70    2.80
   7  25   1    6.20    3.30
  -7  25  -1    0.40    2.60
  -8 -25  -1   39.30    5.80
   8 -25   1   33.50    5.70
   8  25   1   39.70    6.00
  -8  25  -1   43.40    6.00
   8  25   1   46.30    6.00
  -8 -26   1    0.80    3.30
   8 -26  -1    8.40    4.20
   8  26  -1    9.60    4.10
  -8  26   1   11.20    3.80
   8  26  -1    8.10    3.40
  -7 -26   1   32.40    5.30
   7 -26  -1   35.90    5.90
   7  26  -1   29.10    4.40
   7  26  -1   25.10    4.80
  -7  26   1   31.50    5.00
   6 -26  -1  336.67   12.80
  -6 -26   1  352.36   13.10
  -6  26   1  341.17   12.20
   6  26  -1  355.96   13.20
   6  26  -1  332.07   11.00
  -5 -26   1   18.00    4.00
   5 -26  -1   16.80    3.40
   5 -26  -1   18.30    4.00
   5  26  -1   16.00    3.50
  -5  26   1   24.30    4.20
   5  26  -1   22.80    3.50
   4 -26  -1   13.10    3.10
   4 -26  -1   14.50    3.40
  -4 -26   1    9.30    2.90
   4  26  -1   11.90    3.00
  -4  26   1   13.30    3.10
   3 -26  -1  615.54   15.80
   3 -26  -1  639.14   16.70
  -3 -26   1  630.44   17.40
  -3  26   1  638.54   16.40
   3  26  -1  644.74   17.00
   2 -26  -1   79.49    5.90
   2 -26  -1   78.89    5.10
  -2 -26   1   72.09    6.10
  -2  26   1   69.19    5.30
   2  26  -1   80.79    5.90
  -1 -26   1  582.14   13.40
  -1 -26   1  599.44   16.30
   1 -26  -1  561.64   15.80
   1 -26  -1  572.44   13.40
   1  26  -1  558.54   15.30
  -1  26   1  553.84   15.00
   0 -26  -1   48.60    5.40
   0 -26   1   54.99    4.10
   0 -26   1   52.39    5.70
   0  26   1   53.29    4.70
   0  26   1   56.59    3.80
   0  26  -1   62.69    5.10
   1 -26   1  159.68    7.10
  -1 -26  -1  168.38    8.50
   1 -26   1  179.58    8.50
  -1  26  -1  168.78    7.90
   1  26   1  186.38    8.30
   1  26   1  180.98    6.50
   2 -26   1  123.49    6.60
   2 -26   1  139.39    7.40
  -2 -26  -1  137.39    7.90
   2  26   1  125.99    5.70
  -2  26  -1  134.09    7.10
   2  26   1  137.99    7.20
  -3 -26  -1  150.98    8.40
   3 -26   1  144.59    7.40
   3 -26   1  140.19    7.30
  -3  26  -1  129.49    7.20
   3  26   1  134.59    7.40
   3  26   1  139.89    6.30
   4 -26   1   40.30    4.90
  -4 -26  -1   40.50    5.20
   4 -26   1   53.39    5.00
   4  26   1   48.60    4.30
   4  26   1   46.60    5.60
  -4  26  -1   51.99    5.80
  -5 -26  -1   83.99    6.90
   5 -26   1   79.19    5.70
   5 -26   1   86.59    6.80
  -5  26  -1   92.79    6.50
   5  26   1   86.39    6.70
   5  26   1   99.19    6.10
  -6 -26  -1  154.38    9.00
   6 -26   1  128.39    8.10
  -6  26  -1  146.49    8.30
   6  26   1  137.59    8.40
   6  26   1  145.09    7.60
  -7 -26  -1   21.90    4.60
   7 -26   1   17.50    4.70
   7  26   1   21.70    4.70
  -7  26  -1   30.40    4.80
   7  26   1   22.30    4.30
   8 -26   1    1.30    3.60
  -8 -26  -1    1.60    3.40
  -8  26  -1    5.10    3.40
   8  26   1   -0.60    2.40
   8  26   1   -1.70    2.70
  -8 -27   1  134.19    9.20
   8 -27  -1  127.19    9.30
   8  27  -1  130.49    8.20
   8  27  -1  129.89    9.20
  -8  27   1  126.39    8.50
   7 -27  -1  404.76   14.80
  -7 -27   1  450.55   15.60
  -7  27   1  425.06   14.40
   7  27  -1  421.36   15.10
   7  27  -1  406.06   13.40
  -6 -27   1   47.90    6.30
   6 -27  -1   41.00    5.70
   6  27  -1   35.80    5.30
  -6  27   1   37.90    5.20
  -5 -27   1  350.76   13.10
   5 -27  -1  328.77   11.50
   5 -27  -1  330.67   12.20
   5  27  -1  347.47   12.80
  -5  27   1  323.07   11.80
   4 -27  -1   20.90    3.90
   4 -27  -1   16.80    3.70
  -4 -27   1   16.10    3.90
  -4  27   1   12.60    3.20
   4  27  -1   16.90    3.50
   3 -27  -1   64.89    5.30
  -3 -27   1   37.20    4.80
   3 -27  -1   64.29    5.70
   3  27  -1   42.70    5.00
   2 -27  -1  206.18    8.10
  -2 -27   1  199.98    9.60
   2 -27  -1  211.68    9.30
  -2  27   1  199.88    8.60
   2  27  -1  187.98    8.80
   1 -27  -1  232.98    8.10
  -1 -27   1  246.28   10.30
   1 -27  -1  252.67   10.40
  -1  27   1  255.17    9.70
   1  27  -1  246.28    9.90
   0 -27   1    8.10    2.30
   0 -27   1   10.20    3.20
   0 -27  -1    9.70    3.20
   0  27  -1   10.10    2.90
   0  27   1   11.90    3.10
   1 -27   1  231.78    9.90
  -1 -27  -1  228.18   10.10
   1 -27   1  228.48    8.50
   1  27   1  242.58    9.70
  -1  27  -1  225.38    9.40
   1  27   1  219.98    8.30
  -2 -27  -1   65.69    6.10
   2 -27   1   70.09    5.30
   2 -27   1   72.99    5.70
   2  27   1   75.19    5.80
  -2  27  -1   59.99    5.10
   2  27   1   67.39    4.40
   3 -27   1  183.88    8.70
  -3 -27  -1  178.28    9.30
   3 -27   1  179.78    8.30
  -3  27  -1  170.68    8.40
   3  27   1  172.58    8.60
   3  27   1  184.38    7.20
   4 -27   1   28.80    4.80
   4 -27   1   30.60    4.30
  -4 -27  -1   29.80    4.80
  -4  27  -1   38.30    5.20
   4  27   1   36.60    4.20
   4  27   1   26.40    4.30
   5 -27   1  151.68    7.90
   5 -27   1  160.08    8.90
  -5 -27  -1  166.08    9.10
  -5  27  -1  156.78    8.30
   5  27   1  170.88    7.90
   5  27   1  161.68    8.90
   6 -27   1    9.10    3.60
  -6 -27  -1   18.50    4.40
   6  27   1   10.00    3.60
  -6  27  -1   11.10    3.60
   6  27   1    9.70    3.10
  -7 -27  -1  182.08   10.10
   7 -27   1  187.18   10.30
  -7  27  -1  168.68    9.50
   7  27   1  204.48   10.60
   7  27   1  187.98    9.30
  -8 -27  -1    9.40    4.00
   8 -27   1    9.60    4.30
   8  27   1   13.60    4.20
   8  27   1   13.20    4.10
  -8  27  -1   14.00    4.20
   7 -28  -1   78.79    8.20
  -7 -28   1   88.79    7.80
   7  28  -1   85.99    7.70
  -7  28   1   92.59    7.40
   6 -28  -1  135.19    8.30
  -6 -28   1  138.59    8.90
   6  28  -1  125.79    8.40
  -6  28   1  135.09    8.20
   5 -28  -1  606.94   16.30
   5 -28  -1  605.64   17.20
  -5 -28   1  569.14   17.60
  -5  28   1  590.64   16.80
   5  28  -1  561.74   17.20
   4 -28  -1   13.80    3.60
  -4 -28   1   12.20    3.80
   4 -28  -1   13.90    3.60
  -4  28   1   14.00    3.50
   4  28  -1   14.50    3.40
   3 -28  -1  279.67   10.10
  -3 -28   1  257.97   11.20
   3 -28  -1  285.87   11.00
  -3  28   1  263.67   10.40
   3  28  -1  275.47   11.00
   2 -28  -1  171.88    8.70
  -2 -28   1  159.58    8.60
   2 -28  -1  159.08    7.30
   2  28  -1  166.98    8.50
  -2  28   1  171.68    8.20
  -1 -28   1   43.40    5.30
   1 -28  -1   46.00    5.30
  -1  28   1   44.00    5.10
   1  28  -1   56.79    6.00
   0 -28   1   35.90    4.00
   0 -28   1   43.00    5.50
   0 -28  -1   38.50    5.40
   0  28   1   36.40    4.50
   0  28  -1   37.00    4.70
  -1 -28  -1  124.79    7.60
   1 -28   1  126.19    7.50
   1 -28   1  132.39    6.70
   1  28   1  121.39    7.20
  -1  28  -1  120.89    7.10
   2 -28   1  136.49    7.10
   2 -28   1  131.69    7.60
  -2 -28  -1  128.49    8.00
  -2  28  -1  121.49    7.20
   2  28   1  114.39    7.00
   3 -28   1  300.77   11.00
  -3 -28  -1  296.37   12.20
   3 -28   1  311.97   11.60
   3  28   1  324.17   11.90
  -3  28  -1  306.67   11.30
   3  28   1  306.27    9.80
  -4 -28  -1   13.10    3.80
   4 -28   1    5.80    3.00
   4 -28   1   13.40    3.50
   4  28   1   11.20    2.80
  -4  28  -1   15.60    3.80
   4  28   1    8.70    3.00
  -5 -28  -1  195.78   10.30
   5 -28   1  201.08   10.10
   5 -28   1  202.18    9.10
   5  28   1  185.68    9.50
  -5  28  -1  192.68    9.50
   5  28   1  188.58    8.40
   6 -28   1  172.58    9.60
  -6 -28  -1  176.18   10.10
   6  28   1  180.68    9.90
  -6  28  -1  190.98    9.70
   6  28   1  191.08    8.90
   7 -28   1  106.79    8.20
  -7 -28  -1  110.69    8.50
   7  28   1  123.59    8.80
  -7  28  -1  126.49    8.40
   7  28   1  108.79    7.50
   7 -29  -1   43.80    6.60
  -7 -29   1   45.70    6.60
   7  29  -1   43.60    6.00
  -7  29   1   47.60    6.30
  -6 -29   1   33.30    5.70
   6 -29  -1   39.60    6.00
  -6  29   1   35.20    5.30
   6  29  -1   38.00    5.90
   5 -29  -1   81.39    6.80
  -5 -29   1   95.99    7.80
   5 -29  -1   90.09    6.90
   5  29  -1   94.39    7.30
  -5  29   1   92.39    6.90
   4 -29  -1  669.33   18.00
  -4 -29   1  699.93   19.60
   4 -29  -1  702.83   18.10
  -4  29   1  685.33   18.30
   4  29  -1  691.83   19.10
  -3 -29   1   10.90    3.80
   3 -29  -1   18.00    3.50
   3 -29  -1   17.70    4.00
  -3  29   1   14.10    3.30
   3  29  -1   16.20    3.80
   2 -29  -1   15.70    3.60
  -2 -29   1   12.20    3.40
   2 -29  -1    9.60    2.90
   2  29  -1   10.20    3.30
  -2  29   1    8.30    3.00
  -1 -29   1   25.60    4.40
   1 -29  -1   37.90    5.10
  -1  29   1   37.10    5.00
   1  29  -1   36.40    4.80
   0 -29  -1   30.40    4.90
   0 -29   1   25.10    4.30
   0  29   1   24.80    4.20
   0  29  -1   23.90    4.30
  -1 -29  -1  157.08    8.90
   1 -29   1  170.18    7.60
   1 -29   1  165.78    8.70
   1  29   1  157.38    8.30
  -1  29  -1  165.18    8.30
  -2 -29  -1    3.20    3.00
   2 -29   1    4.80    2.80
   2 -29   1    3.90    2.40
  -2  29  -1    6.90    2.70
   2  29   1    4.90    2.70
  -3 -29  -1   10.40    3.70
   3 -29   1    8.00    3.00
   3 -29   1   14.40    3.40
   3  29   1   10.30    3.20
  -3  29  -1   13.40    3.40
  -4 -29  -1  487.25   16.20
   4 -29   1  486.55   15.10
   4 -29   1  500.85   15.30
   4  29   1  466.25   15.20
  -4  29  -1  467.15   15.00
   5 -29   1   18.70    4.20
  -5 -29  -1   17.60    4.80
   5 -29   1   21.40    4.40
   5  29   1   29.40    4.40
  -5  29  -1   26.50    4.80
   5  29   1   21.30    4.50
  -6 -29  -1   12.40    4.40
   6 -29   1   15.30    4.30
   6  29   1   14.80    3.80
   6  29   1   13.30    3.90
  -6  29  -1    8.70    3.40
  -7 -29  -1   12.60    4.50
   7 -29   1    5.20    3.90
  -7  29  -1    7.30    3.50
   7  29   1   10.40    3.70
   7  29   1    6.90    3.50
   6 -30  -1  267.67   11.90
  -6 -30   1  255.27   12.40
   6  30  -1  254.07   11.90
  -6  30   1  261.67   11.40
   5 -30  -1  155.58    8.80
   5 -30  -1  137.09    8.30
  -5 -30   1  160.88    9.70
   5  30  -1  160.68    9.30
  -5  30   1  155.58    8.70
  -4 -30   1   19.10    4.60
   4 -30  -1   17.30    4.00
  -4  30   1   14.20    3.70
   3 -30  -1   79.29    6.30
  -3 -30   1   73.29    6.90
   3 -30  -1   67.99    6.30
   3  30  -1   71.89    6.40
  -3  30   1   85.59    6.50
  -2 -30   1  145.89    8.90
   2 -30  -1  147.39    8.60
   2  30  -1  140.49    8.30
  -2  30   1  155.78    8.30
   1 -30  -1  214.18   10.30
  -1 -30   1  197.48    9.80
   1  30  -1  199.58    9.40
  -1  30   1  222.28    9.90
   0 -30   1  212.18   10.20
   0 -30  -1  209.98   10.30
   0  30  -1  215.78    9.80
   0  30   1  196.98    9.30
   1 -30   1   47.10    5.90
   1 -30   1   49.80    5.20
  -1 -30  -1   61.09    7.00
   1  30   1   61.89    6.50
  -1  30  -1   37.40    4.90
  -2 -30  -1  132.49    8.70
   2 -30   1  135.49    7.40
   2 -30   1  140.39    8.20
   2  30   1  126.19    8.00
  -2  30  -1  136.29    8.00
   3 -30   1   48.20    5.70
   3 -30   1   40.50    5.10
  -3 -30  -1   41.70    5.80
   3  30   1   50.09    6.20
  -3  30  -1   53.49    6.20
   4 -30   1    1.40    2.80
   4 -30   1    1.80    2.80
  -4 -30  -1    6.00    3.10
   4  30   1    3.10    2.70
  -4  30  -1    3.20    2.70
  -5 -30  -1   87.39    7.90
   5 -30   1   81.49    7.40
   5 -30   1   84.99    7.20
   5  30   1   81.39    8.10
  -5  30  -1   72.39    7.30
  -6 -30  -1  149.49   10.00
   6 -30   1  144.29    9.20
   6  30   1  163.88    9.80
  -6  30  -1  152.58    9.20
   6 -31  -1   10.70    4.00
  -6 -31   1    6.90    3.90
   6  31  -1    7.70    3.30
  -6  31   1    9.60    3.60
   5 -31  -1   27.00    5.10
  -5 -31   1   22.50    5.00
   5  31  -1   26.00    5.00
  -5  31   1   18.10    4.30
   4 -31  -1   50.39    6.20
  -4 -31   1   49.10    6.70
   4 -31  -1   38.50    5.30
   4  31  -1   36.00    5.60
  -4  31   1   42.20    5.60
  -3 -31   1  113.49    8.10
   3 -31  -1  127.99    8.30
   3 -31  -1  122.89    7.40
   3  31  -1  119.79    7.80
  -3  31   1  123.89    7.70
   2 -31  -1  538.25   17.20
  -2 -31   1  580.94   17.90
   2  31  -1  572.64   17.30
  -2  31   1  571.24   16.80
  -1 -31   1   25.90    4.70
   1 -31  -1   39.20    5.80
  -1  31   1   31.40    4.90
   1  31  -1   35.60    5.40
   0 -31   1    9.90    3.60
   0 -31  -1   11.10    4.00
   0  31   1   13.70    3.60
   0  31  -1    6.30    2.70
  -1 -31  -1    2.00    3.10
   1 -31   1    6.90    3.30
   1  31   1    5.90    3.00
  -1  31  -1    5.90    2.70
   2 -31   1  180.38    9.80
   2 -31   1  175.78    8.50
  -2 -31  -1  174.58    9.90
  -2  31  -1  182.98    9.40
   2  31   1  208.18   10.10
  -3 -31  -1    5.20    3.50
   3 -31   1   10.40    3.40
   3 -31   1   12.00    3.70
  -3  31  -1    7.90    3.30
   3  31   1    9.40    3.70
   4 -31   1    3.30    3.00
  -4 -31  -1    1.50    3.20
   4 -31   1    3.50    3.00
   4  31   1    3.20    3.00
  -4  31  -1    0.90    2.60
  -5 -31  -1   63.49    7.70
   5 -31   1   61.39    7.10
  -5  31  -1   64.09    7.10
   5  31   1   73.79    7.90
   6 -31   1   88.79    8.70
  -6 -31  -1   79.09    8.50
   6  31   1   80.89    8.30
  -6  31  -1   66.59    7.50
   5 -32  -1    2.30    3.40
  -5 -32   1    3.20    3.70
  -5  32   1    5.90    3.10
   5  32  -1    2.70    3.10
   4 -32  -1   80.09    6.70
  -4 -32   1   81.39    7.40
   4 -32  -1   83.99    7.20
   4  32  -1   79.29    7.10
  -4  32   1   87.49    7.00
   3 -32  -1  240.68   11.40
  -3 -32   1  229.98   11.70
   3  32  -1  249.97   11.50
  -3  32   1  246.68   10.90
  -2 -32   1    7.00    3.40
   1 -32  -1   35.20    5.50
  -1 -32   1   46.20    6.20
   1  32  -1   38.90    5.60
  -1  32   1   39.70    5.30
   0 -32  -1  195.58   10.80
   0 -32   1  208.78   10.40
   0  32   1  229.88   10.60
   0  32  -1  215.08   10.50
   1 -32   1  313.57   13.00
  -1 -32  -1  317.87   13.20
  -1  32  -1  300.17   12.10
   1  32   1  329.97   12.80
   2 -32   1   14.30    3.70
  -2 -32  -1   11.20    4.10
   2 -32   1    8.90    3.60
   2  32   1   13.40    3.70
  -2  32  -1   17.30    4.10
   3 -32   1   78.19    7.00
   3 -32   1   79.89    6.50
  -3 -32  -1   87.99    8.90
  -3  32  -1   84.39    6.90
   3  32   1   85.89    7.30
   4 -32   1   31.90    5.40
  -4 -32  -1   42.60    6.50
   4 -32   1   35.40    5.50
   4  32   1   38.30    6.10
  -4  32  -1   38.30    5.60
  -5 -32  -1   15.00    5.00
   5 -32   1   16.90    4.40
  -5  32  -1   27.40    5.00
   5  32   1   26.80    5.30
  -5 -33   1    7.40    4.30
   5 -33  -1    6.00    3.50
  -5  33   1    1.10    2.70
   5  33  -1    4.90    3.00
   4 -33  -1   24.90    5.10
  -4 -33   1   30.20    6.00
  -4  33   1   35.50    5.50
   4  33  -1   27.00    5.00
  -3 -33   1   44.70    6.90
   3 -33  -1   46.50    6.20
  -3  33   1   35.10    5.30
   3  33  -1   49.80    6.40
   2 -33  -1    7.00    3.70
  -2 -33   1    2.60    3.20
  -2  33   1    6.20    3.10
   2  33  -1    8.40    3.60
   1 -33  -1  347.37   14.00
  -1 -33   1  330.57   13.90
  -1  33   1  336.67   13.00
   1  33  -1  351.16   13.60
   0 -33   1   47.20    6.20
   0 -33  -1   47.10    6.30
   0  33  -1   53.69    6.40
   0  33   1   60.19    6.70
   1 -33   1  348.27   13.80
  -1 -33  -1  346.27   14.30
  -1  33  -1  326.47   13.10
   1  33   1  310.77   12.60
  -2 -33  -1   36.40    6.30
   2 -33   1   33.20    5.50
   2  33   1   31.80    5.40
  -2  33  -1   23.20    4.70
   3 -33   1   18.00    4.60
   3 -33   1   28.50    4.90
  -3 -33  -1   31.70    6.10
  -3  33  -1   23.50    4.60
   3  33   1   20.50    4.60
  -4 -33  -1   12.00    4.80
   4 -33   1   14.30    4.40
   4 -33   1   14.60    4.40
   4  33   1    7.10    3.70
  -4  33  -1   19.80    4.70
   5 -33   1   48.80    6.80
  -5 -33  -1   29.10    5.60
   5  33   1   44.70    6.60
  -5  33  -1   32.60    5.60
   4 -34  -1   11.90    4.30
  -4 -34   1    7.70    4.60
  -4  34   1   10.00    3.80
   4  34  -1    0.80    2.90
   3 -34  -1   75.49    8.00
  -3 -34   1   75.79    8.60
   3  34  -1   81.29    7.30
  -3  34   1   77.99    6.90
   2 -34  -1    2.30    3.60
  -2 -34   1    0.00    2.70
   2  34  -1    5.10    3.50
  -2  34   1    0.60    2.60
   1 -34  -1   35.90    6.20
  -1 -34   1   42.10    6.50
  -1  34   1   44.30    6.00
   1  34  -1   43.60    6.40
   0 -34   1  348.57   14.30
   0 -34  -1  329.67   14.40
   0  34  -1  354.56   13.60
   0  34   1  337.77   13.30
  -1 -34  -1   33.30    5.90
   1 -34   1   36.30    5.70
   1  34   1   32.60    5.30
  -1  34  -1   31.50    5.30
   2 -34   1   -0.50    3.10
  -2 -34  -1    5.90    3.80
   2  34   1    4.40    3.20
  -2  34  -1    6.20    3.30
  -3 -34  -1  332.57   14.90
   3 -34   1  333.57   13.80
   3  34   1  362.16   14.50
  -3  34  -1  339.07   13.60
  -4 -34  -1   44.60    7.40
   4 -34   1   46.20    6.50
   4 -34   1   48.90    6.60
   4  34   1   41.00    6.20
  -4  34  -1   32.20    5.40
  -3 -35   1   89.29    8.20
   3 -35  -1   87.69    8.90
   3  35  -1   57.29    7.00
  -3  35   1   95.09    7.70
   2 -35  -1   37.70    6.50
  -2 -35   1   21.90    5.10
   2  35  -1   46.60    6.80
  -2  35   1   36.20    5.60
  -1 -35   1   21.00    5.20
   1 -35  -1   20.30    5.00
  -1  35   1   30.20    5.30
   1  35  -1   22.50    4.90
   0 -35   1   15.20    4.80
   0 -35  -1   20.20    5.10
   0  35   1   19.90    4.50
   0  35  -1   24.50    5.10
  -1 -35  -1   32.10    5.50
   1 -35   1   31.70    5.60
  -1  35  -1   36.90    5.80
   1  35   1   45.70    6.40
   2 -35   1  237.48   12.40
   2  35   1  247.48   12.00
  -2  35  -1  231.88   11.50
   3 -35   1  117.69    9.40
  -3 -35  -1  128.59   10.20
   3  35   1  116.49    8.80
  -3  35  -1  116.79    8.60
   1 -36  -1    9.40    4.70
  -1 -36   1    3.90    3.70
  -1  36   1   12.20    4.10
   1  36  -1    9.40    4.00
   0 -36   1   36.20    6.60
   0 -36  -1   25.10    5.30
   0  36   1   42.80    6.20
   0  36  -1   46.80    6.70
   1 -36   1   11.70    4.50
  -1 -36  -1    1.80    3.70
  -1  36  -1    6.40    3.60
   1  36   1    7.90    3.90
 -12   0   2  165.08    9.20
  12   0  -2  163.88    9.50
  12   0  -2  182.78   10.20
 -11   0   2    2.00    2.60
  11   0  -2    5.50    3.30
  11   0  -2    4.50    3.20
  10   0  -2   58.99    6.40
  10   0  -2   49.10    5.70
 -10   0   2   51.79    5.40
   9   0  -2   13.90    3.20
  -9   0   2   17.00    3.20
   9   0  -2   20.30    3.60
   8   0  -2  162.38    7.40
  -8   0   2  168.48    6.90
   8   0  -2  163.28    7.30
  -7   0   2   -0.90    1.30
   7   0  -2   -1.00    1.40
   7   0  -2    1.70    1.60
  -6   0   2   47.70    3.20
   6   0  -2   47.70    3.50
   6   0  -2   43.90    3.30
   6   0  -2   49.99    1.90
  -5   0   2    6.80    1.40
   5   0  -2    7.80    1.70
   5   0  -2    6.80    0.90
   5   0  -2    7.90    1.80
  -4   0   2 1668.53   25.80
   4   0  -2 1760.42   27.00
   4   0  -2 1761.02   24.60
   4   0  -2 1680.13   27.20
   3   0  -2    1.20    0.90
   3   0  -2    0.70    0.70
  -3   0   2    0.50    0.60
   3   0  -2    0.00    0.50
   2   0  -2  238.28    5.50
  -2   0   2  233.58    4.40
   2   0  -2  237.08    4.80
  -1   0   2    2.90    0.40
  -1   0   2    6.10    1.00
   1   0  -2    1.90    0.70
   1   0  -2    1.30    0.60
   0   0  -2 1368.26   18.70
   0   0  -2 1355.56   19.80
   0   0   2 1352.76   19.70
   0   0  -2 1381.96   20.00
  -1   0  -2    1.30    0.70
   1   0   2    0.00    0.60
   1   0   2    0.40    0.70
  -1   0  -2    1.40    0.60
   2   0   2   64.79    2.50
  -2   0  -2   62.89    2.20
  -2   0  -2   64.19    2.50
   2   0   2   65.19    2.40
  -3   0  -2    3.00    1.10
   3   0   2    4.50    1.10
  -3   0  -2    6.30    1.00
   3   0   2    3.80    1.10
  -4   0  -2  430.86    7.50
  -4   0  -2  428.76    9.40
   4   0   2  414.76    9.10
   4   0   2  413.96    8.90
   5   0   2    2.00    1.20
  -5   0  -2    0.20    1.10
   5   0   2    2.30    1.20
  -5   0  -2    1.60    0.70
  -6   0  -2   53.09    2.00
   6   0   2   43.90    3.20
  -6   0  -2   48.60    3.60
   6   0   2   54.79    3.50
   7   0   2    1.60    1.40
   7   0   2    1.50    1.50
  -7   0  -2    0.60    1.70
  -8   0  -2  139.49    6.90
   8   0   2  147.49    6.90
   8   0   2  147.49    6.60
   9   0   2   19.80    3.50
   9   0   2   19.40    3.50
  -9   0  -2   17.80    3.50
  10   0   2  290.67   10.70
  10   0   2  301.27   11.30
 -10   0  -2  308.67   11.60
  11   0   2    1.20    2.90
  11   0   2    1.70    2.70
 -11   0  -2   -1.50    2.60
  12   0   2  109.89    7.80
  12   0   2  112.09    8.30
 -12   0  -2   82.59    8.30
  12  -1  -2   30.00    5.30
  12  -1  -2   44.50    6.40
 -12  -1   2   43.40    5.80
 -12   1   2   29.20    5.00
  12   1  -2   32.50    5.60
  12   1  -2   26.30    5.00
  11  -1  -2   21.70    4.60
  11  -1  -2   19.40    4.60
 -11  -1   2   11.20    3.30
 -11   1   2   12.10    3.40
  11   1  -2   14.50    3.90
  11   1  -2   18.60    4.20
  10  -1  -2  242.68   10.00
 -10  -1   2  249.18    9.70
  10  -1  -2  252.27   10.60
  10   1  -2  251.17   10.40
 -10   1   2  256.67    9.80
  10   1  -2  257.77   10.60
   9  -1  -2  245.88    9.70
  -9  -1   2  244.98    9.00
   9  -1  -2  250.17    9.70
   9   1  -2  255.37    9.80
  -9   1   2  245.98    9.00
   9   1  -2  250.67    9.80
   8  -1  -2   44.10    4.70
   8  -1  -2   51.09    5.00
  -8  -1   2   45.60    3.90
   8   1  -2   44.40    4.80
  -8   1   2   41.80    4.10
   8   1  -2   40.40    4.30
   7  -1  -2   71.09    4.70
   7  -1  -2   66.99    4.50
  -7  -1   2   69.59    4.30
   7   1  -2   65.29    4.40
   7   1  -2   74.79    4.60
  -7   1   2   68.09    4.10
   6  -1  -2   12.80    1.10
  -6  -1   2   12.80    2.10
   6  -1  -2   11.70    2.40
   6  -1  -2   12.30    2.30
   6   1  -2   11.20    2.20
   6   1  -2   10.80    2.20
  -6   1   2    8.20    1.90
   6   1  -2   13.70    1.30
   5  -1  -2   34.80    2.80
   5  -1  -2   26.60    2.40
  -5  -1   2   27.90    2.30
   5  -1  -2   31.20    1.50
  -5   1   2   33.30    2.40
   5   1  -2   34.10    2.60
   5   1  -2   31.50    2.70
   5   1  -2   30.00    1.60
  -4  -1   2  226.98    5.60
   4  -1  -2  223.88    6.10
   4  -1  -2  221.08    6.40
   4  -1  -2  237.08    4.60
   4   1  -2  224.28    6.20
  -4   1   2  223.98    5.60
   4   1  -2  230.38    4.80
   4   1  -2  228.58    6.40
  -3  -1   2  397.66    7.30
   3  -1  -2  387.36    6.80
   3  -1  -2  376.26    8.30
   3  -1  -2  379.36    8.00
  -3   1   2  399.66    7.20
   3   1  -2  377.16    8.00
   3   1  -2  395.26    7.00
   3   1  -2  379.26    8.20
  -2  -1   2 2147.39   29.60
   2  -1  -2 2081.69   31.00
   2  -1  -2 2149.98   30.00
  -2   1   2 2138.89   29.40
  -2   1   2 2136.29   30.80
   2   1  -2 2132.39   30.10
   2   1  -2 2170.68   30.60
   2   1  -2 2167.48   31.10
   1  -1  -2  543.85    9.30
   1  -1  -2  558.84    9.10
  -1  -1   2  548.15    9.00
   1   1  -2  561.54    9.40
   1   1  -2  552.84    9.10
  -1   1   2  571.14    7.70
   1   1  -2  560.34    8.10
   0  -1  -2   44.90    1.10
   0  -1  -2   46.50    1.90
   0  -1  -2   47.20    1.70
   0  -1   2   44.00    1.70
   0   1  -2   46.40    1.90
   0   1  -2   44.10    1.30
   0   1  -2   45.20    1.80
   0   1   2   42.20    1.80
  -1  -1  -2 2432.96   35.20
   1  -1   2 2444.86   34.40
  -1  -1  -2 2461.55   34.50
   1  -1   2 2457.75   35.50
  -1   1  -2 2448.66   34.00
  -1   1  -2 2518.25   34.30
   1   1   2 2461.35   33.90
  -2  -1  -2 1494.45   22.30
   2  -1   2 1497.85   22.10
   2  -1   2 1506.15   22.30
  -2  -1  -2 1482.05   22.00
   2   1   2 1503.85   22.50
   2   1   2 1491.25   21.80
  -2   1  -2 1521.25   21.70
  -2   1  -2 1517.45   22.40
  -3  -1  -2  299.37    6.90
   3  -1   2  306.07    6.80
   3  -1   2  315.87    6.90
  -3  -1  -2  316.57    6.20
  -3   1  -2  315.27    5.90
   3   1   2  321.57    7.10
  -3   1  -2  315.17    7.10
   3   1   2  311.07    6.50
   4  -1   2  850.11   15.20
  -4  -1  -2  882.71   13.70
  -4  -1  -2  852.11   15.50
   4  -1   2  857.21   15.10
   4   1   2  849.72   15.40
   4   1   2  884.01   14.90
  -4   1  -2  862.51   13.20
  -4   1  -2  823.52   15.30
   5  -1   2   84.49    4.00
  -5  -1  -2   82.29    2.80
  -5  -1  -2   78.49    4.00
   5  -1   2   93.89    4.10
  -5   1  -2   89.79    4.30
  -5   1  -2   88.79    2.50
   5   1   2   83.69    4.00
   5   1   2   85.09    3.80
   6  -1   2  111.59    4.90
  -6  -1  -2  114.79    3.20
  -6  -1  -2  107.49    5.10
   6  -1   2  118.89    5.10
  -6   1  -2  108.89    2.80
   6   1   2  114.99    4.80
  -6   1  -2  105.29    5.10
   6   1   2  119.39    5.20
   7  -1   2   37.00    3.90
  -7  -1  -2   38.10    4.00
   7  -1   2   34.30    3.70
  -7   1  -2   39.30    4.20
   7   1   2   37.90    3.30
   7   1   2   29.50    3.40
   8  -1   2    9.70    2.60
  -8  -1  -2    9.80    2.80
   8  -1   2   10.90    2.70
   8   1   2    9.30    2.40
  -8   1  -2    8.80    2.50
   8   1   2    9.30    2.40
  -9  -1  -2  225.98    9.30
   9  -1   2  205.98    8.50
   9  -1   2  191.38    8.40
   9   1   2  201.18    8.60
   9   1   2  223.08    8.60
  -9   1  -2  223.18    9.20
 -10  -1  -2  146.89    8.00
  10  -1   2  158.88    8.00
  10  -1   2  147.59    7.80
  10   1   2  148.89    7.60
  10   1   2  150.98    8.10
 -10   1  -2  150.68    8.30
 -11  -1  -2   13.70    3.90
  11  -1   2   13.90    3.80
  11  -1   2    7.00    3.10
 -11   1  -2    9.20    3.60
  11   1   2    7.30    3.50
  11   1   2   12.10    3.50
  12  -1   2   60.89    6.80
  12  -1   2   78.79    7.00
 -12  -1  -2   66.19    7.70
  12   1   2   82.89    7.10
 -12   1  -2   71.59    7.70
  12  -2  -2    3.00    3.30
  12  -2  -2    3.20    3.40
 -12  -2   2    2.10    3.20
  12   2  -2    7.00    3.90
 -12   2   2    0.50    2.80
  12   2  -2   14.20    4.00
 -11  -2   2  240.28   10.20
  11  -2  -2  231.68   10.50
  11  -2  -2  245.78   11.10
 -11   2   2  262.27   10.50
  11   2  -2  231.48   10.70
  11   2  -2  243.88   10.70
 -10  -2   2  189.38    8.50
  10  -2  -2  187.18    9.20
  10  -2  -2  178.88    8.60
 -10   2   2  186.58    8.40
  10   2  -2  183.98    9.00
  10   2  -2  177.28    8.50
  -9  -2   2   33.00    4.30
   9  -2  -2   33.20    4.40
   9  -2  -2   27.90    4.00
  -9   2   2   29.30    3.90
   9   2  -2   30.50    4.40
   9   2  -2   37.70    4.70
   8  -2  -2   69.19    5.10
   8  -2  -2   66.79    5.00
  -8  -2   2   73.49    4.70
   8   2  -2   76.79    5.30
  -8   2   2   70.89    4.60
   8   2  -2   75.99    5.10
   7  -2  -2   42.70    3.70
   7  -2  -2   45.50    3.90
  -7  -2   2   39.90    3.40
   7   2  -2   39.10    3.50
  -7   2   2   38.90    3.30
   7   2  -2   45.40    4.40
   6  -2  -2  750.62   11.00
  -6  -2   2  734.73   14.70
   6  -2  -2  738.03   15.40
   6  -2  -2  748.63   16.00
   6   2  -2  760.22   12.20
  -6   2   2  743.73   14.60
   6   2  -2  770.52   15.70
   6   2  -2  759.52   15.70
   5  -2  -2    6.40    1.80
   5  -2  -2    4.90    1.50
  -5  -2   2    6.50    1.50
   5  -2  -2    7.00    0.90
  -5   2   2    7.00    1.50
   5   2  -2    5.90    1.50
   5   2  -2    9.90    1.20
   5   2  -2    8.20    1.80
  -4  -2   2  272.47    6.40
   4  -2  -2  270.57    6.90
   4  -2  -2  269.07    7.30
   4  -2  -2  281.87    5.10
  -4   2   2  274.07    6.30
   4   2  -2  267.97    6.90
   4   2  -2  272.57    7.10
   4   2  -2  271.17    5.60
   3  -2  -2  462.25    7.70
  -3  -2   2  460.45    8.40
   3  -2  -2  444.36    9.30
   3  -2  -2  446.86    9.00
   3   2  -2  464.25    9.00
   3   2  -2  448.36    9.10
   3   2  -2  469.15    8.10
  -3   2   2  458.35    8.20
   2  -2  -2   86.09    3.10
   2  -2  -2   90.29    2.60
  -2   2   2   86.69    2.20
   2   2  -2   85.89    2.40
   2   2  -2   86.09    3.00
   2   2  -2   87.09    2.60
   2   2  -2   83.19    2.70
  -1  -2   2 1140.09   16.80
   1  -2  -2 1129.49   17.10
   1  -2  -2 1158.78   17.30
   1   2  -2 1175.78   16.20
   1   2  -2 1125.29   17.40
   1   2  -2 1129.79   17.10
  -1   2   2 1169.98   15.70
  -1   2   2 1178.98   17.30
   0  -2   2  138.59    3.50
   0  -2  -2  131.79    3.00
   0  -2   2  129.19    2.80
   0  -2  -2  134.09    3.50
   0   2  -2  130.19    3.30
   0   2   2  136.79    2.50
   0   2  -2  132.79    2.70
   0   2   2  139.99    3.50
  -1  -2  -2 1434.26   20.80
  -1  -2  -2 1443.36   21.40
   1  -2   2 1470.25   20.70
  -1   2  -2 1444.96   21.00
  -1   2  -2 1446.36   20.80
   1   2   2 1476.85   20.50
   1   2   2 1458.45   21.50
  -2  -2  -2  572.34   10.00
   2  -2   2  589.94    9.70
  -2  -2  -2  581.24    9.90
   2  -2   2  560.44   10.10
   2   2   2  578.64   10.30
  -2   2  -2  576.84   10.10
  -2   2  -2  588.44    9.40
   2   2   2  575.84    9.30
  -3  -2  -2  834.32   14.60
  -3  -2  -2  864.31   13.80
   3  -2   2  859.01   14.20
   3  -2   2  845.62   14.60
  -3   2  -2  866.61   14.70
  -3   2  -2  877.41   13.10
   3   2   2  863.51   14.80
   3   2   2  851.01   13.80
   4  -2   2   52.49    2.80
  -4  -2  -2   52.69    3.00
   4  -2   2   53.79    3.10
  -4  -2  -2   59.19    2.50
   4   2   2   53.89    3.00
  -4   2  -2   54.99    3.00
  -4   2  -2   53.19    1.90
   4   2   2   53.29    2.70
   5  -2   2   21.60    2.70
   5  -2   2   17.70    2.10
  -5  -2  -2   23.80    1.70
  -5  -2  -2   18.40    2.40
   5   2   2   24.00    2.10
  -5   2  -2   22.60    1.30
   5   2   2   17.60    2.20
  -5   2  -2   26.70    2.90
  -6  -2  -2  680.23   14.60
  -6  -2  -2  678.03   11.40
   6  -2   2  673.23   14.40
   6  -2   2  670.03   14.20
   6   2   2  678.83   14.50
  -6   2  -2  652.13   14.40
   6   2   2  660.63   13.60
  -6   2  -2  670.53   10.20
   7  -2   2  140.99    6.20
  -7  -2  -2  132.39    6.20
   7  -2   2  133.79    6.00
   7   2   2  133.29    5.70
  -7   2  -2  114.99    5.80
   7   2   2  121.49    5.90
  -8  -2  -2   99.59    5.80
   8  -2   2  105.49    5.80
   8  -2   2   99.99    5.70
   8   2   2  107.89    5.50
  -8   2  -2  101.19    6.00
   8   2   2   90.79    5.60
   9  -2   2   72.39    5.50
  -9  -2  -2   78.49    5.60
   9  -2   2   72.09    5.40
   9   2   2   81.79    5.90
   9   2   2   76.89    5.30
  -9   2  -2   82.59    5.80
  10  -2   2  105.09    6.90
 -10  -2  -2  103.89    7.20
  10  -2   2   97.39    6.50
  10   2   2  114.89    6.70
 -10   2  -2  113.19    7.40
  10   2   2  115.09    7.30
  11  -2   2  199.38    9.80
  11  -2   2  188.98    9.40
 -11  -2  -2  183.38    9.80
  11   2   2  188.18    8.90
 -11   2  -2  197.58   10.00
  11   2   2  195.08    9.90
  12  -2   2   10.20    4.00
 -12  -2  -2    9.50    4.20
  12  -2   2   10.30    3.80
 -12   2  -2    6.90    3.80
  12   2   2    8.00    3.60
 -12  -3   2    2.90    3.60
  12  -3  -2    3.40    3.10
  12  -3  -2    7.70    3.90
  12   3  -2    0.60    3.00
 -12   3   2    6.30    3.50
  12   3  -2    3.80    3.30
  11  -3  -2   47.90    6.30
  11  -3  -2   41.20    5.50
 -11  -3   2   44.70    5.60
  11   3  -2   50.49    6.20
 -11   3   2   37.40    5.20
  11   3  -2   42.80    5.60
  10  -3  -2   48.00    5.70
  10  -3  -2   46.80    5.60
 -10  -3   2   57.29    5.70
  10   3  -2   57.59    6.30
  10   3  -2   50.39    5.80
 -10   3   2   48.00    5.20
  -9  -3   2   17.80    3.30
   9  -3  -2   13.90    3.30
   9  -3  -2   18.00    3.70
  -9   3   2   15.40    3.10
   9   3  -2    9.70    2.80
   9   3  -2   14.00    3.00
  -8  -3   2  477.85   12.50
   8  -3  -2  478.15   13.60
   8  -3  -2  499.65   13.30
   8   3  -2  505.65   13.50
  -8   3   2  502.65   12.60
   8   3  -2  498.55   13.20
   7  -3  -2 1080.39   22.10
   7  -3  -2 1062.29   21.10
  -7  -3   2 1152.08   20.70
  -7  -3   2 1120.19   20.80
   7   3  -2 1107.39   21.50
   7   3  -2 1104.49   21.40
  -7   3   2 1120.39   20.60
   6  -3  -2   53.69    4.00
   6  -3  -2   56.19    3.60
  -6  -3   2   51.09    3.40
   6   3  -2   52.69    3.60
  -6   3   2   57.39    3.40
   6   3  -2   47.70    3.50
   6   3  -2   56.79    2.50
   5  -3  -2  557.94   11.90
  -5  -3   2  557.34   11.30
   5  -3  -2  559.14    8.80
   5  -3  -2  556.84   12.50
  -5   3   2  550.74   11.10
   5   3  -2  556.84    9.90
   5   3  -2  564.44   12.00
   5   3  -2  556.44   12.00
   4  -3  -2  711.03   10.80
   4  -3  -2  694.33   13.10
  -4  -3   2  668.93   12.40
   4  -3  -2  716.33   13.90
   4   3  -2  704.73   11.70
   4   3  -2  690.13   13.20
   4   3  -2  698.63   13.10
  -4   3   2  681.83   12.20
   3  -3  -2  176.08    3.90
   3  -3  -2  170.38    5.10
  -3   3   2  174.98    4.20
   3   3  -2  174.68    4.30
   3   3  -2  173.48    4.80
   3   3  -2  171.18    4.90
  -3   3   2  181.48    5.00
   3   3  -2  172.58    4.40
   2  -3  -2 3263.07   43.60
   2  -3  -2 3075.19   44.50
  -2   3   2 3131.59   42.90
   2   3  -2 3122.09   43.90
   2   3  -2 3235.38   43.90
   2   3  -2 3121.09   44.40
  -2   3   2 3155.98   44.40
   2   3  -2 3150.48   43.50
  -1  -3   2  528.75    8.50
   1  -3  -2  523.95    9.00
   1  -3  -2  531.85    9.10
   1   3  -2  521.05    9.10
  -1   3   2  536.05    7.80
   1   3  -2  521.45    8.30
   1   3  -2  530.25    9.00
  -1   3   2  541.45    9.20
   0  -3   2  227.88    4.00
   0  -3  -2  228.08    5.00
   0  -3  -2  226.18    4.30
   0   3   2  227.18    4.00
   0   3  -2  220.88    4.70
   0   3  -2  220.48    4.20
  -1  -3  -2  793.32   13.20
   1  -3   2  813.62   12.10
   1  -3   2  827.52   13.30
   1   3   2  820.02   11.90
  -1   3  -2  832.12   12.70
   1   3   2  814.32   13.20
  -1   3  -2  823.52   12.80
   1   3   2  824.62   12.60
  -2  -3  -2  847.02   14.10
   2  -3   2  878.21   14.50
  -2  -3  -2  876.11   14.20
   2  -3   2  898.81   13.60
   2   3   2  837.62   14.40
  -2   3  -2  873.61   14.20
  -2   3  -2  910.11   13.50
   2   3   2  890.11   13.10
   3  -3   2  191.68    5.40
  -3  -3  -2  210.58    5.50
  -3  -3  -2  224.08    5.20
   3  -3   2  197.48    5.00
   3   3   2  210.28    5.60
   3   3   2  203.48    4.70
  -3   3  -2  210.58    4.40
  -3   3  -2  217.68    5.60
   4  -3   2  728.03   13.90
  -4  -3  -2  706.43   13.80
  -4  -3  -2  732.53   12.60
   4  -3   2  755.32   13.40
  -4   3  -2  730.43   13.90
  -4   3  -2  755.22   11.50
   4   3   2  729.83   12.70
   4   3   2  746.23   14.00
   5  -3   2  300.17    7.80
  -5  -3  -2  285.57    8.10
  -5  -3  -2  305.07    6.70
   5  -3   2  300.87    8.20
   5   3   2  314.77    7.50
  -5   3  -2  308.27    5.50
   5   3   2  303.77    8.20
  -5   3  -2  298.87    8.20
   6  -3   2   22.10    2.80
  -6  -3  -2   20.10    1.80
   6  -3   2   21.30    2.70
  -6  -3  -2   24.00    3.10
   6   3   2   23.50    2.60
  -6   3  -2   24.50    1.20
   6   3   2   24.80    3.10
  -6   3  -2   28.20    3.30
   7  -3   2 1338.57   24.10
  -7  -3  -2 1325.77   24.70
   7  -3   2 1269.67   24.40
   7   3   2 1340.17   23.40
   7   3   2 1277.17   24.40
  -7   3  -2 1316.87   24.60
   8  -3   2  489.45   12.90
   8  -3   2  461.85   12.90
  -8  -3  -2  463.85   13.10
   8   3   2  476.35   13.10
  -8   3  -2  475.75   13.20
   8   3   2  480.05   12.10
   9  -3   2   63.89    5.20
   9  -3   2   64.99    5.20
  -9  -3  -2   66.89    5.30
  -9   3  -2   60.99    6.20
   9   3   2   61.89    5.30
   9   3   2   70.59    4.90
 -10  -3  -2   13.60    3.80
  10  -3   2   10.10    3.20
  10  -3   2   15.10    3.50
 -10   3  -2    7.40    3.40
  10   3   2   11.90    3.40
  10   3   2   12.30    3.10
  11  -3   2    6.30    3.20
  11  -3   2   11.60    3.60
 -11  -3  -2    6.40    3.40
  11   3   2   15.80    5.70
 -11   3  -2   12.80    3.70
  11   3   2   13.80    3.70
 -12  -3  -2    0.20    3.10
  12  -3   2    3.40    3.30
  12  -3   2    5.80    3.70
  12   3   2    2.60    3.70
 -12   3  -2    5.00    3.40
  12  -4  -2   -0.70    3.20
 -12  -4   2   -0.40    3.00
  12  -4  -2    2.60    3.50
  12   4  -2    3.40    3.30
  12   4  -2    1.90    3.30
 -12   4   2    2.80    3.10
  11  -4  -2   32.80    5.20
  11  -4  -2   32.20    5.20
 -11  -4   2   30.60    4.90
  11   4  -2   23.70    4.50
 -11   4   2   33.30    5.00
  11   4  -2   29.00    5.10
  10  -4  -2    5.80    2.90
 -10  -4   2    4.90    2.70
  10  -4  -2    6.10    3.10
  10   4  -2    7.20    3.00
  10   4  -2    1.50    2.60
 -10   4   2    7.60    2.90
   9  -4  -2  526.65   14.60
  -9  -4   2  539.85   14.10
   9  -4  -2  529.05   15.30
   9   4  -2  512.25   14.50
  -9   4   2  544.75   14.00
   9   4  -2  536.15   14.40
   8  -4  -2  201.58    8.60
   8  -4  -2  207.48    8.30
  -8  -4   2  212.88    7.90
  -8   4   2  197.78    7.50
   8   4  -2  214.38    8.20
   8   4  -2  201.88    8.10
  -7  -4   2  704.53   12.40
   7  -4  -2  709.13   16.60
  -7  -4   2  709.03   15.20
   7  -4  -2  713.93   15.80
   7   4  -2  697.23   15.50
  -7   4   2  733.23   15.20
   7   4  -2  715.23   15.90
   6  -4  -2   37.30    3.40
   6  -4  -2   41.90    3.30
  -6  -4   2   46.20    3.30
  -6   4   2   43.80    3.10
   6   4  -2   51.69    3.60
   6   4  -2   45.80    3.30
   6   4  -2   44.80    2.40
   5  -4  -2 1297.87   17.90
   5  -4  -2 1245.68   22.40
  -5  -4   2 1245.78   21.00
   5  -4  -2 1257.77   21.60
  -5   4   2 1271.97   20.80
   5   4  -2 1191.18   21.30
   5   4  -2 1274.67   19.50
   5   4  -2 1197.78   21.40
   4  -4  -2   57.59    3.00
   4  -4  -2   54.89    3.40
  -4  -4   2   54.29    2.90
   4  -4  -2   54.39    2.00
   4   4  -2   54.59    3.00
   4   4  -2   54.69    3.10
   4   4  -2   59.59    2.60
  -4   4   2   54.79    2.70
   3  -4  -2  489.95   10.20
   3  -4  -2  506.05    8.60
   3   4  -2  513.55    9.40
   3   4  -2  514.05    9.20
  -3   4   2  516.55   10.00
   3   4  -2  502.35    9.80
   3   4  -2  511.15    9.70
  -3   4   2  509.35    9.00
   2  -4  -2   70.59    2.90
   2  -4  -2   67.39    2.40
   2   4  -2   61.29    2.50
  -2   4   2   66.99    2.70
  -2   4   2   64.89    2.10
   2   4  -2   61.19    2.30
   2   4  -2   60.49    2.60
   2   4  -2   64.19    2.40
   1  -4  -2 1554.54   22.90
   1  -4  -2 1557.44   23.10
  -1   4   2 1584.94   21.90
  -1   4   2 1587.94   23.20
   1   4  -2 1610.74   23.20
   1   4  -2 1533.25   22.40
   1   4  -2 1606.84   22.20
   1   4  -2 1543.95   23.10
   0  -4  -2 1555.04   22.00
   0  -4  -2 1533.05   23.20
   0  -4   2 1541.95   22.00
   0  -4   2 1552.24   23.00
   0   4   2 1572.44   21.90
   0   4  -2 1604.94   22.30
  -1  -4  -2   74.39    2.80
   1  -4   2   81.19    2.90
   1  -4   2   82.69    2.00
  -1   4  -2   77.39    2.50
  -1   4  -2   78.99    2.60
   1   4   2   75.99    1.90
   1   4   2   76.69    2.50
   1   4   2   87.49    3.00
  -2  -4  -2  273.67    6.30
   2  -4   2  292.87    6.60
   2  -4   2  293.47    5.50
  -2   4  -2  287.47    6.30
  -2   4  -2  297.07    5.70
   2   4   2  297.87    6.40
   2   4   2  287.97    6.50
   2   4   2  291.67    5.00
  -3  -4  -2  651.63   12.10
   3  -4   2  645.94   11.30
   3  -4   2  646.14   12.30
  -3  -4  -2  651.63   11.70
  -3   4  -2  666.53   10.60
   3   4   2  649.24   12.20
  -3   4  -2  667.93   12.20
   3   4   2  685.03   10.80
   4  -4   2  274.47    7.40
  -4  -4  -2  287.77    7.50
  -4  -4  -2  275.17    6.50
   4  -4   2  280.27    6.80
   4   4   2  289.07    6.30
  -4   4  -2  285.47    7.40
  -4   4  -2  286.77    5.40
   4   4   2  292.37    7.50
  -5  -4  -2 2742.83   41.70
   5  -4   2 2749.02   42.00
   5  -4   2 2674.33   40.70
  -5  -4  -2 2681.13   39.40
   5   4   2 2687.93   41.70
  -5   4  -2 2765.52   37.50
   5   4   2 2714.23   39.90
  -5   4  -2 2807.72   41.90
   6  -4   2    9.60    2.30
  -6  -4  -2    5.70    1.30
  -6  -4  -2    5.70    1.80
   6  -4   2    5.80    1.60
   6   4   2    9.20    1.80
  -6   4  -2    3.10    1.70
   6   4   2    7.70    1.90
   7  -4   2  211.28    7.80
   7  -4   2  215.88    7.50
  -7  -4  -2  220.98    8.10
  -7  -4  -2  204.38    5.60
   7   4   2  214.28    7.90
   7   4   2  204.98    6.80
  -7   4  -2  199.58    7.70
   8  -4   2   94.79    5.80
  -8  -4  -2  103.39    5.90
   8  -4   2   96.89    5.40
  -8   4  -2   98.19    5.90
   8   4   2   89.59    4.90
   8   4   2  101.59    6.00
   9  -4   2  229.48    9.10
  -9  -4  -2  238.88    9.60
   9  -4   2  241.68    9.50
   9   4   2  247.88    8.70
   9   4   2  246.08    9.70
  -9   4  -2  246.78    9.80
 -10  -4  -2   -1.70    2.20
  10  -4   2    5.30    2.50
  10  -4   2    1.00    2.40
 -10   4  -2    0.70    2.80
  10   4   2    5.00    3.00
  10   4   2    5.20    2.40
  11  -4   2    3.10    2.80
  11  -4   2    1.20    2.80
 -11  -4  -2    1.50    3.20
 -11   4  -2    3.40    3.00
  11   4   2    2.20    2.80
 -12  -4  -2    0.30    3.30
  12  -4   2    2.30    3.30
  12  -4   2    0.80    3.20
  12   4   2    2.40    3.50
 -12   4  -2    1.70    3.20
  12  -5  -2    9.00    4.30
 -12  -5   2    9.10    3.80
  12  -5  -2    6.70    3.90
  12   5  -2   15.80    4.40
 -12   5   2   13.10    4.00
  12   5  -2    9.30    3.80
 -11  -5   2   32.90    5.00
  11  -5  -2   29.50    5.30
  11  -5  -2   19.00    4.20
 -11   5   2   31.10    4.80
  11   5  -2   28.40    4.90
  11   5  -2   21.90    4.50
  10  -5  -2   12.00    3.50
  10  -5  -2   13.40    3.70
 -10  -5   2   11.90    3.20
  10   5  -2   13.30    3.30
 -10   5   2    8.10    3.00
  10   5  -2    7.30    2.90
   9  -5  -2    4.80    2.60
   9  -5  -2    9.30    3.00
  -9  -5   2    7.20    2.50
  -9   5   2   11.30    2.80
   9   5  -2   11.30    3.00
   9   5  -2   11.10    2.90
  -8  -5   2  481.75   12.60
   8  -5  -2  471.05   13.80
   8  -5  -2  480.35   13.10
  -8   5   2  498.65   12.60
   8   5  -2  482.35   13.20
   8   5  -2  488.95   12.90
  -7  -5   2   92.09    4.90
   7  -5  -2   98.69    5.20
  -7  -5   2   97.99    3.70
   7  -5  -2  104.69    5.80
   7   5  -2  101.29    5.20
   7   5  -2  100.49    5.30
  -7   5   2   98.19    5.00
  -6  -5   2  271.57    7.90
   6  -5  -2  260.87    8.60
   6  -5  -2  259.07    8.00
   6   5  -2  263.97    6.30
  -6   5   2  275.27    7.60
   6   5  -2  263.77    8.10
   6   5  -2  253.47    7.70
   5  -5  -2  700.53   10.60
  -5  -5   2  682.53   13.40
   5  -5  -2  702.83   13.90
   5  -5  -2  693.23   14.70
   5   5  -2  681.73   13.70
   5   5  -2  687.93   12.20
  -5   5   2  664.53   13.00
   5   5  -2  687.53   13.80
   4  -5  -2 2812.92   38.40
   4  -5  -2 2777.72   42.00
   4   5  -2 2796.72   40.50
   4   5  -2 2731.93   40.80
   4   5  -2 2803.12   39.70
  -4   5   2 2720.73   41.00
  -4   5   2 2749.52   40.00
   4   5  -2 2790.62   40.90
   3  -5  -2   45.30    2.00
   3  -5  -2   50.19    2.80
   3   5  -2   50.39    2.60
   3   5  -2   52.19    2.40
  -3   5   2   49.40    2.20
   3   5  -2   48.80    2.50
  -3   5   2   45.50    2.50
   3   5  -2   49.70    2.40
   2  -5  -2    8.20    1.20
   2  -5  -2   10.80    1.60
   2   5  -2   10.20    1.40
   2   5  -2   11.40    1.40
  -2   5   2    8.20    1.00
  -2   5   2    7.60    1.30
   2   5  -2   10.60    1.20
   2   5  -2   11.20    1.40
   1  -5  -2  745.13   12.20
   1  -5  -2  734.53   12.50
   1   5  -2  736.73   12.50
   1   5  -2  779.22   11.40
  -1   5   2  761.82   11.50
   1   5  -2  759.62   12.50
   1   5  -2  785.62   12.10
  -1   5   2  754.82   12.50
   0  -5   2  848.72   11.90
   0  -5   2  851.81   13.80
   0  -5  -2  855.81   14.10
   0  -5  -2  854.21   12.70
   0   5   2  833.62   13.70
   0   5   2  845.82   12.90
   0   5  -2  876.11   13.30
   0   5  -2  847.92   13.60
   1  -5   2   19.20    1.70
   1  -5   2   18.20    0.80
   1   5   2   20.10    0.90
   1   5   2   19.50    1.40
   1   5   2   20.90    1.60
   2  -5   2 1105.69   16.10
  -2  -5  -2 1082.59   17.60
   2  -5   2 1086.09   17.80
   2   5   2 1120.09   17.80
  -2   5  -2 1062.79   17.20
  -2   5  -2 1094.09   16.50
   2   5   2 1081.09   17.40
   2   5   2 1065.39   15.20
   3  -5   2  150.98    4.00
  -3  -5  -2  138.29    4.60
   3  -5   2  155.48    5.00
  -3  -5  -2  140.19    4.40
  -3   5  -2  150.38    4.70
  -3   5  -2  144.99    3.60
   3   5   2  143.79    3.40
   3   5   2  144.19    4.70
  -4  -5  -2 2351.26   35.40
   4  -5   2 2273.17   34.00
  -4  -5  -2 2293.27   34.10
   4  -5   2 2226.08   35.40
  -4   5  -2 2322.37   32.30
  -4   5  -2 2362.86   35.30
   4   5   2 2315.97   33.10
   4   5   2 2299.27   35.40
   5  -5   2  622.14   12.40
   5  -5   2  613.54   13.40
  -5  -5  -2  617.64   11.70
  -5  -5  -2  613.04   13.20
  -5   5  -2  611.74   13.20
   5   5   2  614.34   13.20
  -5   5  -2  617.64    9.80
   5   5   2  617.14   11.50
   6  -5   2  467.45   11.80
  -6  -5  -2  457.85   11.60
   6  -5   2  468.25   10.90
  -6  -5  -2  460.15    9.60
   6   5   2  467.15   11.60
   6   5   2  443.06    9.90
  -6   5  -2  462.45    7.30
  -6   5  -2  464.55   11.60
  -7  -5  -2  357.96    8.10
   7  -5   2  364.96   10.00
   7  -5   2  357.26   10.70
  -7  -5  -2  363.26   10.60
   7   5   2  340.67   10.30
   7   5   2  337.17    9.00
  -7   5  -2  358.26   10.60
   8  -5   2  405.76   11.50
   8  -5   2  393.56   12.10
  -8  -5  -2  423.76   12.40
  -8   5  -2  418.86   12.20
   8   5   2  413.16   12.30
   8   5   2  403.06   10.70
   9  -5   2   60.89    5.20
  -9  -5  -2   55.19    5.60
   9  -5   2   68.29    5.20
   9   5   2   64.59    4.70
  -9   5  -2   65.79    5.50
   9   5   2   68.29    5.50
  10  -5   2   11.50    3.20
  10  -5   2    4.50    2.60
 -10  -5  -2   12.60    3.70
  10   5   2   12.30    3.10
 -10   5  -2    6.90    3.20
  10   5   2    9.40    3.30
 -11  -5  -2   30.40    5.30
  11  -5   2   22.20    4.30
  11  -5   2   26.70    4.90
 -11   5  -2   26.60    4.80
  11   5   2   26.20    5.10
  12  -5   2   13.60    4.20
 -12  -5  -2   11.90    4.50
  12  -5   2    8.30    3.90
 -12   5  -2   12.20    4.30
  12   5   2    8.10    3.80
 -12  -6   2    6.70    3.70
  12  -6  -2    5.70    4.00
  12   6  -2    4.30    3.60
 -12   6   2    4.30    3.40
 -12   6   2    1.70    3.20
  12   6  -2    4.90    3.40
  11  -6  -2  180.68   10.10
  11  -6  -2  170.48    9.40
 -11  -6   2  179.88    9.10
  11   6  -2  176.08    9.00
 -11   6   2  177.88    8.90
  11   6  -2  186.68    9.70
 -10  -6   2   18.80    3.70
  10  -6  -2   18.80    4.00
  10  -6  -2   19.10    4.10
  10   6  -2   18.00    3.70
 -10   6   2   10.80    3.10
  10   6  -2   19.20    3.80
   9  -6  -2   -0.70    2.00
   9  -6  -2    0.50    2.20
  -9  -6   2   -0.10    1.90
   9   6  -2    1.60    2.00
  -9   6   2    0.50    1.90
   9   6  -2    4.20    2.30
  -8  -6   2   36.90    4.10
   8  -6  -2   34.40    4.00
   8  -6  -2   33.70    4.40
   8   6  -2   30.60    3.90
   8   6  -2   35.20    4.20
  -8   6   2   38.70    4.20
   7  -6  -2   70.19    4.90
  -7  -6   2   70.49    4.40
   7  -6  -2   73.49    4.70
  -7  -6   2   67.99    3.30
   7   6  -2   68.49    4.30
  -7   6   2   63.69    4.10
   7   6  -2   73.09    4.70
  -6  -6   2 1149.08   20.60
   6  -6  -2 1073.79   21.70
   6  -6  -2 1127.99   20.80
   6   6  -2 1141.69   20.60
  -6   6   2 1170.78   20.20
   6   6  -2 1098.59   20.80
   5  -6  -2 1398.56   19.80
   5  -6  -2 1347.77   24.20
  -5  -6   2 1363.36   23.00
   5   6  -2 1323.97   22.80
   5   6  -2 1355.26   21.60
   5   6  -2 1382.66   23.40
  -5   6   2 1401.66   23.50
  -5   6   2 1361.96   22.40
   4  -6  -2   33.50    2.90
   4  -6  -2   36.40    1.80
   4   6  -2   36.00    2.50
  -4   6   2   33.60    2.60
   4   6  -2   37.10    2.50
   4   6  -2   39.50    2.70
  -4   6   2   34.60    2.30
   4   6  -2   38.00    2.30
   3  -6  -2   47.50    2.20
   3  -6  -2   46.50    2.80
   3   6  -2   42.40    2.50
  -3   6   2   45.50    2.20
   3   6  -2   45.70    2.40
   3   6  -2   45.10    2.50
   3   6  -2   40.60    2.30
  -3   6   2   45.40    2.60
   2  -6  -2 2269.27   32.90
   2  -6  -2 2326.47   33.70
   2   6  -2 2286.07   33.20
  -2   6   2 2346.97   32.40
  -2   6   2 2230.88   33.20
   2   6  -2 2244.18   33.20
   2   6  -2 2286.57   33.00
   2   6  -2 2324.47   32.50
  -1  -6   2 1500.65   22.80
   1  -6  -2 1534.75   22.60
   1  -6  -2 1507.85   23.10
   1   6  -2 1506.45   23.00
  -1   6   2 1521.95   21.90
   1   6  -2 1522.35   22.50
   1   6  -2 1553.54   21.50
  -1   6   2 1540.35   22.90
   0  -6   2  698.73    9.60
   0  -6   2  699.33   11.80
   0  -6  -2  677.23   12.10
   0  -6  -2  703.93   10.60
   0   6   2  676.13   11.00
   0   6  -2  694.73   11.70
   0   6   2  663.03   11.70
   0   6  -2  682.03   11.30
  -1  -6  -2 1911.61   26.20
  -1  -6  -2 1938.31   29.10
   1  -6   2 1990.30   26.20
   1  -6   2 1964.60   28.80
   1   6   2 1935.81   28.20
  -1   6  -2 1948.61   28.20
   1   6   2 1898.61   28.60
   2  -6   2 2369.26   34.20
   2  -6   2 2304.07   31.90
  -2  -6  -2 2278.37   34.00
  -2   6  -2 2315.77   32.80
  -2   6  -2 2305.97   33.60
   2   6   2 2317.17   30.90
   2   6   2 2257.27   33.60
   2   6   2 2262.97   33.90
   3  -6   2  261.17    7.00
  -3  -6  -2  268.47    6.60
   3  -6   2  274.07    5.80
  -3   6  -2  267.47    6.70
   3   6   2  268.47    5.00
  -3   6  -2  281.07    5.60
   3   6   2  259.67    6.80
   4  -6   2  228.08    5.80
  -4  -6  -2  212.08    6.60
   4  -6   2  225.18    6.80
  -4  -6  -2  228.08    6.10
   4   6   2  239.08    6.80
   4   6   2  223.08    5.10
  -4   6  -2  229.18    6.60
  -4   6  -2  229.88    4.90
  -5  -6  -2  609.74   13.30
  -5  -6  -2  633.74   12.20
   5  -6   2  642.04   12.40
   5  -6   2  617.94   13.60
  -5   6  -2  629.14   10.10
   5   6   2  625.74   11.40
  -5   6  -2  619.14   13.30
   5   6   2  627.34   13.50
   6  -6   2  637.34   14.50
   6  -6   2  641.84   13.30
  -6  -6  -2  617.24   12.20
  -6  -6  -2  626.54   14.20
  -6   6  -2  623.04    9.90
   6   6   2  622.14   12.20
   6   6   2  606.24   14.00
  -6   6  -2  636.74   14.10
  -7  -6  -2   54.59    4.40
   7  -6   2   50.29    3.80
   7  -6   2   49.70    4.10
  -7  -6  -2   54.69    3.20
   7   6   2   55.69    4.20
  -7   6  -2   56.39    4.20
   7   6   2   56.49    3.50
   8  -6   2  131.39    6.40
  -8  -6  -2  141.09    7.20
   8  -6   2  140.39    7.10
   8   6   2  145.79    7.10
  -8   6  -2  155.58    7.30
   8   6   2  135.59    5.80
  -9  -6  -2    7.50    2.90
   9  -6   2    5.30    2.40
   9  -6   2    5.10    2.50
  -9   6  -2    3.20    2.50
   9   6   2    3.20    2.60
   9   6   2    3.80    1.90
 -10  -6  -2   14.20    3.50
  10  -6   2   14.90    3.60
  10  -6   2   11.10    3.10
  10   6   2   13.70    3.40
 -10   6  -2   17.30    4.00
  11  -6   2  253.37   10.80
  11  -6   2  257.07   11.30
 -11  -6  -2  247.58   11.40
 -11   6  -2  259.17   11.30
  11   6   2  270.17   11.60
 -12  -6  -2   10.00    4.50
 -12   6  -2    6.20    3.50
 -12  -7   2   79.69    7.20
  12  -7  -2   75.09    8.30
 -12   7   2   66.59    7.10
 -12   7   2   63.29    7.20
 -11  -7   2   61.99    6.50
  11  -7  -2   59.49    6.90
 -11   7   2   53.99    5.80
  11   7  -2   52.99    6.30
 -11   7   2   48.30    6.10
  11   7  -2   61.09    6.40
  10  -7  -2  282.47   11.70
  10  -7  -2  298.67   11.30
 -10  -7   2  292.67   10.90
  10   7  -2  269.67   11.00
  10   7  -2  282.17   10.50
 -10   7   2  281.97   10.40
   9  -7  -2   35.90    5.00
  -9  -7   2   25.80    3.90
   9  -7  -2   27.70    4.40
  -9   7   2   31.30    4.00
   9   7  -2   36.20    4.70
   9   7  -2   39.30    4.70
   8  -7  -2    1.70    2.30
  -8  -7   2    5.40    2.40
   8  -7  -2    3.40    2.40
   8   7  -2    4.30    2.10
  -8   7   2    4.20    2.20
   8   7  -2    9.10    2.40
   7  -7  -2  187.48    7.80
   7  -7  -2  162.28    6.80
  -7  -7   2  164.38    6.70
  -7  -7   2  169.38    5.40
  -7   7   2  176.88    6.60
   7   7  -2  175.58    7.00
   7   7  -2  159.78    6.40
  -6  -7   2   59.89    3.80
   6  -7  -2   52.19    1.70
  -6  -7   2   57.19    3.10
   6  -7  -2   50.69    3.90
  -6   7   2   48.80    3.30
   6   7  -2   52.49    3.50
   6   7  -2   55.89    3.80
  -6   7   2   55.59    3.70
   5  -7  -2  254.67    8.00
   5  -7  -2  262.57    5.20
   5   7  -2  254.17    6.50
   5   7  -2  264.57    7.40
   5   7  -2  255.17    7.10
   5   7  -2  247.98    7.30
  -5   7   2  254.67    6.90
  -5   7   2  247.18    7.30
   4  -7  -2  101.29    4.50
   4  -7  -2   93.69    3.00
  -4   7   2   90.29    3.90
   4   7  -2   85.99    3.50
   4   7  -2   85.29    3.60
   4   7  -2   84.09    3.70
  -4   7   2   88.49    3.60
   4   7  -2   84.89    3.70
   3  -7  -2  321.07    6.70
   3  -7  -2  347.87    8.10
   3   7  -2  316.47    7.20
   3   7  -2  313.17    7.20
  -3   7   2  326.37    7.50
   3   7  -2  306.37    7.00
   3   7  -2  313.77    7.30
  -3   7   2  320.77    6.80
   2  -7  -2 5191.88   71.49
   2  -7  -2 5222.48   71.99
  -2   7   2 5264.27   74.49
   2   7  -2 5140.09   74.59
   2   7  -2 5219.08   71.39
   2   7  -2 5297.17   72.39
   2   7  -2 5140.89   71.49
  -2   7   2 5085.79   77.09
   1  -7  -2    4.60    1.00
  -1  -7   2    8.80    1.30
   1  -7  -2    4.10    1.10
   1   7  -2    8.30    1.20
   1   7  -2    4.20    0.70
  -1   7   2    5.50    0.90
  -1   7   2    3.60    1.00
   1   7  -2    8.00    1.20
   0  -7  -2  232.88    5.90
   0  -7  -2  238.78    4.60
   0  -7   2  243.08    5.70
   0   7   2  220.78    5.50
   0   7  -2  246.78    5.70
   0   7   2  242.48    5.20
   0   7  -2  242.38    5.40
  -1  -7  -2    8.40    1.50
   1  -7   2    4.50    1.20
   1  -7   2    7.00    0.50
  -1   7  -2    8.00    1.20
   1   7   2    8.80    1.30
   1   7   2    7.30    1.20
  -1   7  -2    9.40    1.40
   2  -7   2 3511.15   47.80
  -2  -7  -2 3542.75   50.39
   2  -7   2 3544.25   50.49
  -2   7  -2 3598.54   49.10
   2   7   2 3460.55   50.19
   2   7   2 3537.15   49.99
  -2   7  -2 3451.95   49.80
   3  -7   2 2031.70   29.50
  -3  -7  -2 2041.30   31.20
   3  -7   2 2058.19   31.90
   3   7   2 2066.49   28.20
  -3   7  -2 2070.29   29.60
   3   7   2 2046.60   31.40
  -3   7  -2 2010.80   31.20
   3   7   2 2088.39   31.70
   4  -7   2   18.00    2.40
  -4  -7  -2   19.10    2.30
   4  -7   2   17.50    1.90
  -4  -7  -2   25.00    2.50
   4   7   2   20.20    1.50
  -4   7  -2   19.50    2.30
  -4   7  -2   22.30    1.60
   4   7   2   26.20    2.80
  -5  -7  -2   49.10    3.50
   5  -7   2   49.20    3.00
  -5  -7  -2   64.79    3.30
   5  -7   2   50.49    3.70
  -5   7  -2   57.89    3.60
  -5   7  -2   55.09    2.10
   5   7   2   50.79    2.50
   5   7   2   53.49    3.60
  -6  -7  -2   57.59    3.30
  -6  -7  -2   57.09    4.10
   6  -7   2   55.39    3.50
   6  -7   2   52.79    3.90
   6   7   2   57.69    3.90
  -6   7  -2   53.79    3.90
   6   7   2   60.29    3.10
  -6   7  -2   55.89    2.90
   7  -7   2   82.69    5.30
   7  -7   2   81.79    4.60
  -7  -7  -2   88.99    4.10
  -7  -7  -2   80.69    5.20
   7   7   2   87.39    4.10
  -7   7  -2   87.99    5.20
   7   7   2   81.59    5.00
   8  -7   2  156.28    7.60
  -8  -7  -2  158.88    7.60
   8  -7   2  154.98    6.80
   8   7   2  161.38    7.50
  -8   7  -2  163.88    7.60
   8   7   2  161.18    6.10
  -9  -7  -2  109.29    7.00
   9  -7   2  113.09    7.00
   9  -7   2  121.19    6.50
   9   7   2  123.49    6.50
  -9   7  -2  108.29    6.60
   9   7   2  120.49    6.90
  10  -7   2  238.28   10.50
  10  -7   2  233.08    9.60
 -10  -7  -2  236.78   10.50
 -10   7  -2  227.28   10.10
  10   7   2  222.58   10.20
  11  -7   2   39.30    5.70
 -11  -7  -2   52.39    6.50
  11  -7   2   44.20    5.50
 -11   7  -2   48.60    6.10
  11   7   2   44.40    6.20
  11  -8  -2  109.29    8.00
 -11  -8   2  118.29    7.80
  11   8  -2  121.49    7.60
 -11   8   2  121.59    8.00
  11   8  -2  109.19    7.80
 -11   8   2  118.49    7.40
 -10  -8   2   11.00    3.30
  10  -8  -2   20.80    4.60
 -10   8   2   18.40    3.70
 -10   8   2   19.50    3.80
  10   8  -2   14.30    3.60
  10   8  -2   16.50    3.70
  -9  -8   2   27.60    4.10
   9  -8  -2   27.70    4.30
  -9   8   2   25.50    4.10
   9   8  -2   26.80    4.00
   9   8  -2   25.90    3.80
  -9   8   2   27.60    3.90
  -8  -8   2  315.27   10.20
   8  -8  -2  318.47   11.40
   8   8  -2  327.57   10.60
  -8   8   2  339.17   10.70
  -8   8   2  326.47   10.00
   8   8  -2  324.07    9.90
  -7  -8   2  160.78    6.60
   7  -8  -2  153.58    7.30
  -7  -8   2  160.58    5.40
   7   8  -2  157.98    6.30
   7   8  -2  162.58    6.80
  -7   8   2  159.98    6.60
  -7   8   2  160.78    6.40
   6  -8  -2    4.40    0.80
   6  -8  -2    4.90    1.90
  -6  -8   2    5.20    1.40
  -6  -8   2    2.90    1.50
   6   8  -2    2.30    1.50
  -6   8   2    3.00    1.60
   6   8  -2    2.60    1.30
  -6   8   2    4.50    1.60
   5  -8  -2    2.30    1.60
   5  -8  -2    2.10    0.80
   5   8  -2    3.30    1.30
  -5   8   2    4.80    1.40
   5   8  -2    1.00    0.90
   5   8  -2    2.80    1.30
  -5   8   2    0.80    1.10
   5   8  -2    1.20    1.10
   4  -8  -2 1050.69   16.50
   4  -8  -2 1022.30   19.00
   4   8  -2 1005.20   18.10
  -4   8   2 1075.99   17.60
   4   8  -2 1042.40   17.70
  -4   8   2 1051.59   18.20
   4   8  -2 1015.50   17.90
   4   8  -2 1041.10   17.70
   3  -8  -2 1405.86   23.00
   3  -8  -2 1357.06   21.30
   3   8  -2 1399.16   22.20
   3   8  -2 1369.16   21.70
   3   8  -2 1397.16   22.30
  -3   8   2 1397.06   21.50
  -3   8   2 1404.86   22.30
   3   8  -2 1369.66   21.80
   2  -8  -2  265.87    6.30
   2  -8  -2  272.07    6.60
   2   8  -2  275.77    5.70
  -2   8   2  268.17    6.40
  -2   8   2  273.57    5.90
   2   8  -2  277.77    6.50
   2   8  -2  270.27    6.20
   2   8  -2  258.77    6.50
   1  -8  -2 3532.45   49.20
  -1  -8   2 3571.24   49.70
   1  -8  -2 3462.25   50.19
   1   8  -2 3597.64   50.19
  -1   8   2 3521.55   49.70
   1   8  -2 3598.24   47.80
   1   8  -2 3465.35   49.60
  -1   8   2 3497.85   49.00
   0  -8  -2 7281.97   99.59
   0  -8  -2 7017.60   98.39
   0  -8   2 7146.19   97.89
   0   8   2 6921.91  102.09
   0   8   2 7346.27  106.09
   0   8  -2 7239.68  106.39
   0   8  -2 7392.16  107.59
  -1  -8  -2  246.58    6.30
  -1  -8  -2  240.88    3.80
   1  -8   2  225.38    5.90
  -1   8  -2  225.68    5.60
   1   8   2  231.68    5.80
   1   8   2  230.38    5.60
  -1   8  -2  219.58    5.50
   2  -8   2    6.00    0.80
  -2  -8  -2    6.60    1.50
   2  -8   2    6.00    1.50
   2   8   2    7.30    1.40
  -2   8  -2    5.50    1.20
   2   8   2    6.60    1.40
  -2   8  -2    5.30    1.10
  -3  -8  -2  743.13   14.00
   3  -8   2  758.52   14.50
   3  -8   2  734.33   12.10
  -3   8  -2  724.83   13.80
   3   8   2  744.73   14.10
   3   8   2  738.43   14.00
  -3   8  -2  741.53   12.50
   3   8   2  752.42   10.60
   4  -8   2  715.83   12.90
  -4  -8  -2  739.33   14.10
   4  -8   2  714.23   14.80
   4   8   2  746.73   11.60
   4   8   2  745.73   14.70
   4   8   2  745.43   14.70
  -4   8  -2  759.02   14.60
  -4   8  -2  740.73   12.20
  -5  -8  -2   31.10    2.60
   5  -8   2   30.80    2.40
   5  -8   2   35.90    3.30
  -5  -8  -2   32.50    3.30
   5   8   2   33.80    2.90
  -5   8  -2   33.60    3.00
   5   8   2   32.10    2.00
  -5   8  -2   33.60    1.80
  -6  -8  -2   45.20    3.20
  -6  -8  -2   44.70    3.80
   6  -8   2   51.49    4.00
   6  -8   2   50.09    3.30
   6   8   2   49.20    2.70
  -6   8  -2   47.80    3.80
   6   8   2   45.50    3.70
  -7  -8  -2  157.88    7.10
  -7  -8  -2  149.39    5.50
   7  -8   2  160.18    6.20
   7  -8   2  150.88    7.00
   7   8   2  147.49    6.80
   7   8   2  155.28    5.40
  -7   8  -2  146.19    6.70
   8  -8   2  412.76   12.80
  -8  -8  -2  428.86   12.70
   8  -8   2  434.86   11.70
   8   8   2  411.76   12.50
   8   8   2  422.76   10.40
  -8   8  -2  396.26   12.10
  -9  -8  -2   31.10    4.50
   9  -8   2   42.30    5.40
   9  -8   2   33.20    4.40
   9   8   2   38.20    4.90
  -9   8  -2   31.60    4.70
  10  -8   2  116.09    7.00
  10  -8   2  117.99    7.80
 -10  -8  -2  127.39    7.90
 -10   8  -2  123.39    7.70
  10   8   2  102.09    7.00
  11  -8   2  124.39    7.80
 -11  -8  -2  126.89    8.80
  11  -8   2  141.79    9.00
 -11   8  -2  136.09    8.60
  11   8   2  136.09    8.80
 -11  -9   2   92.29    7.10
  11  -9  -2   97.89    8.00
 -11   9   2   90.79    6.80
 -11   9   2   89.89    7.20
  11   9  -2   89.39    7.30
  10  -9  -2  102.49    7.50
 -10  -9   2  103.19    6.90
  10   9  -2  101.49    6.50
 -10   9   2   93.89    6.30
 -10   9   2   94.19    6.50
  10   9  -2  100.99    6.80
  -9  -9   2  450.15   13.30
   9  -9  -2  431.96   14.30
  -9   9   2  461.75   13.60
   9   9  -2  457.25   13.70
  -9   9   2  462.15   12.90
   9   9  -2  450.75   12.60
   8  -9  -2  279.17   10.70
  -8  -9   2  310.67   10.20
   8   9  -2  295.47   10.00
  -8   9   2  277.87    9.60
   8   9  -2  292.57    9.20
  -8   9   2  281.17    9.30
   7  -9  -2   45.40    4.90
  -7  -9   2   38.70    4.10
  -7  -9   2   34.90    2.90
   7   9  -2   28.80    3.60
  -7   9   2   26.70    3.30
   7   9  -2   41.00    3.50
  -7   9   2   36.30    3.80
  -6  -9   2    3.30    1.30
   6  -9  -2    1.90    1.80
   6  -9  -2    2.00    0.70
   6   9  -2    0.60    1.40
   6   9  -2    4.20    1.50
   6   9  -2    1.90    1.20
  -6   9   2   -0.20    1.40
  -6   9   2    0.80    1.20
   5  -9  -2   43.60    3.50
   5  -9  -2   51.09    2.30
  -5   9   2   46.70    3.10
   5   9  -2   41.00    2.80
   5   9  -2   46.50    2.90
   5   9  -2   44.10    3.20
  -5   9   2   49.90    3.10
   5   9  -2   45.10    3.20
   4  -9  -2  137.99    5.40
   4  -9  -2  132.29    4.10
   4   9  -2  143.79    4.90
  -4   9   2  126.79    4.80
  -4   9   2  131.59    4.60
   4   9  -2  137.59    5.00
   4   9  -2  142.99    4.70
   4   9  -2  136.09    4.70
   3  -9  -2 1740.63   27.80
   3  -9  -2 1626.64   26.10
  -3   9   2 1764.12   26.50
   3   9  -2 1708.53   26.30
   3   9  -2 1766.72   27.20
   3   9  -2 1738.03   26.50
  -3   9   2 1747.43   27.00
   3   9  -2 1775.22   27.20
   2  -9  -2   93.89    3.70
  -2  -9   2   87.09    3.40
   2  -9  -2   93.19    3.70
   2   9  -2   90.29    2.90
   2   9  -2   98.59    3.70
  -2   9   2   90.19    3.50
   2   9  -2   88.59    3.60
  -2   9   2   93.89    3.30
   1  -9  -2 2339.17   33.60
  -1  -9   2 2308.67   34.00
   1  -9  -2 2350.36   34.70
  -1   9   2 2353.16   33.60
   1   9  -2 2234.58   34.40
  -1   9   2 2385.26   34.10
   1   9  -2 2228.88   34.00
   1   9  -2 2394.56   32.10
   0  -9  -2   24.80    2.40
   0  -9   2   34.30    2.40
   0  -9  -2   28.80    1.60
   0   9   2   27.70    2.20
   0   9  -2   30.00    2.20
   0   9  -2   29.20    2.20
   0   9   2   31.70    2.10
   1  -9   2 5237.98   72.69
  -1  -9  -2 5400.96   70.19
  -1  -9  -2 5181.78   73.19
   1   9   2 5175.68   72.39
   1   9   2 5188.18   72.09
  -1   9  -2 5091.79   72.19
  -1   9  -2 5251.17   72.19
   2  -9   2  211.78    6.10
  -2  -9  -2  203.48    6.10
   2  -9   2  206.58    3.90
  -2   9  -2  194.18    5.60
   2   9   2  208.08    5.80
  -2   9  -2  203.18    5.30
   2   9   2  209.58    5.90
   3  -9   2  118.99    3.30
  -3  -9  -2  114.39    4.60
   3  -9   2  112.79    4.70
   3   9   2  118.79    4.60
  -3   9  -2  111.09    3.70
   3   9   2  111.59    4.50
  -3   9  -2  112.39    4.40
   4  -9   2  294.07    8.40
   4  -9   2  300.07    6.70
  -4  -9  -2  290.47    7.80
   4   9   2  290.27    8.20
  -4   9  -2  289.87    8.00
  -4   9  -2  301.37    6.40
   4   9   2  287.67    8.00
   4   9   2  306.97    5.40
   5  -9   2  104.19    4.10
   5  -9   2  102.09    5.30
  -5  -9  -2  108.09    5.10
  -5  -9  -2  108.59    4.60
   5   9   2  107.99    5.00
   5   9   2  107.89    3.30
  -5   9  -2  105.19    3.30
  -5   9  -2  100.59    4.80
   6  -9   2  105.99    4.60
  -6  -9  -2   94.79    5.20
  -6  -9  -2  100.79    4.60
   6  -9   2  101.09    5.60
   6   9   2  102.89    3.70
  -6   9  -2  104.29    5.30
   6   9   2   97.29    5.10
  -7  -9  -2   10.30    2.10
   7  -9   2   11.80    3.00
   7  -9   2    9.30    2.20
  -7  -9  -2   11.30    2.90
   7   9   2    8.20    1.70
  -7   9  -2    8.10    2.40
   7   9   2    4.80    2.00
  -8  -9  -2  121.39    6.60
   8  -9   2  115.49    5.90
   8  -9   2  102.29    6.50
  -8   9  -2  110.29    6.40
   8   9   2  105.59    6.20
   9  -9   2  524.85   14.00
   9  -9   2  533.25   15.70
  -9  -9  -2  548.25   15.50
   9   9   2  524.95   15.20
  -9   9  -2  523.55   15.00
  10  -9   2   31.70    5.10
 -10  -9  -2   28.90    4.80
  10  -9   2   33.50    4.50
 -10   9  -2   42.50    5.60
  10   9   2   32.20    4.90
  11  -9   2   22.90    4.40
  11  -9   2   30.90    5.50
 -11  -9  -2   25.30    5.10
  11   9   2   20.40    4.60
 -11   9  -2   24.20    4.70
 -11 -10   2  119.89    8.00
  11 -10  -2  118.79    8.40
 -11  10   2  113.29    7.90
  11  10  -2  110.79    7.60
 -11  10   2  129.69    8.10
 -10 -10   2  134.89    7.90
  10 -10  -2  121.99    8.00
 -10  10   2  134.89    7.40
  10  10  -2  133.19    7.00
  10  10  -2  124.79    7.60
 -10  10   2  123.19    7.50
   9 -10  -2  214.88   10.10
  -9 -10   2  213.08    9.00
   9  10  -2  214.48    8.40
   9  10  -2  219.08    9.30
  -9  10   2  224.48    9.20
  -9  10   2  222.68    8.80
   8 -10  -2   32.20    4.50
  -8 -10   2   29.90    3.90
   8  10  -2   44.10    3.90
  -8  10   2   42.80    4.60
  -8  10   2   42.40    4.50
   8  10  -2   32.30    4.10
  -7 -10   2    9.70    2.00
   7 -10  -2   11.00    2.80
  -7 -10   2    9.40    2.30
  -7  10   2    8.70    2.20
   7  10  -2   10.50    2.40
   7  10  -2   12.80    2.40
  -7  10   2    8.20    2.10
   6 -10  -2  606.04   14.90
   6 -10  -2  599.24   10.30
  -6 -10   2  638.04   12.90
   6  10  -2  620.24   13.90
   6  10  -2  605.64   13.00
  -6  10   2  624.94   13.50
  -6  10   2  632.44   13.90
   6  10  -2  591.84   13.70
   5 -10  -2  483.35    9.20
   5 -10  -2  483.35   12.20
  -5  10   2  493.65   11.30
   5  10  -2  509.15   11.00
   5  10  -2  487.15   11.40
   5  10  -2  493.25   11.30
  -5  10   2  495.45   10.90
   5  10  -2  499.65   10.70
   4 -10  -2   94.69    4.60
   4 -10  -2   99.49    3.60
  -4  10   2   97.29    4.20
   4  10  -2   96.09    4.30
  -4  10   2   95.29    3.90
   4  10  -2   93.99    4.00
   4  10  -2   97.19    3.90
   4  10  -2   97.39    4.10
   3 -10  -2 1639.74   26.80
   3 -10  -2 1642.74   25.60
  -3  10   2 1678.43   26.00
   3  10  -2 1671.03   26.40
   3  10  -2 1636.14   25.40
  -3  10   2 1659.63   25.60
   3  10  -2 1628.44   25.30
   3  10  -2 1648.44   26.40
  -2 -10   2  184.98    5.10
   2 -10  -2  177.08    5.40
   2 -10  -2  179.08    5.30
   2  10  -2  186.98    4.50
  -2  10   2  173.78    4.90
   2  10  -2  175.88    5.30
  -2  10   2  183.88    5.20
   2  10  -2  184.78    5.60
   1 -10  -2  962.00   15.80
   1 -10  -2  934.01   16.80
  -1 -10   2  964.50   16.10
   1  10  -2  968.60   16.40
   1  10  -2 1001.10   16.80
  -1  10   2  947.91   16.20
  -1  10   2  968.30   15.90
   1  10  -2  988.80   14.30
   0 -10  -2 3789.52   55.09
   0 -10  -2 3842.72   52.39
   0 -10   2 3883.21   54.29
   0  10   2 3714.63   53.69
   0  10   2 3736.53   53.99
   0  10  -2 3904.61   54.29
   0  10  -2 3936.41   54.59
   1 -10   2  123.39    4.40
  -1 -10  -2  128.19    4.80
  -1 -10  -2  129.09    2.50
   1  10   2  128.49    4.30
  -1  10  -2  124.69    4.20
  -1  10  -2  116.89    4.20
   1  10   2  120.39    4.20
  -2 -10  -2  491.05   10.80
   2 -10   2  494.15   10.70
  -2  10  -2  508.45    7.80
  -2  10  -2  483.95   10.20
   2  10   2  488.65   10.30
  -2  10  -2  487.05    9.70
   2  10   2  508.05   10.40
  -3 -10  -2 1154.98   20.30
   3 -10   2 1132.09   20.50
   3 -10   2 1176.18   17.50
  -3  10  -2 1147.79   19.90
   3  10   2 1144.79   20.10
   3  10   2 1180.58   20.20
  -3  10  -2 1138.19   18.50
   4 -10   2  670.13   14.20
  -4 -10  -2  652.33   13.40
   4 -10   2  650.33   11.60
   4  10   2  626.44   13.50
   4  10   2  643.44    9.80
  -4  10  -2  638.84   13.50
  -4  10  -2  659.33   11.60
   4  10   2  643.24   13.70
   5 -10   2  625.14   12.10
   5 -10   2  602.24   14.20
  -5 -10  -2  620.94   13.10
  -5  10  -2  607.54   10.80
   5  10   2  618.94   10.30
   5  10   2  628.34   14.00
   5  10   2  622.84   13.80
  -5  10  -2  590.44   13.50
   6 -10   2 1154.78   20.20
  -6 -10  -2 1134.39   20.70
   6 -10   2 1133.69   17.40
  -6 -10  -2 1123.89   22.10
   6 -10   2 1121.99   22.70
   6  10   2 1168.78   22.30
   6  10   2 1149.48   18.30
  -6  10  -2 1129.19   21.90
  -7 -10  -2   54.59    4.70
  -7 -10  -2   61.99    4.10
   7 -10   2   56.29    4.80
   7 -10   2   56.99    3.90
   7  10   2   59.09    4.70
  -7  10  -2   57.09    4.40
   7  10   2   57.99    3.20
  -8 -10  -2   23.40    4.20
   8 -10   2   25.00    4.40
   8 -10   2   20.90    3.20
  -8  10  -2   21.90    3.80
   8  10   2   24.60    3.90
  -9 -10  -2  145.99    8.00
   9 -10   2  138.29    7.80
   9 -10   2  136.79    6.90
   9  10   2  141.59    7.70
  -9  10  -2  149.79    7.90
 -10 -10  -2   86.79    7.00
  10 -10   2   87.09    6.70
  10 -10   2   91.79    6.40
 -10  10  -2   95.19    6.90
  10  10   2   92.79    7.00
  11 -10   2  104.79    7.30
  11 -10   2   99.09    7.70
 -11 -10  -2  115.09    8.40
  11  10   2  101.19    7.70
 -11  10  -2  105.39    7.80
 -11 -11   2   33.90    5.30
  11 -11  -2   23.60    5.20
 -11  11   2   28.40    4.80
 -11  11   2   27.70    4.80
  11  11  -2   20.00    4.20
 -10 -11   2   14.70    3.80
  10 -11  -2   10.80    3.70
  10  11  -2   15.80    3.70
 -10  11   2   12.30    3.30
 -10  11   2   14.20    3.60
   9 -11  -2  159.28    8.50
  -9 -11   2  155.28    7.80
   9  11  -2  167.88    7.30
  -9  11   2  154.18    7.80
  -9  11   2  156.48    7.50
   9  11  -2  166.18    7.90
  -8 -11   2   17.40    3.40
   8 -11  -2   16.00    3.60
   8  11  -2   14.10    2.70
  -8  11   2   16.80    3.20
  -8  11   2   12.40    2.80
   8  11  -2    9.70    2.70
   7 -11  -2  855.61   19.80
  -7 -11   2  896.71   18.90
  -7 -11   2  891.91   17.10
  -7  11   2  841.82   18.30
   7  11  -2  880.11   18.60
   7  11  -2  865.81   17.40
  -7  11   2  894.11   18.10
   6 -11  -2   56.19    2.70
   6 -11  -2   64.99    4.60
  -6 -11   2   56.59    3.80
   6  11  -2   56.09    3.60
   6  11  -2   56.89    4.10
  -6  11   2   64.79    4.20
  -6  11   2   59.69    3.90
   6  11  -2   52.59    4.00
   5 -11  -2 1027.10   17.10
   5 -11  -2 1059.79   20.80
   5  11  -2 1084.19   18.70
   5  11  -2 1056.89   19.00
  -5  11   2 1063.59   19.00
   5  11  -2 1056.09   19.80
   5  11  -2 1049.20   19.20
  -5  11   2 1024.50   19.30
   4 -11  -2  100.39    3.80
   4 -11  -2   99.29    4.80
  -4  11   2   94.19    4.00
   4  11  -2  102.89    4.10
   4  11  -2  105.09    4.60
   4  11  -2   97.59    3.90
   4  11  -2  102.19    4.40
  -4  11   2   91.59    4.10
   3 -11  -2 1584.14   25.10
   3 -11  -2 1573.54   26.10
  -3  11   2 1595.84   25.00
   3  11  -2 1567.94   25.70
   3  11  -2 1575.44   24.40
  -3  11   2 1580.54   25.20
   3  11  -2 1596.04   24.70
   3  11  -2 1586.14   25.80
   2 -11  -2  588.24   11.80
   2 -11  -2  581.74   11.60
  -2 -11   2  590.54   11.20
   2  11  -2  593.84   10.30
  -2  11   2  597.24   11.20
   2  11  -2  594.94   11.80
  -2  11   2  580.14   11.30
   2  11  -2  603.54   12.10
   1 -11  -2    6.10    1.30
   1 -11  -2    6.50    1.50
  -1 -11   2    5.60    1.30
   1  11  -2    5.20    0.80
   1  11  -2    3.50    1.10
  -1  11   2    3.80    1.10
   1  11  -2    4.10    1.20
  -1  11   2    5.00    1.20
   0 -11  -2   10.70    1.30
   0 -11   2    9.20    1.60
   0 -11  -2   10.70    1.90
   0  11  -2    8.10    1.60
   0  11   2   10.70    1.50
   0  11  -2    9.70    0.50
   0  11   2   12.30    1.90
   0  11  -2    7.60    1.50
  -1 -11  -2   68.79    3.60
   1 -11   2   66.79    3.40
  -1 -11  -2   73.59    1.90
   1  11   2   69.39    3.20
  -1  11  -2   76.59    3.40
   1  11   2   69.89    3.20
  -1  11  -2   69.39    3.20
  -2 -11  -2  377.76    9.30
   2 -11   2  384.56    9.20
   2  11   2  367.26    8.70
  -2  11  -2  370.76    8.70
  -2  11  -2  385.46    6.20
  -2  11  -2  390.06    8.40
   2  11   2  373.36    8.80
   3 -11   2 1825.52   26.40
  -3 -11  -2 1843.42   29.80
   3 -11   2 1880.01   30.20
   3  11   2 1813.02   29.50
  -3  11  -2 1877.71   29.40
   3  11   2 1788.82   29.20
  -3  11  -2 1821.52   27.90
   4 -11   2   19.70    2.80
  -4 -11  -2   19.30    2.70
   4 -11   2   14.40    1.70
   4  11   2   21.10    2.90
   4  11   2   18.80    0.90
   4  11   2   26.70    3.00
  -4  11  -2   14.70    1.80
  -4  11  -2   15.70    2.20
   5 -11   2  394.86   11.40
   5 -11   2  437.36    9.40
  -5 -11  -2  440.36   10.70
  -5  11  -2  437.46    8.60
  -5  11  -2  428.86   11.00
   5  11   2  442.46   11.20
   5  11   2  444.96    7.60
   5  11   2  444.66   11.30
  -6 -11  -2   35.00    3.30
  -6 -11  -2   33.20    3.70
   6 -11   2   46.00    4.10
   6 -11   2   40.00    2.40
   6 -11   2   41.80    3.10
   6  11   2   44.40    3.80
  -6  11  -2   42.90    4.40
   6  11   2   40.90    2.40
  -7 -11  -2  679.43   16.30
   7 -11   2  681.43   14.50
  -7 -11  -2  668.83   14.50
   7 -11   2  644.74   16.50
  -7  11  -2  647.54   15.80
   7  11   2  644.24   15.90
   8 -11   2   23.70    4.20
   8 -11   2   22.80    3.30
  -8 -11  -2   28.90    4.30
  -8  11  -2   22.00    3.70
   8  11   2   29.60    4.40
   9 -11   2   72.79    5.20
  -9 -11  -2   75.29    6.30
   9 -11   2   77.09    6.10
   9  11   2   73.09    5.70
  -9  11  -2   65.69    5.80
 -10 -11  -2   12.40    3.90
  10 -11   2   10.50    3.20
  10 -11   2   13.60    3.60
  10  11   2   16.50    4.00
 -10  11  -2   18.50    4.20
  11 -11   2    4.30    3.20
 -11 -11  -2    2.50    3.20
  11 -11   2    3.70    3.40
  11  11   2    1.10    2.60
 -11  11  -2    5.50    3.30
  11 -12  -2   12.60    4.50
 -11 -12   2    9.60    4.00
  11  12  -2    9.80    3.60
 -11  12   2   14.00    4.00
 -11  12   2   12.50    3.90
 -10 -12   2   88.09    6.70
  10 -12  -2   80.49    8.10
 -10  12   2   77.39    6.10
 -10  12   2   88.99    6.60
  10  12  -2   75.59    6.40
   9 -12  -2  129.99    8.00
  -9 -12   2  122.19    7.20
   9  12  -2  129.19    6.40
  -9  12   2  104.69    6.40
   9  12  -2  120.49    6.80
  -9  12   2  116.89    6.90
  -8 -12   2   28.00    4.00
   8 -12  -2   26.10    4.10
  -8  12   2   23.00    3.60
  -8  12   2   30.00    4.20
   8  12  -2   35.40    4.50
   8  12  -2   29.20    3.50
  -7 -12   2  253.97    8.00
   7 -12  -2  253.17    9.80
  -7 -12   2  259.47    9.10
  -7  12   2  250.77    8.70
   7  12  -2  258.97    8.90
   7  12  -2  260.17    8.10
  -7  12   2  245.58    8.40
   6 -12  -2 1480.65   23.10
   6 -12  -2 1479.85   28.30
  -6 -12   2 1550.14   26.20
   6  12  -2 1546.55   27.20
  -6  12   2 1572.94   27.00
   6  12  -2 1505.75   26.70
   6  12  -2 1551.54   25.70
  -6  12   2 1509.85   26.30
  -5 -12   2  558.44   12.60
   5 -12  -2  591.44   11.20
   5 -12  -2  607.94   14.30
   5  12  -2  575.14   12.60
   5  12  -2  579.64   12.00
  -5  12   2  572.04   12.70
  -5  12   2  577.74   12.50
   5  12  -2  580.34   13.30
   4 -12  -2   83.59    3.70
   4 -12  -2   91.79    4.60
   4  12  -2   74.09    4.00
  -4  12   2   82.49    3.90
   4  12  -2   83.69    4.20
  -4  12   2   86.89    4.10
   4  12  -2   80.79    3.80
   4  12  -2   84.99    3.70
  -3 -12   2  214.78    5.90
   3 -12  -2  213.28    6.70
   3 -12  -2  207.38    6.10
   3  12  -2  207.78    5.60
  -3  12   2  202.38    6.00
   3  12  -2  211.48    6.60
   3  12  -2  200.98    6.40
  -3  12   2  205.68    6.00
   2 -12  -2 1710.23   26.90
  -2 -12   2 1723.63   26.30
   2 -12  -2 1696.13   27.20
   2  12  -2 1694.63   27.50
  -2  12   2 1681.53   26.50
   2  12  -2 1659.93   27.10
   2  12  -2 1703.63   25.10
  -2  12   2 1749.82   26.60
   1 -12  -2   41.10    2.80
  -1 -12   2   33.00    2.40
   1 -12  -2   37.50    2.30
   1  12  -2   41.50    2.90
  -1  12   2   39.50    2.50
  -1  12   2   34.40    2.40
   1  12  -2   42.60    1.70
   0 -12  -2   50.99    3.30
   0 -12  -2   46.30    2.10
   0 -12   2   49.99    2.90
   0  12  -2   48.70    1.20
   0  12   2   49.60    2.70
   0  12  -2   49.70    2.90
   0  12   2   46.30    2.70
   0  12  -2   50.09    2.80
   1 -12   2    6.00    1.50
  -1 -12  -2    9.20    0.90
  -1 -12  -2    7.60    1.70
   1  12   2    5.80    1.40
   1  12   2    6.00    1.40
  -1  12  -2    8.30    1.50
  -1  12  -2    8.00    1.60
  -2 -12  -2 2156.68   33.90
   2 -12   2 2099.09   33.40
   2  12   2 2090.19   32.90
  -2  12  -2 2127.89   29.30
   2  12   2 2186.98   33.30
  -2  12  -2 2130.49   32.40
  -2  12  -2 2144.19   33.10
   3 -12   2  518.25   11.90
  -3 -12  -2  524.25   11.90
   3  12   2  521.05   11.60
   3  12   2  504.85   11.40
  -3  12  -2  529.85   11.60
  -3  12  -2  521.25    9.00
  -3  12  -2  513.75   10.40
   4 -12   2  509.95    9.70
   4 -12   2  509.05   12.40
  -4 -12  -2  515.25   12.00
   4  12   2  526.95   12.00
  -4  12  -2  516.45   11.90
   4  12   2  511.85   12.10
  -4  12  -2  510.75   10.20
   5 -12   2  571.14   14.00
  -5 -12  -2  587.34   13.00
   5 -12   2  565.34   11.10
   5  12   2  561.34   13.50
  -5  12  -2  576.14   10.70
   5  12   2  505.45   12.80
  -5  12  -2  575.24   13.30
   5  12   2  555.54    9.00
  -6 -12  -2 1314.67   23.70
   6 -12   2 1332.87   22.50
   6 -12   2 1328.77   25.80
   6 -12   2 1276.47   20.40
  -6 -12  -2 1345.97   25.30
  -6  12  -2 1367.96   25.00
   6  12   2 1249.57   24.60
   7 -12   2  114.49    5.30
   7 -12   2  114.29    6.50
  -7 -12  -2  112.59    5.70
  -7 -12  -2  135.79    6.90
   7  12   2  122.89    6.50
  -7  12  -2  128.19    6.60
   8 -12   2    5.30    2.60
  -8 -12  -2    4.70    2.30
   8 -12   2    4.80    2.10
  -8  12  -2    5.10    2.50
   8  12   2    8.70    2.70
   9 -12   2   87.39    6.60
  -9 -12  -2   97.29    6.90
   9 -12   2   96.89    5.80
  -9  12  -2   86.49    6.50
   9  12   2   98.49    6.50
  10 -12   2   53.89    6.50
  10 -12   2   45.90    5.30
 -10 -12  -2   62.09    6.90
  10  12   2   55.59    6.60
 -10  12  -2   62.79    6.80
  11 -12   2    3.30    3.40
 -11 -12  -2    2.70    3.60
  11 -12   2    7.40    3.40
 -11  12  -2    5.00    3.50
  11  12   2    5.40    3.00
 -11 -13   2   22.10    4.90
  11 -13  -2   19.70    5.00
 -11  13   2   26.40    5.00
 -11  13   2   22.70    4.50
  11  13  -2   28.10    5.30
  10 -13  -2   10.10    3.90
 -10 -13   2    6.10    3.30
 -10  13   2    5.70    2.80
  10  13  -2    7.50    3.30
 -10  13   2   11.60    3.50
   9 -13  -2   53.79    6.40
  -9 -13   2   54.69    5.70
   9  13  -2   59.19    7.50
  -9  13   2   60.89    6.10
   9  13  -2   62.79    5.20
  -9  13   2   50.09    5.30
   8 -13  -2  460.15   14.40
  -8 -13   2  482.25   13.60
  -8 -13   2  471.25   12.20
  -8  13   2  489.85   13.40
  -8  13   2  479.05   12.90
   8  13  -2  489.35   12.20
   8  13  -2  446.56   13.20
   7 -13  -2   36.40    4.60
  -7 -13   2   43.10    3.80
  -7  13   2   38.80    4.00
   7  13  -2   29.30    3.80
   7  13  -2   44.60    3.80
   7  13  -2   41.40    3.50
  -7  13   2   44.30    4.50
  -6 -13   2  199.08    7.10
   6 -13  -2  201.98    5.50
   6 -13  -2  203.98    8.20
   6  13  -2  195.28    7.20
   6  13  -2  193.08    6.40
   6  13  -2  207.98    7.70
  -6  13   2  208.78    7.30
  -6  13   2  192.88    7.10
   5 -13  -2   67.59    4.50
  -5 -13   2   59.59    3.90
   5 -13  -2   59.99    3.30
  -5  13   2   63.49    3.90
   5  13  -2   55.49    3.90
   5  13  -2   58.99    3.70
  -5  13   2   51.99    3.60
   5  13  -2   60.19    3.30
   4 -13  -2 1933.21   30.30
   4 -13  -2 1954.00   32.50
   4  13  -2 1912.71   31.80
   4  13  -2 1979.40   30.20
   4  13  -2 1953.30   30.50
  -4  13   2 2031.00   31.20
   4  13  -2 1947.31   31.70
  -4  13   2 1914.71   30.90
   3 -13  -2  702.83   14.50
   3 -13  -2  696.03   13.90
  -3 -13   2  735.63   13.50
   3  13  -2  709.73   14.50
  -3  13   2  732.03   13.90
   3  13  -2  727.03   14.60
   3  13  -2  728.23   13.10
  -3  13   2  747.23   13.90
  -2 -13   2   18.80    2.10
   2 -13  -2   18.20    2.30
   2 -13  -2   16.90    2.40
  -2  13   2   19.60    2.20
   2  13  -2   16.80    2.20
   2  13  -2   17.90    1.70
   2  13  -2   19.90    2.50
  -2  13   2   18.20    2.20
   1 -13  -2  361.06    7.80
  -1 -13   2  348.07    8.10
   1 -13  -2  348.57    8.90
  -1  13   2  350.76    8.10
   1  13  -2  348.87    8.70
   1  13  -2  346.47    6.30
  -1  13   2  349.57    8.20
   1  13  -2  332.67    8.40
   0 -13  -2  113.49    3.40
   0 -13   2  109.29    4.30
   0 -13  -2  107.39    4.80
   0  13  -2  109.79    4.40
   0  13   2  104.99    4.10
   0  13  -2  109.09    4.50
   0  13  -2  110.19    2.20
   0  13   2  100.19    4.00
  -1 -13  -2  440.86   10.50
  -1 -13  -2  441.86    7.30
   1 -13   2  436.26    9.90
   1  13   2  438.86    9.80
  -1  13  -2  432.66    9.80
  -1  13  -2  427.26    9.80
   1  13   2  409.06    9.40
  -2 -13  -2  360.36    9.60
   2 -13   2  388.86    9.50
   2  13   2  370.66    9.00
  -2  13  -2  370.86    9.10
  -2  13  -2  373.36    8.70
   2  13   2  348.97    9.00
  -2  13  -2  378.86    6.10
   3 -13   2 1131.99   20.90
  -3 -13  -2 1170.98   21.00
  -3  13  -2 1107.59   19.00
   3  13   2 1110.59   20.40
   3  13   2 1108.69   20.10
  -3  13  -2 1116.59   17.00
   4 -13   2 1493.85   26.50
  -4 -13  -2 1472.55   25.90
   4  13   2 1528.55   26.30
  -4  13  -2 1469.35   23.60
   4  13   2 1436.76   25.50
  -4  13  -2 1473.35   25.70
  -4  13  -2 1509.65   22.80
  -5 -13  -2   10.70    2.30
   5 -13   2   10.20    2.50
   5 -13   2    8.90    1.60
   5 -13   2   11.80    1.80
  -5  13  -2    7.10    2.00
   5  13   2   12.30    2.50
   5  13   2   12.70    2.50
   6 -13   2  242.18    6.20
   6 -13   2  230.88    8.90
  -6 -13  -2  240.58    8.10
   6 -13   2  247.98    7.20
   6  13   2  228.48    8.60
   6  13   2  257.27    8.90
  -6  13  -2  252.37    8.80
   7 -13   2   50.39    5.60
  -7 -13  -2   38.20    4.00
  -7 -13  -2   46.40    5.10
   7 -13   2   40.60    3.40
  -7  13  -2   54.29    5.50
   7  13   2   42.30    4.70
  -8 -13  -2  324.27   14.10
   8 -13   2  327.47   12.00
  -8 -13  -2  343.37   11.70
   8 -13   2  332.37   10.00
  -8  13  -2  351.46   11.70
   8  13   2  340.17   11.60
   9 -13   2   50.99    5.00
   9 -13   2   60.99    6.80
  -9 -13  -2   52.29    6.00
   9  13   2   50.69    5.60
  -9  13  -2   55.29    6.00
  10 -13   2    8.30    3.10
  10 -13   2   11.80    4.10
 -10 -13  -2   11.40    3.50
  10  13   2    4.40    3.00
 -10  13  -2    9.90    3.80
 -11 -13  -2   16.10    4.70
  11 -13   2    9.50    3.70
  11 -13   2   12.40    4.40
 -11  13  -2    8.60    3.70
  11  13   2   12.20    3.90
  11 -14  -2   17.30    4.90
 -11 -14   2   20.40    4.60
 -11  14   2   18.60    4.50
  11  14  -2   18.80    4.70
 -11  14   2   20.40    4.50
 -10 -14   2    4.90    2.90
  10 -14  -2    5.00    3.20
 -10  14   2    0.20    2.50
 -10  14   2    3.30    2.70
  10  14  -2    4.50    3.20
  -9 -14   2   73.09    6.10
   9 -14  -2   72.49    6.60
  -9  14   2   77.19    5.70
  -9  14   2   84.19    6.00
   9  14  -2   75.09    5.70
   8 -14  -2  206.98    9.60
  -8 -14   2  191.98    7.50
  -8 -14   2  190.18    8.50
   8  14  -2  193.48    7.20
  -8  14   2  196.48    8.20
   8  14  -2  190.28    8.20
  -8  14   2  195.98    8.20
  -7 -14   2  210.18    7.70
   7 -14  -2  222.58    9.20
  -7  14   2  214.58    8.00
   7  14  -2  210.88    7.20
   7  14  -2  217.38    8.40
   7  14  -2  230.18    8.40
  -7  14   2  205.28    7.80
   6 -14  -2   63.59    4.90
  -6 -14   2   68.99    4.50
   6 -14  -2   77.09    3.50
   6  14  -2   69.99    4.40
   6  14  -2   71.39    3.90
  -6  14   2   76.89    4.60
  -6  14   2   76.19    4.60
   6  14  -2   66.49    4.60
  -5 -14   2  857.11   17.30
   5 -14  -2  873.91   15.70
   5 -14  -2  846.22   18.40
   5  14  -2  871.71   16.00
   5  14  -2  840.42   17.70
  -5  14   2  869.81   17.00
  -5  14   2  874.31   17.10
   5  14  -2  837.22   16.70
   4 -14  -2  260.37    8.30
   4 -14  -2  260.97    7.30
  -4 -14   2  274.47    7.20
  -4  14   2  265.17    7.50
   4  14  -2  272.27    8.10
  -4  14   2  260.87    7.60
   4  14  -2  257.37    8.10
   4  14  -2  267.97    7.30
   3 -14  -2   45.90    3.20
  -3 -14   2   45.60    2.80
   3 -14  -2   37.40    3.10
   3  14  -2   41.50    3.20
   3  14  -2   39.40    2.50
   3  14  -2   41.60    3.10
  -3  14   2   42.20    2.90
  -3  14   2   43.60    3.00
   2 -14  -2    5.80    1.60
   2 -14  -2    5.80    1.50
  -2 -14   2    1.20    1.20
   2  14  -2    1.40    1.10
   2  14  -2    6.10    1.10
   2  14  -2    5.00    1.40
  -2  14   2    4.10    1.30
  -2  14   2    5.00    1.40
   1 -14  -2  435.66   10.60
   1 -14  -2  446.16    9.40
  -1 -14   2  453.35    9.80
   1  14  -2  458.15    7.80
  -1  14   2  452.35    9.80
   1  14  -2  464.45   10.70
  -1  14   2  468.45   10.10
   1  14  -2  449.95   10.40
   0 -14  -2 3343.17   46.00
   0 -14  -2 3172.98   49.00
   0 -14   2 3300.37   48.00
   0  14  -2 3202.78   48.50
   0  14  -2 3294.27   48.40
   0  14   2 3301.47   48.10
   0  14   2 3233.18   47.60
   0  14  -2 3322.87   43.90
   1 -14   2  613.44   12.60
  -1 -14  -2  575.14   13.00
  -1 -14  -2  600.74    9.60
   1  14   2  597.14   12.30
  -1  14  -2  604.34   12.60
  -1  14  -2  599.34   12.40
   1  14   2  589.54   12.10
   2 -14   2  629.74   13.40
  -2 -14  -2  633.24   13.90
   2  14   2  632.24   13.00
   2  14   2  608.74   13.10
  -2  14  -2  652.73    9.70
  -2  14  -2  649.34   12.90
  -2  14  -2  628.84   13.20
  -3 -14  -2   35.30    3.30
   3 -14   2   33.00    3.00
  -3  14  -2   29.80    1.70
  -3  14  -2   30.90    3.20
  -3  14  -2   29.30    2.40
   3  14   2   31.10    2.80
   3  14   2   36.20    2.90
   4 -14   2    4.10    1.70
  -4 -14  -2   10.50    2.30
  -4  14  -2    6.20    1.90
   4  14   2    5.40    1.70
  -4  14  -2    5.40    1.40
  -4  14  -2    4.20    1.10
   4  14   2    3.50    1.70
  -5 -14  -2 1115.49   21.30
   5 -14   2 1090.99   22.20
   5 -14   2 1101.29   18.50
  -5  14  -2 1122.49   18.60
  -5  14  -2 1092.69   21.30
   5  14   2 1062.19   21.40
   5  14   2 1066.69   21.10
  -6 -14  -2    7.30    2.20
   6 -14   2    6.90    1.80
   6 -14   2    7.40    1.80
   6 -14   2    7.80    2.40
  -6  14  -2    7.00    2.40
   6  14   2   11.70    2.50
   6  14   2   10.00    2.40
   7 -14   2   65.09    5.20
  -7 -14  -2   67.29    5.40
  -7 -14  -2   67.09    4.60
   7 -14   2   59.59    4.00
   7  14   2   66.39    5.10
  -7  14  -2   58.39    5.00
  -8 -14  -2  269.07    9.10
   8 -14   2  269.87   11.10
   8 -14   2  262.57    8.70
  -8 -14  -2  243.68   10.10
   8  14   2  255.57   10.10
  -8  14  -2  270.97   10.30
   9 -14   2  104.79    7.60
   9 -14   2   89.69    5.90
  -9 -14  -2   93.39    7.10
  -9  14  -2   98.49    6.70
   9  14   2   89.89    6.50
  10 -14   2   16.40    3.70
 -10 -14  -2   15.70    4.40
  10 -14   2   10.20    4.10
 -10  14  -2   21.70    4.70
  10  14   2   16.50    3.90
  11 -14   2   98.99    8.20
 -11 -14  -2   99.69    8.40
 -11  14  -2   97.69    7.90
  11  14   2  105.49    8.30
  11 -15  -2   37.90    6.30
 -11 -15   2   31.80    5.60
 -11  15   2   35.10    5.20
 -11  15   2   49.70    6.40
  11  15  -2   29.40    5.20
 -10 -15   2  179.38    9.50
  10 -15  -2  177.18   10.20
 -10  15   2  199.08    9.20
  10  15  -2  175.38    9.00
 -10  15   2  182.18    9.10
  -9 -15   2   21.60    4.20
   9 -15  -2   13.80    4.10
  -9  15   2   20.10    3.90
   9  15  -2   19.90    3.90
  -9  15   2   17.00    3.60
  -8 -15   2   94.59    5.60
  -8 -15   2  105.39    6.70
   8 -15  -2   90.89    6.80
  -8  15   2  103.99    6.10
   8  15  -2  100.59    6.20
  -8  15   2   99.39    6.00
  -7 -15   2  159.98    6.90
   7 -15  -2  180.68    8.30
  -7  15   2  172.68    7.20
   7  15  -2  167.58    7.20
  -7  15   2  176.98    7.30
   7  15  -2  159.88    7.40
   7  15  -2  165.68    6.30
   6 -15  -2   28.70    4.00
  -6 -15   2   39.90    4.20
   6 -15  -2   37.10    2.80
   6  15  -2   25.20    3.40
   6  15  -2   31.20    2.80
  -6  15   2   34.70    3.90
  -6  15   2   41.60    4.20
   6  15  -2   31.60    3.50
   5 -15  -2  106.99    4.50
  -5 -15   2  107.59    5.30
   5 -15  -2   98.19    5.60
   5  15  -2  102.09    4.80
  -5  15   2   91.99    4.80
  -5  15   2  105.09    4.90
   5  15  -2  104.29    5.40
   5  15  -2   95.39    4.30
  -4 -15   2    7.90    2.00
  -4 -15   2    7.00    1.70
   4 -15  -2    6.70    1.80
   4 -15  -2    8.10    2.10
  -4  15   2    7.70    1.80
   4  15  -2    6.70    1.80
  -4  15   2    6.40    1.70
   4  15  -2    7.90    1.60
  -3 -15   2   38.40    2.80
   3 -15  -2   37.50    3.20
   3 -15  -2   41.60    3.20
   3  15  -2   38.30    2.40
  -3  15   2   34.60    2.70
  -3  15   2   29.70    2.70
   3  15  -2   38.30    3.20
   3  15  -2   37.50    3.20
  -2 -15   2 2443.26   36.80
   2 -15  -2 2452.25   38.30
   2 -15  -2 2459.15   37.50
   2  15  -2 2443.06   38.30
   2  15  -2 2460.45   38.70
  -2  15   2 2474.65   37.60
   2  15  -2 2437.46   35.30
  -2  15   2 2441.16   37.00
   1 -15  -2  220.38    6.00
   1 -15  -2  225.08    7.20
  -1 -15   2  216.98    6.30
  -1  15   2  216.68    6.30
   1  15  -2  203.18    6.60
   1  15  -2  202.48    6.80
   1  15  -2  214.18    4.60
  -1  15   2  229.78    6.60
   0 -15  -2   82.69    4.40
   0 -15  -2   82.09    3.20
   0 -15   2   94.99    4.20
   0  15   2   80.09    3.80
   0  15   2   84.79    4.00
   0  15  -2   84.29    4.20
   0  15  -2   95.89    4.40
   0  15  -2   88.89    2.10
  -1 -15  -2  364.46    6.60
   1 -15   2  356.86    9.00
  -1 -15  -2  339.07    9.50
   1  15   2  349.67    8.90
  -1  15  -2  348.87    9.10
   1  15   2  357.96    8.70
  -1  15  -2  348.87    9.00
   2 -15   2 1740.93   28.90
  -2 -15  -2 1736.93   29.50
  -2  15  -2 1727.13   28.00
  -2  15  -2 1729.23   24.10
   2  15   2 1746.03   28.20
   2  15   2 1684.13   28.50
  -2  15  -2 1730.63   28.70
   3 -15   2   16.00    2.60
  -3 -15  -2   19.50    2.90
  -3  15  -2   14.30    2.20
  -3  15  -2   12.60    2.20
   3  15   2   17.20    2.30
   3  15   2   22.00    3.00
  -3  15  -2   15.70    1.40
  -4 -15  -2    3.70    1.70
   4 -15   2    5.90    2.10
   4  15   2    3.30    1.60
  -4  15  -2    3.70    1.70
  -4  15  -2    5.60    1.20
   4  15   2    2.70    1.50
   5 -15   2   27.00    2.70
   5 -15   2   33.00    4.00
  -5 -15  -2   28.80    3.50
  -5  15  -2   21.60    3.20
  -5  15  -2   32.80    2.50
   5  15   2   34.10    3.80
   5  15   2   34.30    3.90
   6 -15   2    3.70    2.10
  -6 -15  -2    3.80    1.90
   6 -15   2    8.20    2.60
  -6  15  -2    1.10    1.90
   6  15   2    0.30    1.60
  -6  15  -2    3.00    1.40
   6  15   2    2.60    1.60
   7 -15   2  173.08    8.30
  -7 -15  -2  178.58    8.30
  -7 -15  -2  175.78    7.30
  -7  15  -2  171.18    7.70
   7  15   2  165.48    7.60
   8 -15   2  142.29    8.00
  -8 -15  -2  143.69    6.80
   8 -15   2  134.49    6.30
  -8 -15  -2  143.19    8.00
  -8  15  -2  144.39    7.70
   8  15   2  157.28    7.80
   9 -15   2   23.00    4.50
   9 -15   2   22.00    3.80
  -9 -15  -2   31.60    5.20
  -9  15  -2   28.80    4.60
   9  15   2   25.10    4.60
 -10 -15  -2  187.28   10.20
  10 -15   2  180.58   10.10
 -10  15  -2  196.98   10.00
  10  15   2  205.18   10.40
  11 -15   2   29.60    5.70
 -11 -15  -2   31.50    5.70
 -11  15  -2   25.00    5.10
  11  15   2   15.80    4.30
 -11 -16   2  202.98   10.90
  11  16  -2  187.18   10.30
 -11  16   2  175.48    9.70
 -11  16   2  188.28   10.10
  10 -16  -2   32.70    6.00
 -10 -16   2   15.30    4.10
 -10  16   2   25.90    4.50
 -10  16   2   28.50    4.70
  10  16  -2   27.60    5.00
   9 -16  -2   32.80    5.60
  -9 -16   2   21.70    4.20
  -9  16   2   24.30    4.10
   9  16  -2   26.00    4.50
  -9  16   2   31.70    4.60
  -8 -16   2    2.70    2.30
  -8 -16   2    5.00    2.40
   8 -16  -2    4.60    2.80
   8  16  -2    6.50    2.50
  -8  16   2    6.90    2.60
  -8  16   2    4.50    2.40
   7 -16  -2   25.80    4.40
  -7 -16   2   22.80    3.40
   7  16  -2   25.80    3.10
  -7  16   2   25.80    3.70
   7  16  -2   24.50    3.90
  -7  16   2   29.70    3.80
   7  16  -2   28.20    3.70
   6 -16  -2   56.59    4.70
  -6 -16   2   45.80    4.00
   6 -16  -2   47.60    3.60
   6  16  -2   58.39    3.60
  -6  16   2   55.19    4.10
   6  16  -2   53.79    4.00
   6  16  -2   55.59    4.50
  -6  16   2   53.49    4.10
   5 -16  -2  113.59    6.00
   5 -16  -2  114.79    4.90
  -5 -16   2  114.29    4.80
  -5 -16   2  122.49    5.90
  -5  16   2  114.19    5.20
   5  16  -2  131.29    6.00
  -5  16   2  111.99    5.40
   5  16  -2  125.19    5.30
  -4 -16   2  204.98    7.40
  -4 -16   2  204.08    6.20
   4 -16  -2  200.28    7.40
   4 -16  -2  198.28    6.70
  -4  16   2  195.88    6.80
   4  16  -2  205.08    7.40
  -4  16   2  203.08    6.60
   4  16  -2  202.38    6.20
   3 -16  -2 1045.70   19.30
   3 -16  -2 1001.30   18.90
  -3 -16   2 1006.50   17.70
   3  16  -2 1031.50   19.70
  -3  16   2 1024.10   18.70
  -3  16   2  984.80   18.10
   3  16  -2  985.50   17.10
   3  16  -2  976.50   19.30
  -2 -16   2   33.70    2.70
   2 -16  -2   44.80    3.10
   2 -16  -2   57.49    3.80
  -2  16   2   32.80    2.80
   2  16  -2   45.70    3.30
   2  16  -2   39.70    2.20
  -2  16   2   37.00    2.80
   2  16  -2   39.60    3.30
   1 -16  -2 2007.40   30.80
   1 -16  -2 1974.00   32.80
  -1 -16   2 2038.20   31.40
  -1  16   2 2013.30   31.30
   1  16  -2 1973.60   32.80
  -1  16   2 2008.00   31.90
   1  16  -2 2025.20   28.60
   1  16  -2 2017.70   32.50
   0 -16  -2   53.19    2.60
   0 -16  -2   60.49    4.10
   0 -16   2   62.59    3.50
   0  16  -2   55.79    3.60
   0  16  -2   58.29    1.70
   0  16   2   63.59    3.60
   0  16   2   58.29    3.40
   0  16  -2   62.19    3.80
   1 -16   2  983.40   18.30
  -1 -16  -2 1011.10   19.50
  -1 -16  -2  997.10   15.20
   1  16   2  966.70   18.30
  -1  16  -2  986.40   18.50
   1  16   2 1000.50   17.90
  -1  16  -2  957.40   18.50
  -2 -16  -2   99.89    5.20
   2 -16   2   95.79    4.80
  -2 -16  -2   91.69    2.00
  -2  16  -2   90.99    4.60
   2  16   2   91.69    4.60
   2  16   2   98.99    4.50
  -2  16  -2   89.09    2.40
  -2  16  -2   85.99    4.30
   3 -16   2  839.92   17.50
  -3 -16  -2  838.12   17.80
  -3  16  -2  835.52   17.20
  -3  16  -2  862.81   13.40
   3  16   2  848.42   17.30
  -3  16  -2  860.11   16.30
   3  16   2  844.32   16.80
   4 -16   2    3.40    1.40
  -4 -16  -2    1.50    1.60
   4 -16   2    4.10    1.80
   4  16   2    1.40    1.40
  -4  16  -2    1.90    0.90
  -4  16  -2    1.30    1.40
   4  16   2    0.80    1.40
   5 -16   2   80.59    3.90
  -5 -16  -2   80.99    5.20
   5 -16   2   77.99    5.40
   5  16   2   84.79    5.00
   5  16   2   90.59    5.40
  -5  16  -2   79.49    5.00
  -5  16  -2   86.59    3.70
  -6 -16  -2   18.60    3.20
   6 -16   2   16.70    3.40
  -6  16  -2   16.00    2.90
   6  16   2   20.40    3.60
  -6  16  -2   23.40    2.70
   6  16   2   23.00    3.60
   7 -16   2   34.30    4.90
  -7 -16  -2   20.40    3.40
  -7 -16  -2   25.00    4.10
  -7  16  -2   26.80    3.20
  -7  16  -2   24.10    4.10
   7  16   2   32.90    4.50
  -8 -16  -2   13.80    3.10
  -8 -16  -2   15.00    3.40
   8 -16   2   15.30    3.70
  -8  16  -2   16.20    3.70
   8  16   2   17.10    3.70
  -8  16  -2   17.90    3.10
  -9 -16  -2   28.90    5.00
   9 -16   2   17.50    4.20
  -9  16  -2   20.60    4.10
  -9  16  -2   23.00    3.70
   9  16   2   18.60    3.80
 -10 -16  -2   10.10    3.90
  10 -16   2   13.10    4.30
  10  16   2   10.50    3.70
 -10  16  -2   16.40    4.10
 -10 -17   2   33.40    5.60
  10 -17  -2   30.10    5.80
  10  17  -2   32.10    4.90
 -10  17   2   31.40    4.80
 -10  17   2   33.70    5.20
   9 -17  -2   26.60    4.80
  -9 -17   2   20.00    4.30
   9  17  -2   25.10    4.40
  -9  17   2   32.20    4.70
  -9  17   2   26.60    4.30
   8 -17  -2   92.29    6.80
  -8 -17   2   97.69    6.00
   8  17  -2   99.39    6.60
   8  17  -2  102.19    6.30
  -8  17   2  100.59    6.10
  -8  17   2   96.29    6.10
   7 -17  -2    6.90    3.00
  -7 -17   2    6.00    2.30
   7  17  -2    7.70    2.50
   7  17  -2    4.40    2.10
  -7  17   2   10.60    2.70
  -7  17   2    8.60    2.60
  -6 -17   2   90.19    5.40
   6 -17  -2   76.79    5.50
   6  17  -2   82.79    4.20
   6  17  -2   78.19    4.80
  -6  17   2   87.79    4.90
   6  17  -2   81.69    5.40
  -6  17   2   82.09    5.10
  -5 -17   2  178.98    7.40
  -5 -17   2  184.98    6.20
   5 -17  -2  196.88    6.60
   5 -17  -2  181.28    7.60
  -5  17   2  179.28    6.90
   5  17  -2  186.78    7.50
   5  17  -2  186.28    6.60
  -5  17   2  182.58    6.70
  -4 -17   2  310.77    9.50
   4 -17  -2  295.37    9.30
   4 -17  -2  309.47    8.80
  -4 -17   2  309.37    8.00
  -4  17   2  293.67    8.70
  -4  17   2  307.47    8.50
   4  17  -2  309.77    9.50
   4  17  -2  306.27    8.00
   3 -17  -2   71.39    4.20
  -3 -17   2   75.49    3.80
  -3 -17   2   75.39    4.60
   3 -17  -2   69.69    4.30
  -3  17   2   71.49    4.10
   3  17  -2   72.99    4.30
  -3  17   2   70.99    3.80
   3  17  -2   70.79    3.30
   2 -17  -2  430.26   11.00
   2 -17  -2  431.46   10.20
  -2 -17   2  419.16    9.60
   2  17  -2  427.06   10.90
   2  17  -2  411.06    8.30
  -2  17   2  410.16    9.80
  -2  17   2  428.56   10.40
   2  17  -2  428.36   11.10
   1 -17  -2 1034.50   18.00
  -1 -17   2 1051.49   18.50
   1 -17  -2 1043.50   20.10
   1  17  -2 1031.00   19.60
   1  17  -2 1020.50   15.80
   1  17  -2 1029.20   19.90
  -1  17   2 1044.80   19.10
  -1  17   2 1038.10   18.50
   0 -17   2    1.60    1.30
   0 -17  -2    1.30    1.00
   0 -17  -2    2.10    1.60
   0  17  -2   -0.80    0.90
   0  17   2   -0.50    1.10
   0  17   2    1.50    1.10
   0  17  -2    1.90    0.60
   0  17  -2    0.50    1.20
   1 -17   2  676.03   14.00
  -1 -17  -2  646.24   10.90
  -1 -17  -2  665.83   15.00
   1  17   2  645.64   13.30
   1  17   2  647.04   13.90
  -1  17  -2  655.83   14.20
  -1  17  -2  646.84   14.10
  -2 -17  -2  564.94   13.70
   2 -17   2  567.84   13.10
  -2 -17  -2  581.54    8.70
  -2  17  -2  577.24   13.10
  -2  17  -2  563.34    8.80
  -2  17  -2  566.64   12.70
   2  17   2  559.64   12.40
   2  17   2  557.24   12.90
   3 -17   2   40.70    3.50
  -3 -17  -2   38.90    3.60
   3 -17   2   37.30    3.10
  -3  17  -2   36.60    1.90
   3  17   2   38.40    3.90
   3  17   2   43.80    3.30
  -3  17  -2   29.30    3.30
  -4 -17  -2  172.48    7.20
   4 -17   2  175.88    6.00
   4 -17   2  159.18    7.00
  -4  17  -2  166.98    4.70
   4  17   2  166.68    6.90
  -4  17  -2  160.18    6.60
   4  17   2  184.78    6.90
   5 -17   2  101.99    6.10
   5 -17   2   96.39    4.50
  -5 -17  -2  101.09    5.80
  -5  17  -2  106.59    5.70
   5  17   2  102.29    5.70
  -5  17  -2   93.49    3.90
   5  17   2  108.59    5.60
   6 -17   2   46.30    5.10
  -6 -17  -2   49.30    4.50
   6  17   2   41.30    4.50
  -6  17  -2   56.79    3.50
   6  17   2   50.59    4.50
  -6  17  -2   55.49    5.50
   7 -17   2   22.70    4.40
  -7 -17  -2   23.50    3.80
  -7  17  -2   29.60    3.30
   7  17   2   22.80    4.00
   7  17   2   25.00    3.80
  -7  17  -2   22.80    4.00
   8 -17   2  224.38   10.50
  -8 -17  -2  218.28    9.90
  -8 -17  -2  218.98    9.00
  -8  17  -2  212.08    9.60
  -8  17  -2  213.28    8.10
   8  17   2  216.68    9.50
  -9 -17  -2   47.60    5.90
   9 -17   2   80.69    7.10
  -9  17  -2   62.49    6.50
   9  17   2   71.19    6.20
  10 -17   2   17.30    4.40
 -10 -17  -2   26.00    5.30
  10  17   2   32.00    5.40
 -10  17  -2   25.00    4.70
 -10 -18   2   46.50    6.40
  10 -18  -2   45.30    6.70
 -10  18   2   44.00    5.80
 -10  18   2   53.59    6.30
  10  18  -2   45.40    6.10
   9 -18  -2  163.98    9.80
  -9 -18   2  171.98    9.10
   9  18  -2  182.38    9.00
  -9  18   2  176.08    8.50
  -9  18   2  184.78    8.90
   8 -18  -2   19.80    4.50
  -8 -18   2   15.40    3.40
  -8  18   2   16.90    3.40
  -8  18   2   18.90    3.60
   8  18  -2   14.20    3.20
   8  18  -2   18.10    3.80
   7 -18  -2  164.58    8.40
  -7 -18   2  180.78    7.90
   7  18  -2  166.08    8.10
  -7  18   2  176.58    7.50
   7  18  -2  177.58    7.60
  -7  18   2  169.48    7.60
  -6 -18   2   20.30    3.50
   6 -18  -2   22.70    4.00
   6  18  -2   21.00    3.20
  -6  18   2   21.10    3.10
  -6  18   2   18.60    3.20
   6  18  -2   10.60    2.70
  -5 -18   2  405.26    9.80
   5 -18  -2  408.66   10.40
   5 -18  -2  414.86   12.20
  -5 -18   2  422.06   11.90
  -5  18   2  401.16   10.60
  -5  18   2  392.56   11.00
   5  18  -2  410.26   10.50
   5  18  -2  426.36   12.00
   4 -18  -2  472.35   11.70
  -4 -18   2  471.35   12.60
   4 -18  -2  494.05   12.60
  -4 -18   2  477.55   10.60
  -4  18   2  486.35   11.30
   4  18  -2  477.15   12.60
   4  18  -2  468.65   10.70
  -4  18   2  456.15   11.60
   3 -18  -2  230.28    7.70
   3 -18  -2  223.98    7.50
  -3 -18   2  208.98    7.80
  -3 -18   2  226.08    6.60
   3  18  -2  225.58    6.20
  -3  18   2  227.58    7.00
  -3  18   2  233.08    7.60
   3  18  -2  223.98    7.90
   2 -18  -2   27.40    3.30
   2 -18  -2   25.30    2.90
  -2 -18   2   22.80    2.60
  -2 -18   2   24.10    3.30
   2  18  -2   24.30    1.90
  -2  18   2   23.20    2.60
   2  18  -2   20.60    2.90
  -2  18   2   25.10    3.00
  -1 -18   2   30.70    2.70
   1 -18  -2   30.20    2.60
   1 -18  -2   32.60    3.60
  -1  18   2   34.40    2.80
  -1  18   2   34.80    2.90
   1  18  -2   27.30    3.40
   1  18  -2   27.30    1.70
   1  18  -2   30.90    3.40
   0 -18  -2  990.30   16.60
   0 -18  -2  976.00   19.70
   0 -18   2  984.50   18.30
   0  18  -2  984.30   14.40
   0  18   2  996.10   18.80
   0  18   2  953.80   17.80
   0  18  -2  959.90   19.00
   0  18  -2 1006.40   19.50
  -1 -18  -2  159.68    4.20
  -1 -18  -2  154.38    6.60
   1 -18   2  157.78    6.10
   1  18   2  160.98    6.20
  -1  18  -2  142.99    5.90
   1  18   2  163.88    5.80
  -1  18  -2  155.78    6.20
   2 -18   2    8.00    2.00
   2 -18   2    8.40    2.10
  -2 -18  -2    8.20    2.20
   2  18   2    7.30    1.80
  -2  18  -2    8.10    2.00
  -2  18  -2   10.60    1.00
   2  18   2   10.90    2.10
   3 -18   2   25.00    3.50
  -3 -18  -2   19.60    3.20
   3 -18   2   19.50    2.60
  -3  18  -2   16.40    2.60
  -3  18  -2   18.40    1.50
   3  18   2   20.80    2.80
   3  18   2   19.30    2.90
   4 -18   2  306.57   10.10
   4 -18   2  333.77    9.00
  -4 -18  -2  307.57   10.20
   4  18   2  324.17    9.60
  -4  18  -2  329.27    7.00
  -4  18  -2  330.67   10.10
   4  18   2  318.07   10.10
   5 -18   2  511.45   14.50
   5 -18   2  555.54   12.10
  -5 -18  -2  514.95   14.00
  -5  18  -2  544.85   14.00
  -5  18  -2  523.35   10.70
   5  18   2  522.35   13.50
   5  18   2  522.75   14.00
   6 -18   2    8.50    2.90
  -6 -18  -2    7.20    2.60
   6  18   2    7.70    2.80
   6  18   2    5.90    2.10
  -6  18  -2    3.50    2.00
  -6  18  -2    7.50    2.00
   7 -18   2   29.40    4.80
  -7 -18  -2   34.90    4.50
   7  18   2   35.40    4.50
   7  18   2   36.60    5.00
  -7  18  -2   29.50    4.30
  -8 -18  -2   55.49    5.60
   8 -18   2   48.20    6.20
  -8 -18  -2   56.69    6.50
   8  18   2   51.99    5.70
  -8  18  -2   58.49    6.30
  -9 -18  -2  167.68    9.20
   9 -18   2  164.58    9.70
  -9  18  -2  150.18    8.60
   9  18   2  170.38    9.10
  10 -18   2   50.59    7.10
 -10 -18  -2   70.69    7.90
  10  18   2   60.29    6.90
 -10  18  -2   56.09    6.80
 -10 -19   2   88.99    7.70
  10 -19  -2   76.99    8.70
 -10  19   2   87.09    6.90
 -10  19   2   78.79    6.70
  10  19  -2   88.99    7.20
  -9 -19   2  103.29    7.60
   9 -19  -2   91.39    7.50
  -9  19   2  101.99    6.80
  -9  19   2  104.09    7.10
   9  19  -2   90.99    7.30
   8 -19  -2  230.48   10.60
  -8 -19   2  234.38    9.40
  -8  19   2  227.58    9.40
   8  19  -2  245.98    9.70
  -8  19   2  222.98    9.10
   8  19  -2  235.28   10.10
  -7 -19   2  263.87    9.90
   7 -19  -2  284.87   11.30
  -7  19   2  277.77    9.90
  -7  19   2  290.47    9.60
   7  19  -2  287.27   10.70
   7  19  -2  281.67    9.80
  -6 -19   2   18.10    3.30
   6 -19  -2   19.50    3.80
  -6  19   2   13.60    2.90
  -6  19   2   23.50    3.30
   6  19  -2   20.80    3.20
   6  19  -2   18.80    3.40
   5 -19  -2   33.80    3.70
  -5 -19   2   36.00    3.40
   5 -19  -2   35.70    4.30
  -5 -19   2   26.80    3.70
  -5  19   2   35.20    3.60
   5  19  -2   41.70    4.70
   5  19  -2   37.70    3.30
  -5  19   2   34.10    3.90
  -4 -19   2  410.76    9.70
   4 -19  -2  389.16   11.30
   4 -19  -2  409.66   11.00
  -4 -19   2  407.46   11.80
   4  19  -2  414.86    9.90
   4  19  -2  394.36   11.60
  -4  19   2  397.46   10.20
  -4  19   2  394.26   10.80
  -3 -19   2  625.44   12.80
   3 -19  -2  628.64   14.20
  -3 -19   2  633.74   15.00
   3 -19  -2  623.64   14.50
  -3  19   2  628.04   13.30
   3  19  -2  609.14   12.10
  -3  19   2  640.24   14.20
   3  19  -2  612.94   14.70
  -2 -19   2   46.10    4.00
   2 -19  -2   59.29    3.70
  -2 -19   2   53.19    3.40
   2 -19  -2   51.19    4.00
  -2  19   2   49.10    3.60
   2  19  -2   52.79    3.90
   2  19  -2   52.49    2.60
  -2  19   2   53.19    3.40
  -1 -19   2    2.40    1.50
   1 -19  -2    4.00    1.90
  -1 -19   2    3.30    1.60
   1 -19  -2    3.10    1.30
   1  19  -2    2.50    0.80
  -1  19   2    2.60    1.30
   1  19  -2    3.90    1.60
  -1  19   2    2.30    1.30
   0 -19   2    2.90    1.50
   0 -19   2    4.60    1.80
  -1 -19  -2    5.00    1.90
   1 -19   2    0.10    1.30
  -1 -19  -2    3.50    1.00
   1 -19   2    3.70    1.60
   1  19   2    3.90    1.40
  -1  19  -2    3.10    0.70
   1  19   2    3.50    1.50
  -1  19  -2    4.50    1.60
   2 -19   2   76.49    4.50
   2 -19   2   78.39    4.60
  -2 -19  -2   80.19    5.10
  -2  19  -2   80.99    4.70
   2  19   2   76.29    4.20
   2  19   2   72.49    4.50
   3 -19   2  469.75   11.70
   3 -19   2  478.15   12.60
  -3 -19  -2  494.15   13.30
  -3  19  -2  479.55   12.50
   3  19   2  491.75   11.90
   3  19   2  479.75   12.50
   4 -19   2  336.87   10.80
   4 -19   2  347.37    9.50
  -4 -19  -2  362.66   11.20
   4  19   2  343.37   10.80
   4  19   2  344.77   10.10
  -4  19  -2  352.36   10.70
   5 -19   2   52.29    3.80
   5 -19   2   56.99    5.00
  -5 -19  -2   60.09    5.10
  -5  19  -2   62.89    4.80
   5  19   2   66.69    4.80
   5  19   2   39.60    4.50
   6 -19   2   47.20    5.60
  -6 -19  -2   31.80    4.30
   6  19   2   33.80    4.20
  -6  19  -2   39.20    4.60
   6  19   2   35.80    4.70
   7 -19   2  243.38   10.60
  -7 -19  -2  255.07    9.90
  -7  19  -2  260.57   10.20
   7  19   2  274.77   10.30
   7  19   2  266.67   10.60
  -8 -19  -2  121.39    8.00
   8 -19   2  133.69    8.70
  -8 -19  -2  130.19    7.50
   8  19   2  132.69    7.80
  -8  19  -2  124.79    7.80
   9 -19   2   64.99    7.40
  -9 -19  -2   79.09    7.00
  -9  19  -2   73.49    6.60
   9  19   2   69.99    6.10
  10 -19   2   51.79    7.10
 -10 -19  -2   59.09    7.50
 -10  19  -2   72.89    7.80
  10  19   2   61.49    7.20
 -10 -20   2  225.08   11.40
  10 -20  -2  221.68   12.10
 -10  20   2  231.08   10.50
  10  20  -2  213.18   10.30
 -10  20   2  216.38   10.20
   9 -20  -2   11.30    4.30
  -9 -20   2   10.60    4.10
   9  20  -2   10.40    3.20
  -9  20   2   11.50    3.40
  -9  20   2    8.50    3.20
   8 -20  -2  108.79    7.50
  -8 -20   2  107.49    6.80
   8  20  -2  109.69    6.70
  -8  20   2  109.19    6.50
   8  20  -2  114.09    7.40
  -8  20   2  128.19    7.20
  -7 -20   2    8.80    2.90
   7 -20  -2   12.30    3.70
  -7  20   2   12.90    3.20
  -7  20   2   14.60    3.00
   7  20  -2   13.40    3.20
   7  20  -2   15.20    3.00
  -6 -20   2 1022.80   22.10
   6 -20  -2 1018.60   22.80
  -6  20   2 1040.10   21.60
  -6  20   2 1028.30   20.60
   6  20  -2 1037.90   22.60
   6  20  -2 1010.60   20.60
  -5 -20   2   11.10    2.90
   5 -20  -2    8.10    2.40
   5 -20  -2   11.30    2.80
   5  20  -2    7.80    2.00
   5  20  -2    9.80    2.60
  -5  20   2   13.00    2.50
  -5  20   2   17.00    2.90
   4 -20  -2   66.79    4.60
   4 -20  -2   72.49    4.80
  -4 -20   2   63.69    3.90
  -4 -20   2   69.59    5.00
  -4  20   2   70.29    4.30
   4  20  -2   61.99    4.80
   4  20  -2   68.89    3.90
  -4  20   2   66.39    4.50
   3 -20  -2   34.10    4.00
  -3 -20   2   30.50    3.80
  -3 -20   2   29.30    3.10
   3 -20  -2   37.10    3.90
  -3  20   2   34.00    3.80
  -3  20   2   35.80    3.50
   3  20  -2   36.30    2.60
   3  20  -2   33.70    3.80
   2 -20  -2  148.69    5.80
  -2 -20   2  143.79    6.60
  -2 -20   2  157.18    5.60
   2 -20  -2  162.08    6.80
  -2  20   2  147.19    5.60
  -2  20   2  140.79    6.00
   2  20  -2  146.49    4.50
   2  20  -2  148.69    6.50
  -1 -20   2    8.90    1.90
   1 -20  -2   10.20    2.60
  -1 -20   2    2.60    1.50
   1 -20  -2    5.70    1.60
   1  20  -2    7.00    1.90
  -1  20   2    8.80    1.90
  -1  20   2    6.00    1.90
   1  20  -2    5.50    1.10
   0 -20   2    3.00    1.60
   0 -20   2    2.30    1.50
   0 -20  -2    4.50    2.00
   0 -20  -2    2.80    1.20
   0  20   2    3.50    1.50
   0  20  -2    1.30    1.30
   0  20  -2    4.00    0.90
   0  20   2    4.00    1.50
   1 -20   2   19.40    2.90
  -1 -20  -2   18.00    1.80
  -1 -20  -2   23.80    3.50
   1 -20   2   19.60    3.00
   1  20   2   18.60    2.80
  -1  20  -2   27.60    3.40
   1  20   2   21.30    2.70
   2 -20   2  355.56   10.30
  -2 -20  -2  335.37   10.70
   2 -20   2  351.06   10.10
  -2  20  -2  364.96   10.50
   2  20   2  343.67   10.20
   2  20   2  344.57    9.50
   3 -20   2    9.90    2.60
  -3 -20  -2   10.20    2.90
   3 -20   2   11.00    2.40
  -3  20  -2   11.80    2.70
   3  20   2   10.30    2.50
   3  20   2   10.80    2.30
  -4 -20  -2   38.40    4.50
   4 -20   2   43.50    4.70
   4 -20   2   44.40    3.70
   4  20   2   33.10    4.20
   4  20   2   46.20    3.90
  -4  20  -2   42.00    4.50
  -5 -20  -2    8.20    2.80
   5 -20   2   13.30    2.50
   5 -20   2    5.20    2.90
   5  20   2    9.90    2.90
  -5  20  -2   13.10    2.90
   5  20   2   17.00    3.20
   6 -20   2  687.33   18.20
  -6 -20  -2  693.53   17.60
   6  20   2  676.13   16.90
   6  20   2  703.43   17.80
  -6  20  -2  728.53   17.80
  -7 -20  -2    9.80    3.00
   7 -20   2    9.30    3.20
  -7  20  -2   10.00    3.00
   7  20   2   20.00    3.90
   7  20   2   10.40    3.10
  -8 -20  -2  143.59    8.70
   8 -20   2  134.39    8.50
  -8 -20  -2  126.69    7.60
   8  20   2  131.29    7.80
  -8  20  -2  138.79    8.20
  -9 -20  -2   21.90    4.80
   9 -20   2   20.30    5.00
  -9  20  -2   17.70    4.40
   9  20   2   18.40    4.20
 -10 -20  -2   56.09    7.20
  10  20   2   65.89    7.50
 -10  20  -2   56.29    7.00
   9 -21  -2   85.69    7.90
  -9 -21   2   94.19    7.60
  -9  21   2   84.99    6.80
   9  21  -2  100.39    7.20
  -9  21   2   92.79    6.70
  -8 -21   2  140.39    7.80
   8 -21  -2  140.59    8.80
   8  21  -2  139.29    7.60
  -8  21   2  146.59    7.50
  -8  21   2  139.99    7.70
   8  21  -2  139.29    8.20
   7 -21  -2  285.77   11.70
  -7 -21   2  310.57   11.40
   7  21  -2  315.77   10.50
  -7  21   2  323.27   11.00
   7  21  -2  330.47   11.90
  -7  21   2  322.37   10.50
   6 -21  -2   22.70    4.00
  -6 -21   2   17.80    3.60
  -6  21   2   21.90    3.50
   6  21  -2   16.50    3.30
  -6  21   2   23.00    3.40
   6  21  -2   19.70    3.20
   5 -21  -2   37.90    4.70
   5 -21  -2   41.60    4.30
  -5 -21   2   32.90    4.40
   5  21  -2   37.30    4.50
   5  21  -2   40.30    3.50
  -5  21   2   47.40    4.20
  -5  21   2   36.00    3.80
  -4 -21   2  295.77   10.20
  -4 -21   2  285.17    8.00
   4 -21  -2  288.97    9.50
   4 -21  -2  277.37    9.50
  -4  21   2  304.87    8.90
   4  21  -2  290.07   10.10
   4  21  -2  293.87    8.20
  -4  21   2  288.57    9.40
  -3 -21   2  161.08    5.80
   3 -21  -2  166.08    6.80
  -3 -21   2  160.28    7.40
   3 -21  -2  154.98    6.90
   3  21  -2  164.88    5.40
  -3  21   2  164.68    6.80
  -3  21   2  163.88    6.20
   3  21  -2  158.98    7.10
  -2 -21   2   54.29    4.50
   2 -21  -2   47.60    4.20
   2 -21  -2   52.29    3.70
  -2 -21   2   47.10    3.40
   2  21  -2   47.40    2.70
   2  21  -2   50.09    4.10
  -2  21   2   52.49    3.60
  -2  21   2   52.79    3.90
  -1 -21   2  186.88    6.50
   1 -21  -2  182.48    6.20
   1 -21  -2  194.58    7.80
  -1 -21   2  193.18    7.70
   1  21  -2  184.58    4.60
  -1  21   2  192.28    6.40
   1  21  -2  176.28    7.20
  -1  21   2  187.68    7.10
   0 -21  -2   22.30    3.50
   0 -21   2   21.40    2.90
   0 -21   2   15.80    2.70
   0 -21  -2   19.10    2.20
   0  21   2   20.00    2.90
   0  21   2   20.50    2.70
   0  21  -2   24.00    3.40
   1 -21   2   42.30    3.80
  -1 -21  -2   46.60    4.00
   1 -21   2   47.00    3.80
  -1 -21  -2   48.00    4.90
   1  21   2   47.10    3.40
  -1  21  -2   40.40    3.50
   1  21   2   47.60    3.90
  -2 -21  -2   61.19    4.80
   2 -21   2   58.99    4.40
   2 -21   2   59.69    4.30
   2  21   2   54.89    4.30
   2  21   2   60.89    3.90
  -2  21  -2   51.59    4.20
  -3 -21  -2  243.78    9.50
   3 -21   2  241.18    8.80
   3 -21   2  240.08    8.40
   3  21   2  229.78    8.70
   3  21   2  229.08    7.90
  -3  21  -2  232.68    8.50
  -4 -21  -2  442.96   13.20
   4 -21   2  456.65   11.90
   4 -21   2  443.16   13.10
   4  21   2  450.05   13.00
  -4  21  -2  451.15   12.70
   4  21   2  455.35   12.20
   5 -21   2   42.90    3.90
   5 -21   2   57.19    6.10
  -5 -21  -2   55.09    5.70
  -5  21  -2   55.69    4.90
   5  21   2   50.09    4.40
   5  21   2   46.60    5.00
  -6 -21  -2   20.00    3.80
   6 -21   2   17.70    4.10
  -6  21  -2   15.20    3.40
   6  21   2   21.60    3.60
   6  21   2   21.60    4.10
  -7 -21  -2  379.56   12.80
   7 -21   2  391.46   14.00
   7  21   2  364.86   12.90
   7  21   2  378.86   12.60
  -7  21  -2  405.66   13.20
  -8 -21  -2  177.28    8.90
  -8 -21  -2  187.98    9.60
   8 -21   2  168.98    9.60
  -8  21  -2  176.98    9.20
   8  21   2  179.88    9.00
  -9 -21  -2   13.80    4.60
   9 -21   2   13.60    5.00
   9  21   2   10.60    3.60
  -9  21  -2   11.10    3.80
   9 -22  -2  161.28    9.80
  -9  22   2  166.68    8.50
   9  22  -2  161.58    8.90
   9  22  -2  167.18    9.60
  -9  22   2  163.58    8.80
   8 -22  -2    9.70    3.80
  -8 -22   2    3.00    2.80
   8  22  -2   12.00    3.70
   8  22  -2    7.40    2.80
  -8  22   2    3.50    2.60
  -8  22   2    4.30    2.60
   7 -22  -2  153.18    8.60
  -7 -22   2  163.28    8.40
  -7  22   2  161.98    7.40
   7  22  -2  155.38    8.40
  -7  22   2  150.38    7.80
   7  22  -2  170.48    7.70
   6 -22  -2   20.70    4.00
  -6 -22   2   17.80    3.70
  -6  22   2   17.60    3.40
  -6  22   2   21.10    3.50
   6  22  -2   21.20    3.30
   6  22  -2   18.80    3.60
  -5 -22   2   90.79    6.30
   5 -22  -2   83.29    5.90
   5 -22  -2   82.79    5.30
  -5  22   2   93.89    5.30
   5  22  -2   80.69    4.70
  -5  22   2   90.29    5.60
   5  22  -2   86.09    5.80
   4 -22  -2  201.58    8.00
  -4 -22   2  205.58    8.80
   4 -22  -2  205.68    8.30
   4  22  -2  216.58    8.80
  -4  22   2  210.98    8.10
  -4  22   2  199.38    7.10
   4  22  -2  200.78    6.70
   3 -22  -2   39.50    4.20
   3 -22  -2   32.50    4.00
  -3 -22   2   38.80    3.30
  -3 -22   2   47.80    5.10
   3  22  -2   39.00    2.90
   3  22  -2   43.50    4.60
  -3  22   2   37.20    3.40
  -3  22   2   47.30    4.10
   2 -22  -2    9.10    2.50
   2 -22  -2    9.80    2.30
  -2 -22   2    9.00    2.50
  -2 -22   2   10.20    2.20
  -2  22   2    8.00    2.20
  -2  22   2    7.30    2.00
   2  22  -2    8.00    1.60
   2  22  -2   10.20    2.40
  -1 -22   2   53.09    3.70
   1 -22  -2   48.80    3.50
  -1 -22   2   53.79    4.70
   1 -22  -2   55.09    4.70
  -1  22   2   49.90    3.60
   1  22  -2   58.39    4.30
  -1  22   2   48.10    3.90
   0 -22   2  396.36   11.80
   0 -22  -2  381.16   11.90
   0 -22   2  405.36   10.70
   0 -22  -2  402.66    9.20
   0  22  -2  394.96   11.50
   0  22   2  403.76   10.20
   0  22   2  410.66   11.30
   1 -22   2   30.90    3.70
  -1 -22  -2   26.40    3.70
   1 -22   2   28.90    3.80
   1  22   2   33.60    3.60
  -1  22  -2   34.30    4.10
   1  22   2   37.00    4.10
   2 -22   2  103.39    5.70
   2 -22   2  110.59    5.90
  -2 -22  -2  100.79    6.30
   2  22   2  104.49    5.20
  -2  22  -2   97.99    5.70
   2  22   2   90.39    5.40
   3 -22   2  201.68    8.20
   3 -22   2  208.28    7.90
  -3 -22  -2  206.28    8.90
  -3  22  -2  196.38    8.10
   3  22   2  194.18    8.20
   3  22   2  188.68    7.30
  -4 -22  -2   37.90    4.80
   4 -22   2   41.10    4.30
   4 -22   2   34.20    4.40
   4  22   2   45.00    4.00
  -4  22  -2   36.10    4.50
   4  22   2   48.20    5.20
   5 -22   2  400.96   13.20
   5 -22   2  404.36   11.10
  -5 -22  -2  403.46   13.10
   5  22   2  390.36   11.80
   5  22   2  406.76   12.80
  -5  22  -2  396.46   12.60
   6 -22   2    2.30    2.70
  -6 -22  -2    0.60    2.30
   6  22   2    3.10    2.20
   6  22   2    5.80    2.50
  -6  22  -2    2.90    2.30
   7 -22   2   46.80    5.90
  -7 -22  -2   50.39    5.70
  -7  22  -2   51.49    6.00
   7  22   2   59.49    5.20
   7  22   2   58.19    6.60
  -8 -22  -2   32.50    5.00
   8 -22   2   35.60    5.80
   8  22   2   30.30    4.80
   8  22   2   34.20    5.50
  -8  22  -2   29.10    5.10
   9 -22   2  101.39    8.70
  -9 -22  -2  112.99    8.70
  -9  22  -2  100.09    7.50
   9  22   2  103.09    7.80
   9 -23  -2   41.20    6.30
  -9  23   2   46.90    6.00
   9  23  -2   45.00    6.40
   9  23  -2   43.00    5.70
  -8 -23   2  110.99    7.40
   8 -23  -2  106.29    8.10
  -8  23   2  118.09    7.40
  -8  23   2  115.39    7.00
   8  23  -2  113.99    7.80
   8  23  -2  110.99    7.10
   7 -23  -2   11.10    3.40
  -7 -23   2   13.80    3.70
   7  23  -2   10.60    3.40
  -7  23   2   10.10    3.20
  -7  23   2   14.00    3.20
   7  23  -2   10.00    2.80
   6 -23  -2    3.00    2.50
  -6 -23   2    2.90    2.60
  -6  23   2    9.00    2.90
  -6  23   2    2.50    2.20
   6  23  -2    0.80    2.00
   6  23  -2    5.70    2.20
   5 -23  -2  299.47   10.00
   5 -23  -2  297.87   10.70
  -5 -23   2  281.67   10.80
  -5  23   2  286.27    9.20
  -5  23   2  313.77   10.50
   5  23  -2  305.67    9.10
   5  23  -2  274.07   10.60
   4 -23  -2  213.48    8.60
  -4 -23   2  223.18    9.40
   4 -23  -2  210.28    8.30
   4  23  -2  223.08    7.20
  -4  23   2  220.38    8.50
  -4  23   2  220.28    7.60
   4  23  -2  213.88    9.00
   3 -23  -2  263.87    9.60
   3 -23  -2  274.87    9.20
  -3 -23   2  269.07    8.00
  -3 -23   2  301.47   10.60
   3  23  -2  273.07    9.90
   3  23  -2  278.27    7.50
  -3  23   2  272.37    9.40
  -3  23   2  278.07    8.50
  -2 -23   2  292.27   10.50
  -2 -23   2  284.87    8.30
   2 -23  -2  273.67    9.80
   2 -23  -2  278.77    8.70
   2  23  -2  278.37    9.80
  -2  23   2  286.17    9.40
  -2  23   2  278.97    8.30
   1 -23  -2  273.47    8.00
   1 -23  -2  256.87    9.60
  -1 -23   2  262.27    8.20
  -1 -23   2  259.87    9.70
   1  23  -2  260.87    9.40
  -1  23   2  266.47    8.10
  -1  23   2  270.27    9.20
   0 -23   2   71.79    5.20
   0 -23   2   63.09    4.30
   0 -23  -2   60.79    3.50
   0 -23  -2   63.09    5.00
   0  23   2   60.89    4.50
   0  23  -2   63.89    4.70
   0  23   2   61.89    3.90
   1 -23   2  322.27    9.70
  -1 -23  -2  309.67   10.90
   1 -23   2  294.57   10.00
   1  23   2  280.57    8.70
  -1  23  -2  288.27    9.80
   1  23   2  293.67    9.80
   2 -23   2  364.96   11.10
  -2 -23  -2  317.37   11.40
   2 -23   2  361.26   10.90
   2  23   2  359.96   11.20
  -2  23  -2  349.67   11.10
   2  23   2  367.46   10.10
   3 -23   2   72.29    5.40
   3 -23   2   82.09    5.30
  -3 -23  -2   84.19    6.00
   3  23   2   78.89    4.90
  -3  23  -2   77.19    5.40
   3  23   2   70.89    5.10
   4 -23   2   15.50    3.00
  -4 -23  -2   14.60    3.50
   4 -23   2   13.10    3.30
   4  23   2   15.70    3.40
  -4  23  -2   19.00    3.50
   4  23   2   15.50    3.00
   5 -23   2  329.07   10.30
   5 -23   2  338.67   12.20
  -5 -23  -2  343.97   12.20
   5  23   2  363.46   12.20
   5  23   2  328.37   10.80
  -5  23  -2  347.67   11.80
   6 -23   2   -0.10    2.20
  -6 -23  -2   -1.10    2.40
   6  23   2    2.20    2.00
   6  23   2    3.20    2.60
  -6  23  -2    0.90    2.30
   7 -23   2   54.79    6.70
  -7 -23  -2   41.60    5.30
   7  23   2   57.69    6.40
  -7  23  -2   56.49    6.40
   7  23   2   59.19    6.10
   8 -23   2   78.79    8.30
  -8 -23  -2   63.69    6.60
  -8  23  -2   78.19    7.90
   8  23   2   71.49    6.00
   8  23   2   61.09    6.90
  -9 -23  -2   72.59    8.20
   9 -23   2   86.49    7.90
  -9  23  -2   83.59    8.40
   9  23   2   66.69    7.20
   9 -24  -2   47.50    6.70
   9  24  -2   48.10    6.10
   9  24  -2   57.39    7.10
  -9  24   2   41.20    5.80
  -8 -24   2   12.10    3.80
   8 -24  -2   23.80    5.30
   8  24  -2   20.50    4.60
  -8  24   2   17.70    4.00
   8  24  -2   19.00    4.00
  -7 -24   2    3.40    2.70
   7 -24  -2    3.30    2.90
  -7  24   2   -0.10    2.00
   7  24  -2    2.10    2.20
   7  24  -2    1.80    2.60
  -7  24   2    4.40    3.70
   6 -24  -2   16.90    3.70
  -6 -24   2   17.50    4.00
   6  24  -2   22.70    4.10
  -6  24   2   27.70    3.80
   6  24  -2   18.40    3.20
  -6  24   2   20.60    3.80
   5 -24  -2  198.88    8.30
   5 -24  -2  181.58    8.50
  -5 -24   2  183.68    8.90
   5  24  -2  195.68    7.20
   5  24  -2  180.68    8.70
  -5  24   2  183.48    7.30
  -5  24   2  191.08    8.30
  -4 -24   2   48.40    5.50
   4 -24  -2   54.39    4.80
   4 -24  -2   52.79    4.70
   4  24  -2   49.00    4.10
  -4  24   2   51.29    5.10
   4  24  -2   57.19    5.90
  -4  24   2   51.29    4.00
  -3 -24   2  344.87   11.80
   3 -24  -2  381.46   11.80
   3 -24  -2  366.36   10.90
  -3  24   2  365.26   10.00
  -3  24   2  365.16   11.20
   3  24  -2  353.56   11.60
   2 -24  -2   62.89    4.40
  -2 -24   2   59.89    5.30
  -2 -24   2   50.69    3.90
   2 -24  -2   66.59    5.40
  -2  24   2   61.19    4.10
  -2  24   2   57.59    4.60
   2  24  -2   57.39    4.90
   1 -24  -2  885.91   20.30
   1 -24  -2  891.41   17.40
  -1 -24   2  917.41   20.60
  -1 -24   2  885.51   17.90
  -1  24   2  878.01   17.60
  -1  24   2  875.81   19.20
   1  24  -2  912.01   20.00
   0 -24  -2   16.60    3.60
   0 -24   2   13.90    3.10
   0 -24   2    8.80    2.40
   0  24   2    7.10    2.50
   0  24   2    8.90    2.20
   0  24  -2   12.20    2.60
  -1 -24  -2  629.84   16.80
   1 -24   2  633.84   15.10
   1 -24   2  635.74   16.10
   1  24   2  642.74   15.90
   1  24   2  645.54   14.30
  -1  24  -2  641.74   16.10
  -2 -24  -2    5.10    2.60
   2 -24   2    4.90    2.30
   2 -24   2    4.20    2.30
   2  24   2    2.90    1.70
   2  24   2    5.60    2.20
  -2  24  -2    6.10    2.30
   3 -24   2  272.57    9.60
   3 -24   2  285.17   10.20
  -3 -24  -2  260.07   10.60
   3  24   2  292.97    9.30
  -3  24  -2  280.67   10.20
   3  24   2  267.47   10.10
   4 -24   2   43.50    4.70
   4 -24   2   38.80    5.10
  -4 -24  -2   39.60    5.20
  -4  24  -2   45.50    5.30
   4  24   2   39.80    4.90
   4  24   2   38.80    4.50
   5 -24   2   88.29    5.60
  -5 -24  -2   87.99    6.40
   5 -24   2   79.39    6.40
   5  24   2   88.69    6.50
   5  24   2   87.59    5.70
  -5  24  -2   88.39    6.20
  -6 -24  -2   21.00    4.10
   6 -24   2   24.80    4.50
   6  24   2   27.90    4.90
   6  24   2   32.90    4.70
  -6  24  -2   37.40    5.20
  -7 -24  -2   38.20    5.30
   7 -24   2   40.80    5.80
   7  24   2   36.40    5.30
  -7  24  -2   38.80    5.30
   7  24   2   38.40    5.30
  -8 -24  -2    9.10    3.60
   8 -24   2    9.60    4.20
   8  24   2   10.30    3.60
  -8  24  -2    8.40    3.40
   8  24   2    8.00    3.80
  -9 -24  -2   26.70    5.40
   9 -24   2   32.10    6.20
  -9  24  -2   28.80    5.20
   9  24   2   30.60    5.40
   8 -25  -2   28.80    5.50
  -8 -25   2   28.00    5.00
  -8  25   2   27.70    4.90
   8  25  -2   26.90    5.10
   8  25  -2   34.90    5.00
  -7 -25   2   60.29    6.60
   7 -25  -2   51.19    6.50
   7  25  -2   49.30    5.30
  -7  25   2   54.59    5.90
   7  25  -2   56.59    6.50
  -6 -25   2   58.29    6.30
   6 -25  -2   71.09    7.20
   6  25  -2   59.89    6.20
   6  25  -2   59.59    4.80
  -6  25   2   62.39    6.20
  -5 -25   2   67.89    6.00
   5 -25  -2   66.19    5.40
   5 -25  -2   67.59    6.60
   5  25  -2   59.79    5.30
  -5  25   2   69.09    5.60
  -5  25   2   72.89    5.00
   4 -25  -2  109.89    6.40
  -4 -25   2  108.89    7.10
   4 -25  -2  106.49    6.40
  -4  25   2  115.19    6.50
   4  25  -2  121.69    7.20
  -4  25   2  104.19    5.60
   3 -25  -2  100.49    5.80
   3 -25  -2   98.69    6.30
  -3 -25   2   88.79    6.50
  -3  25   2   92.79    5.20
  -3  25   2   94.29    5.90
   3  25  -2   98.19    6.30
   2 -25  -2  637.24   14.80
  -2 -25   2  660.33   14.20
  -2 -25   2  632.34   16.90
   2 -25  -2  624.54   16.50
   2  25  -2  630.04   16.40
  -2  25   2  648.04   14.30
  -2  25   2  611.24   15.60
  -1 -25   2  222.78    9.40
   1 -25  -2  222.28    7.40
   1 -25  -2  220.58    9.20
  -1 -25   2  204.78    7.60
  -1  25   2  214.28    7.50
  -1  25   2  204.88    8.40
   1  25  -2  229.18    9.00
   0 -25  -2    8.20    2.90
   0 -25   2   13.70    2.80
   0 -25   2   13.10    3.30
   0  25   2   11.60    2.50
   0  25  -2   14.00    3.00
   0  25   2   12.30    3.00
  -1 -25  -2  234.28    9.90
   1 -25   2  230.28    8.60
   1 -25   2  213.38    9.00
   1  25   2  220.88    7.70
  -1  25  -2  250.87    9.40
   1  25   2  229.48    9.00
  -2 -25  -2  914.21   21.60
   2 -25   2  905.21   20.00
   2 -25   2  899.51   20.30
   2  25   2  870.71   20.10
   2  25   2  904.41   18.60
  -2  25  -2  922.41   20.70
   3 -25   2   45.40    4.90
   3 -25   2   37.50    4.60
  -3 -25  -2   36.60    4.90
   3  25   2   49.50    4.10
  -3  25  -2   45.30    5.00
   3  25   2   46.10    5.20
  -4 -25  -2   13.30    3.50
   4 -25   2   10.50    3.10
   4 -25   2   13.50    3.10
  -4  25  -2    8.50    2.70
   4  25   2   20.10    3.80
   4  25   2   17.30    3.20
   5 -25   2   10.20    2.90
  -5 -25  -2   10.90    3.30
   5 -25   2    8.50    3.30
   5  25   2    1.50    2.60
   5  25   2    8.60    2.70
  -5  25  -2    5.10    2.80
   6 -25   2    1.50    2.70
  -6 -25  -2    0.70    2.60
   6  25   2   -1.80    2.20
   6  25   2    4.40    2.50
  -6  25  -2    5.50    2.80
   7 -25   2   91.59    7.30
  -7 -25  -2   82.29    7.20
  -7  25  -2   76.39    7.70
   7  25   2   89.59    6.70
   7  25   2   84.99    7.20
   8 -25   2   34.80    6.10
  -8 -25  -2   30.40    5.20
   8  25   2   32.60    5.20
   8  25   2   36.00    6.00
  -8  25  -2   25.70    5.10
  -8 -26   2   72.39    7.40
   8 -26  -2   65.39    7.40
   8  26  -2   57.09    6.90
   8  26  -2   67.79    7.70
  -8  26   2   62.59    6.60
  -7 -26   2  135.69    8.80
   7 -26  -2  119.19    8.40
  -7  26   2  122.49    7.80
   7  26  -2  132.49    8.60
  -6 -26   2    3.30    2.80
   6 -26  -2    4.00    3.40
  -6  26   2    6.10    2.80
   6  26  -2    4.50    2.90
  -5 -26   2  280.07   11.40
   5 -26  -2  287.47   10.50
   5 -26  -2  280.17   11.00
   5  26  -2  270.57   11.10
  -5  26   2  281.87   10.60
  -4 -26   2  155.28    8.50
   4 -26  -2  162.98    7.80
   4 -26  -2  154.58    7.80
   4  26  -2  167.88    8.40
  -4  26   2  164.08    7.90
   3 -26  -2   21.30    3.40
  -3 -26   2   30.00    4.70
   3 -26  -2   26.50    4.10
  -3  26   2   24.80    3.40
   3  26  -2   27.30    4.20
  -3  26   2   28.20    4.20
  -2 -26   2   75.59    6.20
   2 -26  -2   82.79    5.10
   2 -26  -2   86.49    6.20
   2  26  -2   75.99    5.80
  -2  26   2   79.69    4.80
  -2  26   2   84.59    5.70
  -1 -26   2  165.68    8.20
  -1 -26   2  175.38    6.90
   1 -26  -2  168.78    8.40
  -1  26   2  160.78    6.50
   1  26  -2  147.39    7.40
  -1  26   2  152.28    7.40
   0 -26   2  497.35   12.80
   0 -26  -2  457.65   14.40
   0 -26   2  486.45   14.50
   0  26   2  482.35   12.00
   0  26  -2  483.15   14.00
   0  26   2  468.45   13.50
   1 -26   2  171.98    7.60
  -1 -26  -2  163.98    8.40
   1 -26   2  170.28    8.20
   1  26   2  176.38    8.00
  -1  26  -2  161.18    7.90
   1  26   2  163.98    6.70
   2 -26   2    6.00    2.40
   2 -26   2    3.70    2.30
   3 -26   2   10.40    3.00
  -3 -26  -2    1.20    2.50
   3 -26   2    3.30    2.40
   3  26   2    1.40    2.00
   3  26   2    3.40    1.90
  -3  26  -2    6.10    2.50
  -4 -26  -2   71.89    6.50
   4 -26   2   75.39    5.60
   4 -26   2   80.39    6.40
  -4  26  -2   86.39    6.10
   4  26   2   73.69    5.40
   4  26   2   72.39    5.90
   5 -26   2  317.27   10.60
  -5 -26  -2  289.87   12.10
   5 -26   2  298.87   12.00
   5  26   2  318.67   10.90
   5  26   2  301.27   11.70
  -5  26  -2  294.87   11.50
  -6 -26  -2   13.10    3.90
   6 -26   2   10.70    4.00
   6  26   2   10.70    3.70
  -6  26  -2    9.30    3.40
   6  26   2   10.60    3.20
   7 -26   2   35.40    6.10
  -7 -26  -2   30.40    5.20
   7  26   2   30.60    5.40
   7  26   2   45.70    5.60
  -7  26  -2   37.30    5.60
  -8 -26  -2  239.98   11.50
   8 -26   2  233.78   12.40
  -8  26  -2  229.88   11.40
   8  26   2  235.58   11.00
   8  26   2  237.78   11.80
  -8 -27   2  418.66   15.40
   8 -27  -2  411.56   15.70
  -8  27   2  391.16   14.10
   8  27  -2  374.66   14.90
  -7 -27   2   19.90    4.70
   7 -27  -2   13.60    4.20
  -7  27   2   15.00    3.70
   7  27  -2   13.90    4.00
   6 -27  -2    9.60    3.60
  -6 -27   2   11.60    3.80
  -6  27   2    3.40    2.70
   6  27  -2    7.70    3.00
   5 -27  -2   42.80    5.20
  -5 -27   2   33.50    5.10
   5 -27  -2   36.30    5.20
   5  27  -2   52.39    6.00
  -5  27   2   37.40    4.90
  -4 -27   2  396.96   13.80
   4 -27  -2  397.76   12.50
   4 -27  -2  367.96   12.50
   4  27  -2  367.96   12.90
  -4  27   2  373.66   12.30
   3 -27  -2  249.18    9.20
   3 -27  -2  242.78   10.10
  -3 -27   2  261.37   10.90
  -3  27   2  235.78    9.50
   3  27  -2  249.08   10.20
   2 -27  -2    2.60    1.90
  -2 -27   2    6.50    3.00
   2 -27  -2    5.80    2.80
   2  27  -2    6.40    2.60
  -2  27   2    4.50    2.40
  -1 -27   2   74.99    6.10
  -1 -27   2   71.79    4.80
   1 -27  -2   78.89    6.20
  -1  27   2   79.09    4.80
   1  27  -2   76.59    5.80
  -1  27   2   75.89    5.60
   0 -27   2   14.80    3.40
   0 -27  -2   10.90    3.30
   0 -27   2    8.80    2.50
   1 -27   2   93.69    6.30
  -1 -27  -2  101.99    7.10
   1 -27   2  109.69    6.20
  -1  27  -2  109.59    6.50
   1  27   2  109.69    6.70
   1  27   2  110.49    5.50
   2 -27   2   15.00    3.40
   2 -27   2   14.20    3.20
  -2 -27  -2   20.30    3.90
   2  27   2   22.70    3.30
   2  27   2   21.60    3.90
  -2  27  -2   17.10    3.40
  -3 -27  -2  242.18   10.90
   3 -27   2  247.38   10.00
   3 -27   2  240.88    9.90
  -3  27  -2  248.88   10.20
   3  27   2  238.18    8.80
   3  27   2  250.47   10.20
   4 -27   2  675.13   17.10
   4 -27   2  656.23   18.00
  -4 -27  -2  647.04   18.70
   4  27   2  654.33   17.90
  -4  27  -2  663.43   17.90
   4  27   2  678.53   16.50
  -5 -27  -2    8.00    3.50
   5 -27   2    9.80    3.30
   5 -27   2    4.50    2.70
  -5  27  -2    6.40    2.90
   5  27   2    6.70    2.70
   5  27   2   10.30    3.50
   6 -27   2  146.39    9.20
  -6 -27  -2  126.49    8.60
   6  27   2  130.59    7.80
  -6  27  -2  144.99    8.60
   6  27   2  135.39    8.40
   7 -27   2    4.10    3.70
  -7 -27  -2    1.50    3.40
  -7  27  -2    3.10    3.10
   7  27   2    3.50    3.10
   7  27   2    4.80    3.00
  -7 -28   2  118.89    8.90
   7 -28  -2   98.39    8.10
   7  28  -2  102.19    8.10
  -7  28   2   87.69    7.10
   6 -28  -2  659.13   19.10
  -6 -28   2  686.93   19.80
   6  28  -2  666.83   19.30
  -6  28   2  709.43   18.80
  -5 -28   2   71.29    7.40
   5 -28  -2   77.99    6.50
   5 -28  -2   85.59    6.70
   5  28  -2   76.69    6.60
  -5  28   2   71.39    6.00
   4 -28  -2   19.30    3.90
  -4 -28   2   21.60    4.40
   4 -28  -2   19.30    3.80
  -4  28   2   13.50    3.40
   4  28  -2   23.50    4.50
   3 -28  -2    9.50    3.10
   3 -28  -2    5.40    2.50
  -3 -28   2   10.50    3.60
  -3  28   2    2.70    2.20
   3  28  -2    6.80    2.70
  -2 -28   2  193.28    9.50
   2 -28  -2  177.68    9.00
   2 -28  -2  188.78   10.80
  -2  28   2  166.38    8.10
   2  28  -2  189.88    8.90
  -1 -28   2   69.89    6.00
   1 -28  -2   69.09    5.80
  -1  28   2   75.89    5.70
   1  28  -2   75.39    5.90
   0 -28  -2  140.19    8.20
   0 -28   2  139.69    6.80
   0 -28   2  135.79    7.90
   0  28   2  131.39    6.80
   0  28   2  128.39    7.20
   0  28  -2  138.69    7.50
   1 -28   2   86.19    6.40
  -1 -28  -2   89.59    6.80
   1 -28   2   84.89    5.90
   1  28   2   74.29    5.90
  -1  28  -2   78.79    5.80
   1  28   2   85.89    5.10
   2 -28   2  223.48    9.70
  -2 -28  -2  219.88   10.50
   2 -28   2  238.98    9.50
   2  28   2  239.78   10.00
   2  28   2  219.78    8.10
  -2  28  -2  214.88    9.60
  -3 -28  -2   12.80    3.60
   3 -28   2   16.20    3.90
   3 -28   2   17.80    3.80
   3  28   2   17.90    3.80
  -3  28  -2   19.90    4.00
   3  28   2   22.90    3.40
   4 -28   2   56.19    5.90
  -4 -28  -2   57.39    6.50
   4 -28   2   79.19    6.70
  -4  28  -2   73.59    6.20
   4  28   2   66.29    5.20
   4  28   2   72.59    6.40
  -5 -28  -2  174.38    9.90
   5 -28   2  183.98    8.70
   5 -28   2  179.48    9.70
  -5  28  -2  186.88    9.30
   5  28   2  175.08    8.30
   5  28   2  183.48    9.50
   6 -28   2  639.44   19.40
  -6 -28  -2  648.64   19.70
   6  28   2  688.63   18.00
   6  28   2  651.43   19.30
  -6  28  -2  653.63   18.90
   7 -28   2   48.80    7.30
  -7 -28  -2   44.40    6.50
  -7  28  -2   35.90    5.70
   7  28   2   51.29    6.10
   7  28   2   48.10    6.60
  -7 -29   2  203.38   11.10
   7 -29  -2  217.08   11.20
   7  29  -2  186.28   10.60
  -7  29   2  205.68   10.30
  -6 -29   2   41.60    6.10
   6 -29  -2   43.70    6.20
  -6  29   2   31.30    4.90
   6  29  -2   35.20    5.50
   5 -29  -2  221.48    9.90
   5 -29  -2  218.78   10.20
  -5 -29   2  219.88   11.10
  -5  29   2  206.18    9.80
   5  29  -2  224.18   10.70
   4 -29  -2    4.30    2.80
  -4 -29   2    7.10    3.30
   4 -29  -2    6.60    3.20
   4  29  -2    2.90    2.90
  -4  29   2    6.80    2.80
   3 -29  -2  376.76   13.20
  -3 -29   2  356.16   13.50
   3 -29  -2  379.86   12.00
  -3  29   2  350.86   12.30
   3  29  -2  369.56   13.20
   2 -29  -2  177.98    9.20
  -2 -29   2  189.38    9.70
  -2  29   2  171.88    8.50
   2  29  -2  188.78    9.20
   1 -29  -2   14.80    3.60
  -1 -29   2   17.90    3.90
   1  29  -2   13.30    3.20
  -1  29   2   16.70    3.60
   0 -29   2   10.30    3.20
   0 -29   2    5.50    2.50
   0 -29  -2    8.70    3.10
   0  29   2   13.20    3.20
   0  29  -2   13.50    3.10
   1 -29   2   10.60    3.50
   1 -29   2    6.90    2.70
  -1 -29  -2    6.20    3.10
   1  29   2    5.60    2.80
  -1  29  -2    7.50    2.90
   2 -29   2  155.88    7.90
   2 -29   2  157.38    8.40
  -2 -29  -2  147.49    9.00
   2  29   2  143.69    6.80
  -2  29  -2  139.69    8.00
   2  29   2  138.89    8.00
   3 -29   2  385.96   13.30
   3 -29   2  418.96   13.70
  -3 -29  -2  432.66   15.10
  -3  29  -2  418.56   13.90
   3  29   2  437.26   14.30
   3  29   2  405.26   12.00
   4 -29   2   34.30    4.80
  -4 -29  -2   42.70    6.10
   4 -29   2   35.30    5.20
  -4  29  -2   37.80    5.30
   4  29   2   40.40    5.50
   4  29   2   38.70    4.70
   5 -29   2  302.17   11.50
   5 -29   2  292.17   12.40
  -5 -29  -2  303.57   13.20
  -5  29  -2  282.47   12.00
   5  29   2  289.17   12.20
   5  29   2  284.37   10.90
   6 -29   2   16.40    4.60
  -6 -29  -2   14.90    4.40
  -6  29  -2   14.80    4.10
   6  29   2   14.80    3.80
   6  29   2   10.70    3.90
  -7 -29  -2  381.26   15.20
   7 -29   2  411.06   16.00
   7  29   2  404.96   15.40
   7  29   2  416.86   14.20
  -7  29  -2  383.76   14.80
   6 -30  -2  183.78   10.10
  -6 -30   2  172.58   10.40
   6  30  -2  173.68   10.00
  -6  30   2  180.58    9.60
   5 -30  -2    8.00    3.50
   5 -30  -2   10.30    3.70
  -5 -30   2    3.20    3.30
   5  30  -2    7.90    3.20
  -5  30   2    5.10    2.90
   4 -30  -2  100.09    7.40
  -4 -30   2  115.59    8.00
   4 -30  -2   95.09    6.80
   4  30  -2  106.69    7.70
  -4  30   2  102.49    7.10
   3 -30  -2   86.09    6.90
  -3 -30   2   75.89    7.00
  -3  30   2   72.19    6.10
   3  30  -2   77.09    6.60
  -2 -30   2  132.29    8.40
   2 -30  -2  143.99    8.60
  -2  30   2  135.59    7.80
   2  30  -2  141.49    8.30
  -1 -30   2   32.50    4.90
   1 -30  -2   45.70    6.10
  -1  30   2   34.00    4.90
   1  30  -2   47.80    5.70
   0 -30   2  645.04   18.30
   0 -30  -2  656.53   18.70
   0  30  -2  637.74   18.00
   0  30   2  650.73   17.80
   1 -30   2   23.70    4.40
  -1 -30  -2   17.00    4.40
   1 -30   2   24.00    3.90
   1  30   2   23.50    4.30
  -1  30  -2   15.70    3.80
   2 -30   2   29.30    4.70
  -2 -30  -2   42.60    6.10
   2 -30   2   29.40    4.60
  -2  30  -2   28.30    4.60
   2  30   2   28.70    4.60
  -3 -30  -2  180.48   10.20
   3 -30   2  181.68    9.20
   3 -30   2  171.78    8.90
   3  30   2  166.78    9.10
  -3  30  -2  167.98    9.00
   4 -30   2  207.28    9.80
   4 -30   2  201.18   10.10
  -4 -30  -2  202.28   10.90
   4  30   2  221.58   10.60
   4  30   2  191.28    8.70
  -4  30  -2  198.78    9.80
  -5 -30  -2   38.70    6.10
   5 -30   2   47.20    6.10
   5 -30   2   44.90    7.30
  -5  30  -2   47.70    6.20
   5  30   2   50.79    6.70
   5  30   2   42.70    5.20
   6 -30   2  108.09    8.40
  -6 -30  -2  100.69    8.40
   6  30   2   86.79    7.80
   6  30   2   96.19    7.10
  -6  30  -2  102.49    8.00
  -6 -31   2    2.00    3.50
   6 -31  -2    4.40    3.50
   6  31  -2    3.40    3.20
  -6  31   2    5.10    3.30
   5 -31  -2   17.90    4.20
  -5 -31   2   21.40    4.90
   5  31  -2   20.10    4.70
  -5  31   2   23.30    4.70
  -4 -31   2  106.29    8.00
   4 -31  -2  114.19    8.10
   4 -31  -2  109.79    7.20
  -4  31   2  114.19    7.50
   4  31  -2  111.29    8.00
  -3 -31   2  321.27   13.50
   3 -31  -2  312.77   12.70
  -3  31   2  294.07   11.70
   3  31  -2  330.57   13.00
   2 -31  -2   20.80    4.50
  -2 -31   2   20.40    4.30
  -2  31   2   17.40    4.00
   2  31  -2   22.00    4.50
   1 -31  -2  285.27   12.50
  -1 -31   2  284.77   12.30
   1  31  -2  285.57   11.70
  -1  31   2  274.17   11.20
   0 -31  -2   16.10    3.90
  -1 -31  -2  392.06   14.70
   1 -31   2  409.46   13.00
   1 -31   2  421.26   14.70
   1  31   2  413.76   14.10
  -1  31  -2  424.06   14.40
  -2 -31  -2    7.20    3.80
   2 -31   2   10.20    3.50
   2 -31   2   10.60    3.20
   2  31   2    7.60    3.40
  -2  31  -2    1.70    2.40
  -3 -31  -2  292.27   12.90
   3 -31   2  274.77   11.30
   3 -31   2  262.47   11.50
  -3  31  -2  253.67   11.30
   3  31   2  265.87   11.60
   4 -31   2   51.79    6.10
  -4 -31  -2   61.69    7.50
   4 -31   2   67.09    7.30
   4  31   2   59.99    6.80
  -4  31  -2   63.39    6.90
  -5 -31  -2   14.90    4.70
   5 -31   2   16.80    4.70
  -5  31  -2   16.40    4.20
   5  31   2   17.20    4.50
   6 -31   2    5.90    4.00
  -6 -31  -2   -0.60    3.20
  -6  31  -2    1.50    3.00
   6  31   2    4.10    3.50
   6  31   2    5.80    3.50
  -5 -32   2    5.60    3.70
   5 -32  -2    9.90    3.90
   5  32  -2   17.80    4.50
  -5  32   2   12.60    4.00
   4 -32  -2  165.18    9.60
  -4 -32   2  159.08   10.00
   4  32  -2  166.88    9.50
  -4  32   2  158.98    8.90
  -3 -32   2   97.49    8.20
   3 -32  -2  102.89    8.00
   3  32  -2   96.39    7.50
  -3  32   2   89.19    7.00
  -2 -32   2   28.20    5.10
   2 -32  -2   33.30    5.60
  -2  32   2   30.40    5.10
   2  32  -2   39.90    5.80
   1 -32  -2  163.18    9.90
  -1 -32   2  177.38   10.10
  -1  32   2  155.18    8.80
   1  32  -2  171.78    9.40
   0 -32  -2  693.53   20.20
   0 -32   2  690.23   20.10
   0  32   2  721.13   19.60
   0  32  -2  682.13   19.10
  -1 -32  -2  131.59    9.10
   1 -32   2  133.79    8.90
  -1  32  -2  128.69    8.30
   1  32   2  127.29    8.20
   2 -32   2    8.10    3.40
   2 -32   2   11.50    3.70
  -2 -32  -2   10.30    4.10
   2  32   2    4.40    3.20
  -2  32  -2    7.50    3.50
   3 -32   2  111.49    7.70
  -3 -32  -2   97.29    8.40
   3 -32   2   97.19    7.50
   3  32   2  109.69    8.00
  -3  32  -2  103.59    7.70
  -4 -32  -2   86.79    8.10
   4 -32   2   84.69    7.30
   4 -32   2   86.49    7.10
  -4  32  -2   93.29    7.50
   4  32   2   81.89    7.30
   5 -32   2    7.30    3.80
  -5 -32  -2    8.70    4.30
   5  32   2    8.80    3.90
  -5  32  -2    4.60    3.00
  -4 -33   2    9.00    4.10
   4 -33  -2   12.60    4.20
  -4  33   2    7.40    3.40
   4  33  -2    5.00    3.40
   3 -33  -2  121.29    8.50
  -3 -33   2   96.89    8.50
  -3  33   2  111.69    8.00
   3  33  -2  110.69    8.20
   2 -33  -2  499.05   16.90
  -2 -33   2  474.45   16.70
   2  33  -2  460.35   16.20
  -2  33   2  492.25   15.90
  -1 -33   2   15.40    4.20
   1 -33  -2   16.50    4.40
   1  33  -2    6.20    3.30
  -1  33   2   14.10    4.00
   0 -33  -2   41.60    5.90
   0 -33   2   37.60    5.80
   0  33  -2   24.90    4.80
   0  33   2   37.50    5.50
   1 -33   2   31.10    5.50
  -1 -33  -2   28.10    5.60
  -1  33  -2   27.40    4.90
   1  33   2   24.50    4.80
   2 -33   2  359.26   13.90
   2 -33   2  364.96   13.00
  -2 -33  -2  379.06   15.20
  -2  33  -2  343.57   13.60
   2  33   2  361.66   13.70
  -3 -33  -2  142.29    9.90
   3 -33   2  162.58    9.10
   3 -33   2  146.99    9.30
  -3  33  -2  147.89    9.10
   3  33   2  137.79    8.70
  -4 -33  -2   28.70    5.70
   4 -33   2   39.40    5.90
   4 -33   2   40.60    6.10
  -4  33  -2   35.80    5.70
   4  33   2   29.30    5.50
  -4 -34   2   12.20    4.70
   4 -34  -2   21.60    5.00
   4  34  -2   10.20    3.90
   3 -34  -2   19.30    4.90
  -3 -34   2   15.80    5.00
  -3  34   2   10.40    3.70
   3  34  -2   10.70    3.70
   2 -34  -2   82.29    8.60
  -2 -34   2   90.89    8.10
  -2  34   2   87.09    7.20
   2  34  -2   88.19    7.50
  -1 -34   2  189.78   10.80
   1 -34  -2  195.18   11.20
  -1  34   2  199.38   10.30
   1  34  -2  180.88   10.10
   0 -34  -2   19.80    5.00
   0 -34   2   17.00    4.70
   0  34   2   17.50    4.20
   0  34  -2   14.90    4.20
   1 -34   2  117.49    8.80
  -1 -34  -2  116.09    9.20
   1  34   2  115.69    8.20
  -1  34  -2  101.39    7.90
  -2 -34  -2  169.78   10.70
   2 -34   2  189.08   10.70
   2  34   2  168.58    9.40
  -2  34  -2  182.28   10.10
   3 -34   2    1.60    3.20
   3 -34   2    0.10    3.10
  -3 -34  -2   -0.90    3.50
   3  34   2    0.20    3.00
  -3  34  -2    1.60    2.90
   2 -35  -2   25.00    5.50
  -2 -35   2   20.30    5.00
   2  35  -2   16.00    4.20
  -2  35   2   23.10    4.80
   1 -35  -2   38.30    6.10
  -1 -35   2   41.10    6.90
   1  35  -2   56.59    7.00
  -1  35   2   42.80    6.10
   0 -35   2    4.50    3.90
   0 -35  -2    6.80    4.20
   0  35  -2    6.60    3.60
   0  35   2   11.60    4.10
  -1 -35  -2   15.50    4.80
   1 -35   2   20.70    5.00
   1  35   2   25.50    5.10
  -1  35  -2   16.00    4.60
   2 -35   2   40.70    6.30
  -2  35  -2   48.60    6.50
   2  35   2   47.80    6.30
  12   0  -3    7.20    4.00
  12   0  -3    5.50    3.70
 -12   0   3    2.20    3.20
 -11   0   3  312.37   11.50
  11   0  -3  306.87   12.50
  11   0  -3  288.47   12.10
  10   0  -3   27.10    4.60
 -10   0   3   21.60    3.70
  10   0  -3   22.00    4.10
   9   0  -3   79.09    5.90
   9   0  -3   81.19    5.90
  -9   0   3   76.99    5.30
   8   0  -3    1.40    1.80
  -8   0   3    5.30    2.10
   8   0  -3    2.70    2.20
   7   0  -3   33.10    3.80
   7   0  -3   40.20    4.30
  -7   0   3   36.10    3.50
   6   0  -3    3.50    1.70
   6   0  -3    3.90    1.00
   6   0  -3    2.70    1.50
  -6   0   3    4.20    1.40
   5   0  -3  443.76   10.80
   5   0  -3  457.05   10.60
  -5   0   3  458.05    9.40
   5   0  -3  442.06    8.40
   4   0  -3    7.20    1.40
   4   0  -3    7.40    1.60
  -4   0   3    7.40    1.20
   4   0  -3    8.50    1.20
   3   0  -3  669.33   11.30
   3   0  -3  662.13   12.70
  -3   0   3  663.63   12.30
  -3   0   3  659.83   10.70
  -2   0   3    8.60    1.40
   2   0  -3   11.70    1.50
  -2   0   3   11.10    0.90
   2   0  -3   11.10    1.70
   1   0  -3 2117.29   31.00
   1   0  -3 2157.18   30.80
  -1   0   3 2120.69   30.60
   0   0  -3   -2.90    0.80
   0   0   3   -2.90    0.70
   0   0  -3   -1.60    0.50
   0   0  -3   -4.00    0.60
   1   0   3 2108.39   30.30
   1   0   3 2111.39   30.30
  -1   0  -3 2105.39   29.50
  -1   0  -3 2079.09   30.50
  -2   0  -3    3.40    1.00
   2   0   3    4.00    1.00
  -2   0  -3    3.30    0.90
   2   0   3    4.90    1.10
  -3   0  -3  977.70   15.70
   3   0   3  966.30   16.10
   3   0   3  973.30   16.40
  -3   0  -3  964.70   16.40
   4   0   3   11.10    1.80
  -4   0  -3   10.70    1.40
   4   0   3   10.30    1.70
  -4   0  -3   10.10    1.80
  -5   0  -3    7.80    1.80
  -5   0  -3   10.40    1.40
   5   0   3    6.30    1.50
   5   0   3    8.50    1.80
  -6   0  -3    8.40    1.30
   6   0   3    7.50    1.90
   6   0   3    8.00    1.90
  -6   0  -3    3.80    1.80
   7   0   3  493.45   12.20
  -7   0  -3  496.85   12.90
   7   0   3  501.45   12.60
   8   0   3    8.50    2.40
   8   0   3   10.30    2.60
  -8   0  -3    9.20    2.80
   9   0   3  224.18    8.80
   9   0   3  229.28    9.30
  -9   0  -3  235.68    9.80
 -10   0  -3    8.80    3.40
  10   0   3    4.10    2.50
  10   0   3   10.60    3.00
  11   0   3  416.66   14.40
  11   0   3  423.66   13.80
 -11   0  -3  423.46   14.90
  12  -1  -3   13.70    4.50
 -12  -1   3   10.90    3.90
  12  -1  -3    9.60    4.20
 -12   1   3    9.70    3.80
  12   1  -3    8.50    3.80
  12   1  -3   14.10    4.70
  11  -1  -3  117.89    8.00
  11  -1  -3  110.79    7.80
 -11  -1   3  120.09    7.50
  11   1  -3  123.39    8.20
  11   1  -3  123.59    8.30
 -11   1   3  131.29    7.50
 -10  -1   3  286.47   10.30
  10  -1  -3  296.67   11.40
  10  -1  -3  294.07   11.50
  10   1  -3  268.27   10.80
 -10   1   3  297.07   10.40
  10   1  -3  267.47   10.80
   9  -1  -3    6.10    2.80
   9  -1  -3    1.30    2.20
  -9  -1   3    1.00    1.90
   9   1  -3    1.80    2.10
   9   1  -3    1.10    2.20
  -9   1   3    2.60    2.10
  -8  -1   3  188.68    7.10
   8  -1  -3  175.88    7.60
   8  -1  -3  182.38    8.10
  -8   1   3  174.18    6.90
   8   1  -3  172.08    7.80
   8   1  -3  190.08    7.80
   7  -1  -3   26.80    3.40
   7  -1  -3   32.40    4.20
  -7  -1   3   37.40    3.10
   7   1  -3   31.20    2.00
  -7   1   3   32.00    3.20
   7   1  -3   34.40    3.90
   7   1  -3   34.20    3.90
   6  -1  -3   29.30    3.50
   6  -1  -3   26.70    1.70
  -6  -1   3   34.20    2.70
   6  -1  -3   31.70    3.30
   6   1  -3   33.30    3.60
   6   1  -3   33.10    3.50
   6   1  -3   27.60    1.90
  -6   1   3   30.10    2.90
  -5  -1   3   46.60    2.70
   5  -1  -3   35.70    2.90
   5  -1  -3   42.70    2.10
   5  -1  -3   46.40    3.40
   5   1  -3   46.20    3.20
   5   1  -3   48.30    3.10
   5   1  -3   40.40    2.20
  -5   1   3   47.70    2.70
   4  -1  -3  247.98    7.20
  -4  -1   3  247.28    5.80
   4  -1  -3  254.37    5.60
   4   1  -3  269.47    5.80
  -4   1   3  248.58    5.70
   4   1  -3  258.17    7.20
   4   1  -3  255.97    6.80
  -4   1   3  246.88    6.80
  -3  -1   3    7.30    1.40
  -3  -1   3    9.00    1.10
   3  -1  -3    4.60    1.40
   3  -1  -3    5.90    1.10
   3   1  -3    5.70    1.40
  -3   1   3    9.10    1.50
  -3   1   3    7.20    1.00
   3   1  -3    4.80    1.10
  -2  -1   3  967.30   15.80
   2  -1  -3  978.80   15.50
   2  -1  -3  981.30   16.30
  -2   1   3  969.10   16.00
  -2   1   3  968.80   13.80
   2   1  -3  989.00   15.60
   2   1  -3 1000.20   16.40
  -1  -1   3  695.03   11.60
   1  -1  -3  713.93   12.00
   1  -1  -3  723.33   12.10
   1   1  -3  712.33   12.00
   1   1  -3  715.53   12.20
  -1   1   3  682.83   11.90
   1   1  -3  739.73   10.10
   0  -1  -3   29.10    1.70
   0  -1  -3   27.90    1.80
   0  -1   3   29.40    1.70
   0  -1  -3   30.10    1.00
   0   1  -3   29.80    1.10
   0   1  -3   28.40    1.70
   0   1   3   27.60    1.70
   0   1  -3   26.20    1.70
   1  -1   3 1013.10   16.20
   1  -1   3 1058.99   16.60
  -1  -1  -3 1053.79   16.70
  -1  -1  -3 1040.60   15.70
   1   1   3 1070.19   16.20
  -1   1  -3 1065.29   16.60
  -1   1  -3 1063.19   15.80
   1   1   3 1043.10   16.60
   2  -1   3  607.24   10.70
   2  -1   3  593.54   10.90
  -2  -1  -3  613.54   10.90
  -2  -1  -3  603.14   10.60
   2   1   3  613.84   11.10
   2   1   3  616.94   10.50
  -2   1  -3  594.94   10.70
  -2   1  -3  615.74   10.70
  -3  -1  -3   24.50    1.80
   3  -1   3   19.90    1.80
  -3  -1  -3   18.30    2.00
   3  -1   3   22.00    2.00
   3   1   3   23.30    2.10
  -3   1  -3   25.50    2.10
  -3   1  -3   24.60    1.70
   3   1   3   19.00    1.90
   4  -1   3  179.68    5.50
   4  -1   3  177.68    5.50
  -4  -1  -3  181.88    5.80
  -4  -1  -3  187.28    4.90
   4   1   3  179.38    5.20
  -4   1  -3  180.38    4.60
   4   1   3  178.78    5.70
  -4   1  -3  172.48    5.70
  -5  -1  -3  216.88    5.30
   5  -1   3  206.38    6.50
   5  -1   3  199.38    6.30
  -5  -1  -3  221.48    6.90
  -5   1  -3  205.18    5.00
  -5   1  -3  204.28    6.70
   5   1   3  201.68    6.60
   5   1   3  207.18    6.20
  -6  -1  -3  228.28    7.70
   6  -1   3  236.48    7.50
  -6  -1  -3  237.48    5.70
   6  -1   3  237.68    7.50
   6   1   3  246.28    7.30
  -6   1  -3  238.68    5.40
  -6   1  -3  235.48    7.90
   6   1   3  256.07    7.90
  -7  -1  -3  313.27    9.80
   7  -1   3  304.67    9.30
   7  -1   3  326.87    9.70
  -7   1  -3  297.07    9.70
   7   1   3  317.17    9.20
   7   1   3  314.77    9.70
   8  -1   3   90.39    5.40
   8  -1   3   88.89    5.50
  -8  -1  -3   75.89    5.30
   8   1   3   94.19    5.30
  -8   1  -3   82.39    5.70
   8   1   3   83.39    5.50
   9  -1   3  279.67    9.90
  -9  -1  -3  285.57   10.70
   9  -1   3  279.47   10.30
   9   1   3  253.97   10.00
  -9   1  -3  278.87   10.60
   9   1   3  261.67    9.50
  10  -1   3  294.37   10.80
 -10  -1  -3  296.17   11.60
  10  -1   3  273.97   10.90
  10   1   3  279.37   11.10
 -10   1  -3  303.17   11.70
  10   1   3  296.67   10.50
 -11  -1  -3   35.70    5.70
  11  -1   3   39.60    5.20
  11  -1   3   30.20    5.00
  11   1   3   34.20    4.90
 -11   1  -3   43.00    6.00
  11   1   3   47.10    6.20
  12  -2  -3  166.38    9.60
  12  -2  -3  161.58   10.00
 -12  -2   3  161.58    9.00
  12   2  -3  159.58    9.80
 -12   2   3  166.38    9.20
  12   2  -3  147.19    9.20
  11  -2  -3   99.89    7.70
  11  -2  -3  104.19    7.80
 -11  -2   3  104.79    7.10
  11   2  -3   85.49    7.20
  11   2  -3   97.09    7.80
 -11   2   3   93.79    6.60
 -10  -2   3   10.50    3.10
  10  -2  -3   10.90    3.60
  10  -2  -3    8.90    3.30
  10   2  -3   12.00    3.40
  10   2  -3    9.70    3.20
 -10   2   3   11.20    3.10
   9  -2  -3  143.09    7.50
   9  -2  -3  134.39    7.70
  -9  -2   3  139.89    6.80
  -9   2   3  142.99    6.70
   9   2  -3  148.89    7.60
   9   2  -3  128.59    7.00
   8  -2  -3   55.39    5.00
  -8  -2   3   49.40    4.00
   8  -2  -3   46.30    4.80
   8   2  -3   52.59    4.70
  -8   2   3   47.10    4.00
   8   2  -3   48.70    4.50
  -7  -2   3  324.87    9.00
   7  -2  -3  323.37   10.30
   7  -2  -3  330.07    9.90
   7   2  -3  323.87    7.00
   7   2  -3  321.97    9.80
  -7   2   3  335.37    9.00
   7   2  -3  342.27   10.20
   6  -2  -3   10.00    1.30
   6  -2  -3   10.50    2.20
  -6  -2   3   12.30    2.00
   6  -2  -3    6.70    1.80
   6   2  -3    7.30    1.90
  -6   2   3   12.10    2.00
   6   2  -3    9.70    1.40
   6   2  -3   10.80    2.20
   5  -2  -3  681.13   14.50
  -5  -2   3  667.33   12.60
   5  -2  -3  659.93   13.80
   5  -2  -3  668.23   11.30
   5   2  -3  680.33   13.80
  -5   2   3  679.53   12.50
   5   2  -3  680.43   11.90
   5   2  -3  686.93   14.20
   4  -2  -3  413.76    7.90
   4  -2  -3  426.26   10.00
  -4  -2   3  417.06    8.30
   4   2  -3  416.66    9.30
   4   2  -3  421.06    8.20
   4   2  -3  416.06    9.70
  -4   2   3  405.86    8.10
  -4   2   3  424.36    9.60
   3  -2  -3   17.60    1.50
  -3  -2   3   23.80    1.50
   3  -2  -3   20.80    2.30
   3   2  -3   21.50    1.80
  -3   2   3   18.90    2.10
   3   2  -3   22.90    2.00
  -3   2   3   18.50    1.30
   3   2  -3   22.00    1.60
   2  -2  -3   11.20    1.60
   2  -2  -3   14.10    1.40
  -2  -2   3    6.30    1.00
   2   2  -3    9.10    1.30
  -2   2   3    9.20    1.30
   2   2  -3    7.80    0.90
   2   2  -3    9.40    1.40
  -2   2   3    8.30    0.70
   1  -2  -3   51.69    2.40
   1  -2  -3   51.89    2.40
  -1  -2   3   53.49    2.10
   1   2  -3   51.89    2.30
   1   2  -3   52.99    2.50
   1   2  -3   53.29    1.50
  -1   2   3   50.89    2.40
   0  -2   3 1616.54   24.00
   0  -2  -3 1607.74   24.10
   0  -2   3 1595.84   23.10
   0  -2  -3 1606.24   22.00
   0  -2  -3 1602.64   23.40
   0   2   3 1606.94   23.90
   0   2  -3 1567.14   22.40
   0   2  -3 1618.24   23.90
   1  -2   3  412.56    8.10
  -1  -2  -3  407.36    7.20
   1  -2   3  414.86    7.50
  -1  -2  -3  416.96    8.20
   1   2   3  411.36    7.50
   1   2   3  411.06    8.10
  -1   2  -3  418.86    8.00
  -1   2  -3  412.06    7.30
  -2  -2  -3    7.80    1.30
  -2  -2  -3    6.30    1.10
   2  -2   3   11.60    1.60
   2  -2   3    9.20    1.20
   2   2   3   11.80    1.60
  -2   2  -3    5.30    1.00
   2   2   3   10.80    1.30
  -2   2  -3    5.10    1.10
  -3  -2  -3  778.32   13.40
   3  -2   3  765.62   13.90
  -3  -2  -3  751.02   13.70
   3  -2   3  801.22   13.60
  -3   2  -3  780.42   13.90
  -3   2  -3  783.22   12.90
   3   2   3  792.62   13.10
   3   2   3  777.32   14.10
  -4  -2  -3   10.00    1.50
   4  -2   3   11.30    1.70
   4  -2   3   14.40    2.10
  -4  -2  -3    7.60    1.70
   4   2   3   13.80    1.80
  -4   2  -3    9.30    1.90
   4   2   3   12.00    2.00
  -4   2  -3    8.00    1.20
   5  -2   3 1021.20   18.80
  -5  -2  -3 1041.00   19.20
   5  -2   3 1019.60   18.40
  -5  -2  -3 1044.50   17.00
   5   2   3 1015.30   17.90
   5   2   3 1045.50   19.10
  -5   2  -3 1032.10   16.20
  -5   2  -3 1037.50   19.10
   6  -2   3    7.50    1.90
   6  -2   3    7.70    1.90
  -6  -2  -3    9.40    1.50
  -6  -2  -3    6.30    2.00
  -6   2  -3    4.40    1.90
   6   2   3    8.40    1.80
  -6   2  -3    6.50    1.10
   6   2   3    6.70    2.00
   7  -2   3  118.99    5.70
  -7  -2  -3  126.59    6.10
   7  -2   3  116.39    5.70
   7   2   3  126.29    5.50
   7   2   3  112.59    5.80
  -7   2  -3  116.19    6.00
  -8  -2  -3  233.88    9.10
   8  -2   3  249.58    8.90
   8  -2   3  233.08    8.60
  -8   2  -3  239.58    9.20
   8   2   3  233.98    8.90
   8   2   3  214.68    7.80
  -9  -2  -3   18.50    3.80
   9  -2   3   29.10    4.00
   9  -2   3   29.40    4.10
   9   2   3   29.90    3.90
   9   2   3   21.80    3.60
  -9   2  -3   29.70    4.50
  10  -2   3   26.40    4.40
  10  -2   3   21.30    3.90
 -10  -2  -3   25.00    4.50
  10   2   3   20.80    3.70
 -10   2  -3   20.10    4.10
  10   2   3   31.00    5.00
  11  -2   3   -0.80    2.70
 -11  -2  -3    3.70    3.00
  11  -2   3    3.00    2.90
  11   2   3    6.00    3.30
 -11   2  -3    4.00    3.10
  12  -3  -3   11.70    4.30
 -12  -3   3   16.60    4.30
 -12   3   3   11.20    3.80
  12   3  -3    8.50    4.00
 -12   3   3   23.90    4.80
  12   3  -3   17.80    4.70
  11  -3  -3    7.00    3.70
 -11  -3   3    6.50    3.00
  11  -3  -3    4.60    3.00
  11   3  -3    2.60    2.90
 -11   3   3    5.00    2.90
  11   3  -3    3.00    2.80
  10  -3  -3   12.40    3.40
 -10  -3   3   13.90    3.30
  10  -3  -3   15.50    3.90
  10   3  -3   10.00    3.20
  10   3  -3   14.90    3.90
 -10   3   3   16.50    3.50
  -9  -3   3  134.39    6.70
   9  -3  -3  147.29    8.00
   9  -3  -3  139.99    7.30
   9   3  -3  128.99    7.10
   9   3  -3  137.59    7.30
  -9   3   3  153.18    7.00
  -8  -3   3  639.84   14.70
   8  -3  -3  627.44   16.40
   8  -3  -3  636.74   15.80
  -8   3   3  653.33   14.70
   8   3  -3  648.54   15.90
   8   3  -3  630.84   15.70
   7  -3  -3   64.59    4.80
  -7  -3   3   55.19    3.80
   7  -3  -3   66.29    4.60
   7   3  -3   67.49    3.00
   7   3  -3   62.29    4.60
  -7   3   3   49.40    3.60
   7   3  -3   76.59    4.80
   6  -3  -3   23.70    3.00
   6  -3  -3   17.80    1.60
   6  -3  -3   20.40    2.90
  -6  -3   3   17.40    2.30
   6   3  -3   17.30    1.90
  -6   3   3   15.70    2.20
   6   3  -3   19.00    2.80
   6   3  -3   21.60    3.00
  -5  -3   3   25.70    2.50
   5  -3  -3   18.50    1.50
   5  -3  -3   18.00    2.70
  -5   3   3   25.30    2.40
  -5   3   3   21.80    2.70
   5   3  -3   25.80    2.80
   5   3  -3   20.70    2.50
   5   3  -3   21.10    1.90
   4  -3  -3  491.05   11.10
   4  -3  -3  484.15    8.80
  -4  -3   3  496.25    9.50
   4   3  -3  477.95   10.30
  -4   3   3  483.25   10.60
  -4   3   3  505.45    9.20
   4   3  -3  481.95   10.70
   4   3  -3  499.15    9.50
   3  -3  -3  497.95   10.40
   3  -3  -3  491.75    9.00
   3   3  -3  492.05    9.70
   3   3  -3  492.05    9.40
   3   3  -3  491.95    8.80
  -3   3   3  498.45    8.40
  -3   3   3  485.25   10.10
   2  -3  -3   82.39    3.30
   2  -3  -3   81.99    3.00
  -2  -3   3   82.99    2.90
   2   3  -3   84.49    3.40
  -2   3   3   78.29    3.10
  -2   3   3   86.89    2.10
   2   3  -3   84.49    2.50
   2   3  -3   82.59    3.00
  -1  -3   3    2.60    0.70
   1  -3  -3    5.30    1.10
   1  -3  -3    7.40    1.20
   1   3  -3    6.10    1.10
   1   3  -3    4.60    1.10
  -1   3   3    3.70    0.40
   1   3  -3    5.90    0.70
  -1   3   3    2.40    1.00
   0  -3   3   51.59    2.50
   0  -3   3   48.20    1.90
   0  -3  -3   45.60    2.00
   0  -3  -3   44.80    2.40
   0   3  -3   46.30    1.70
   0   3   3   47.90    2.40
   0   3  -3   47.20    2.20
   0   3   3   44.70    1.50
  -1  -3  -3   28.20    2.00
  -1  -3  -3   28.90    1.60
   1  -3   3   27.50    1.90
   1  -3   3   26.10    1.50
  -1   3  -3   25.90    1.80
  -1   3  -3   27.80    1.60
   1   3   3   23.80    1.80
   1   3   3   26.00    1.50
  -2  -3  -3  296.27    6.70
   2  -3   3  300.17    6.10
  -2  -3  -3  284.57    6.30
   2  -3   3  291.67    6.80
   2   3   3  283.47    5.70
   2   3   3  281.67    6.80
  -2   3  -3  298.07    6.30
  -2   3  -3  284.67    6.40
   3  -3   3  517.45    9.70
  -3  -3  -3  501.65    9.90
   3  -3   3  527.95   10.60
  -3  -3  -3  497.15   10.10
   3   3   3  495.35   10.40
  -3   3  -3  513.65    9.30
   3   3   3  500.75    9.10
  -3   3  -3  516.75   10.30
   4  -3   3 1653.23   26.80
  -4  -3  -3 1613.14   26.70
   4  -3   3 1666.43   26.00
  -4  -3  -3 1671.93   25.70
   4   3   3 1698.23   27.10
   4   3   3 1667.43   25.30
  -4   3  -3 1678.93   24.70
  -4   3  -3 1668.43   26.90
  -5  -3  -3   75.39    3.30
   5  -3   3   72.99    4.00
  -5  -3  -3   78.29    4.10
   5  -3   3   85.89    4.00
   5   3   3   81.09    4.20
  -5   3  -3   77.29    2.80
  -5   3  -3   76.89    4.20
   5   3   3   84.19    3.70
   6  -3   3   48.30    3.40
   6  -3   3   44.30    3.40
  -6  -3  -3   38.90    3.50
  -6  -3  -3   31.10    2.40
   6   3   3   45.10    3.00
  -6   3  -3   35.00    2.00
   6   3   3   45.50    3.50
  -6   3  -3   41.70    4.10
   7  -3   3   93.69    5.10
   7  -3   3   94.39    5.00
  -7  -3  -3   83.69    5.10
  -7  -3  -3   91.89    4.30
   7   3   3   99.09    5.50
   7   3   3  102.29    4.80
  -7   3  -3   94.99    5.50
  -8  -3  -3  195.18    8.30
   8  -3   3  185.38    7.90
   8  -3   3  200.28    7.90
   8   3   3  179.98    7.90
  -8   3  -3  192.48    8.30
   8   3   3  195.68    7.20
  -9  -3  -3  142.79    7.70
   9  -3   3  140.79    7.30
   9  -3   3  142.89    7.20
  -9   3  -3  148.09    7.60
   9   3   3  127.89    7.10
   9   3   3  141.29    6.60
  10  -3   3   23.00    4.20
  10  -3   3   27.10    4.50
 -10  -3  -3   24.80    4.60
  10   3   3   22.30    3.70
  10   3   3   34.70    5.10
 -10   3  -3   23.20    4.20
  11  -3   3   12.60    3.60
 -11  -3  -3   12.20    4.20
  11  -3   3   14.70    4.10
 -11   3  -3   13.20    4.10
  11   3   3   14.90    4.10
  12  -4  -3    4.00    3.80
 -12  -4   3    4.60    3.70
 -12   4   3    1.90    2.70
  12   4  -3    2.20    3.30
  12   4  -3    2.50    3.30
 -12   4   3    3.30    3.30
  11  -4  -3   40.70    6.00
 -11  -4   3   46.10    5.50
  11   4  -3   44.10    5.90
  11   4  -3   41.50    5.70
 -11   4   3   43.20    5.20
 -11   4   3   37.00    5.40
 -10  -4   3  253.67    9.70
  10  -4  -3  261.47   11.20
  10  -4  -3  249.78   10.50
  10   4  -3  249.28   10.40
  10   4  -3  244.78   10.30
 -10   4   3  239.18    9.40
   9  -4  -3   46.20    5.40
  -9  -4   3   53.49    4.60
   9  -4  -3   43.50    5.20
   9   4  -3   43.00    4.80
  -9   4   3   47.90    4.70
   9   4  -3   42.30    5.00
   8  -4  -3   10.50    2.90
  -8  -4   3   16.40    2.80
   8  -4  -3   12.70    3.30
  -8   4   3   11.50    2.60
   8   4  -3   12.70    2.80
   8   4  -3   16.80    3.20
   7  -4  -3  170.88    7.60
  -7  -4   3  179.08    6.60
   7  -4  -3  201.18    7.60
   7   4  -3  182.58    7.20
  -7   4   3  186.68    6.60
   7   4  -3  189.88    5.30
   7   4  -3  179.08    7.20
   6  -4  -3 1196.08   23.40
   6  -4  -3 1284.77   18.70
  -6  -4   3 1266.97   21.70
   6   4  -3 1274.27   23.00
   6   4  -3 1245.98   20.00
  -6   4   3 1277.67   21.40
  -6   4   3 1148.39   22.50
   6   4  -3 1311.77   23.00
   5  -4  -3  204.98    7.10
  -5  -4   3  206.38    6.00
   5  -4  -3  213.38    4.80
  -5   4   3  208.08    6.70
   5   4  -3  201.88    6.70
   5   4  -3  213.68    5.50
   5   4  -3  196.78    6.40
  -5   4   3  208.28    5.80
   4  -4  -3    3.40    1.00
  -4  -4   3    6.30    1.30
   4  -4  -3    3.10    1.40
   4   4  -3    3.10    1.00
   4   4  -3    3.60    1.30
  -4   4   3    2.10    0.90
  -4   4   3    6.50    1.60
   4   4  -3    3.20    1.20
   3  -4  -3   41.30    2.70
   3  -4  -3   40.80    2.20
   3   4  -3   49.80    2.50
   3   4  -3   49.60    2.60
  -3   4   3   48.60    2.00
   3   4  -3   51.99    2.90
   3   4  -3   55.19    2.40
  -3   4   3   47.70    2.70
  -2  -4   3  160.48    4.20
   2  -4  -3  150.58    4.30
   2  -4  -3  157.58    4.70
  -2   4   3  163.48    4.70
   2   4  -3  156.98    3.80
  -2   4   3  158.58    3.30
   2   4  -3  150.48    4.60
   2   4  -3  140.69    4.30
  -1  -4   3   90.39    2.70
   1  -4  -3   87.59    3.10
   1  -4  -3   88.29    3.20
   1   4  -3   87.39    3.20
  -1   4   3   89.09    3.30
   1   4  -3   97.19    2.60
   1   4  -3   85.89    3.20
  -1   4   3   92.79    2.10
   0  -4   3   58.49    2.00
   0  -4  -3   55.69    2.20
   0  -4  -3   50.09    2.60
   0  -4   3   56.09    2.70
   0   4  -3   56.49    2.10
   0   4   3   56.09    1.90
   0   4  -3   59.69    2.60
   1  -4   3  267.57    6.40
  -1  -4  -3  278.37    6.60
   1  -4   3  275.37    5.30
  -1   4  -3  271.37    5.70
  -1   4  -3  277.07    6.10
   1   4   3  287.17    5.60
   1   4   3  282.07    5.30
   1   4   3  277.67    6.50
   2  -4   3 1730.63   26.50
   2  -4   3 1744.53   24.90
  -2  -4  -3 1656.93   26.20
  -2  -4  -3 1716.93   25.70
   2   4   3 1689.43   26.40
  -2   4  -3 1707.83   25.40
   2   4   3 1738.63   24.50
  -2   4  -3 1728.53   25.80
   3  -4   3  203.48    5.20
  -3  -4  -3  209.48    5.70
   3  -4   3  209.88    6.10
  -3  -4  -3  203.18    5.70
  -3   4  -3  213.28    5.10
  -3   4  -3  210.88    5.80
   3   4   3  202.88    4.70
   3   4   3  204.18    6.00
  -4  -4  -3   23.50    2.30
   4  -4   3   25.50    2.20
   4  -4   3   30.30    3.00
  -4  -4  -3   20.50    2.60
   4   4   3   28.00    2.00
  -4   4  -3   21.70    2.60
   4   4   3   30.60    2.70
  -4   4  -3   16.50    1.70
   5  -4   3   24.70    2.90
   5  -4   3   26.40    2.70
  -5  -4  -3   29.80    2.40
  -5  -4  -3   32.50    3.30
  -5   4  -3   28.80    1.80
  -5   4  -3   29.60    3.20
   5   4   3   25.20    2.20
   5   4   3   24.80    2.80
  -6  -4  -3 1391.66   22.40
   6  -4   3 1372.46   24.00
  -6  -4  -3 1377.86   25.00
   6  -4   3 1358.86   24.80
   6   4   3 1385.26   23.10
   6   4   3 1395.46   25.10
  -6   4  -3 1382.16   25.00
  -6   4  -3 1384.16   20.60
  -7  -4  -3  276.47    7.00
  -7  -4  -3  283.27    9.40
   7  -4   3  255.57    8.80
   7  -4   3  256.07    8.40
  -7   4  -3  277.87    9.30
   7   4   3  266.17    9.10
   7   4   3  274.47    8.00
   8  -4   3    4.80    2.30
  -8  -4  -3    7.20    2.40
   8  -4   3    9.10    2.60
   8   4   3   13.20    3.00
   8   4   3    8.60    2.10
  -8   4  -3    7.40    2.60
   9  -4   3   36.20    4.80
  -9  -4  -3   34.90    4.90
   9  -4   3   28.60    3.90
  -9   4  -3   31.50    4.60
   9   4   3   31.30    3.90
   9   4   3   33.20    4.60
  10  -4   3   49.80    5.70
  10  -4   3   38.60    5.10
 -10  -4  -3   43.10    5.50
  10   4   3   44.00    5.60
 -10   4  -3   40.60    5.50
  11  -4   3   46.20    5.80
  11  -4   3   39.40    5.40
 -11  -4  -3   46.10    6.60
  11   4   3   41.50    5.80
 -11   4  -3   45.30    6.10
  12  -5  -3    4.60    3.90
 -12  -5   3    0.70    3.40
  12   5  -3    2.20    3.20
 -12   5   3    8.70    3.70
  12   5  -3    0.00    3.10
 -12   5   3    3.80    3.20
 -11  -5   3    1.90    2.80
  11  -5  -3    3.20    3.50
 -11   5   3   13.50    3.70
 -11   5   3    8.20    3.50
  11   5  -3   13.30    3.70
  11   5  -3    9.70    3.50
 -10  -5   3   62.69    5.50
  10  -5  -3   55.29    6.30
  10   5  -3   45.70    5.40
 -10   5   3   59.49    5.20
  10   5  -3   67.69    5.80
 -10   5   3   53.79    6.00
   9  -5  -3  167.08    8.60
  -9  -5   3  159.48    7.30
   9   5  -3  155.98    7.70
   9   5  -3  181.98    8.20
  -9   5   3  157.68    7.80
  -9   5   3  159.08    7.10
  -8  -5   3   28.40    3.60
   8  -5  -3   22.20    3.70
  -8   5   3   24.80    3.80
   8   5  -3   21.60    3.40
   8   5  -3   24.30    3.70
  -8   5   3   22.10    3.20
   7  -5  -3  434.26   12.40
  -7  -5   3  421.86   10.80
  -7   5   3  426.76   11.80
   7   5  -3  397.86   11.30
   7   5  -3  420.16    9.00
  -7   5   3  427.36   10.50
   7   5  -3  427.46   11.60
   6  -5  -3   69.89    4.60
  -6  -5   3   61.99    3.80
   6  -5  -3   68.89    2.50
  -6   5   3   60.69    4.00
  -6   5   3   67.39    3.60
   6   5  -3   60.99    3.10
   6   5  -3   64.99    4.10
   6   5  -3   60.99    3.90
   5  -5  -3  520.95   12.40
  -5  -5   3  533.35   11.00
   5  -5  -3  522.85    9.30
   5   5  -3  530.55   10.40
   5   5  -3  508.65   11.50
  -5   5   3  544.55   10.60
  -5   5   3  521.05   11.90
   5   5  -3  522.45   11.80
   4  -5  -3  544.45    9.70
   4  -5  -3  520.05   11.70
   4   5  -3  535.15   10.40
  -4   5   3  525.35    9.80
  -4   5   3  493.35   11.00
   4   5  -3  525.35   10.90
   4   5  -3  548.65   11.40
   4   5  -3  537.05   10.30
   3  -5  -3  718.03   12.10
   3  -5  -3  688.13   13.30
   3   5  -3  698.73   12.50
   3   5  -3  682.03   13.00
   3   5  -3  691.13   12.40
  -3   5   3  666.93   12.90
  -3   5   3  692.13   11.30
   3   5  -3  702.53   12.00
  -2  -5   3  149.19    4.00
   2  -5  -3  163.08    4.60
   2  -5  -3  145.79    4.60
  -2   5   3  151.78    3.40
   2   5  -3  159.58    4.80
  -2   5   3  152.98    4.70
   2   5  -3  161.18    4.60
   2   5  -3  165.98    4.00
  -1  -5   3   61.69    2.20
   1  -5  -3   57.99    2.50
   1  -5  -3   59.99    2.80
  -1   5   3   64.09    2.80
   1   5  -3   66.29    2.80
  -1   5   3   64.89    1.90
   1   5  -3   64.79    2.30
   1   5  -3   60.59    2.80
   0  -5   3   45.90    2.60
   0  -5  -3   49.20    2.00
   0  -5  -3   47.70    2.60
   0  -5   3   46.30    1.70
   0   5  -3   48.80    2.10
   0   5  -3   42.70    2.30
   0   5   3   47.60    1.80
   0   5   3   47.30    2.50
  -1  -5  -3   19.60    1.80
   1  -5   3   20.70    1.20
   1  -5   3   18.90    2.00
   1   5   3   15.10    1.70
   1   5   3   19.60    1.50
   1   5   3   19.20    1.20
  -1   5  -3   22.30    1.60
  -1   5  -3   22.50    1.60
   2  -5   3  505.85   10.30
  -2  -5  -3  506.55   10.30
   2  -5   3  516.25    8.80
  -2   5  -3  505.75    9.50
  -2   5  -3  510.35    9.80
   2   5   3  511.65    8.30
   2   5   3  525.65    9.80
   2   5   3  502.55   10.30
  -3  -5  -3 1488.65   24.00
   3  -5   3 1510.95   24.60
  -3  -5  -3 1532.85   24.20
   3  -5   3 1516.65   22.90
   3   5   3 1507.25   24.60
  -3   5  -3 1534.55   22.90
  -3   5  -3 1483.05   24.00
   3   5   3 1527.95   22.00
   4  -5   3  468.55   10.80
  -4  -5  -3  485.95   10.80
   4  -5   3  476.35    9.70
  -4  -5  -3  471.15   10.00
  -4   5  -3  463.95   10.50
  -4   5  -3  483.45    8.90
   4   5   3  483.05    9.00
   4   5   3  481.35   10.90
   5  -5   3  604.04   13.50
  -5  -5  -3  617.64   13.40
   5  -5   3  617.54   12.50
  -5  -5  -3  621.94   12.20
   5   5   3  623.94   13.60
  -5   5  -3  632.24   10.70
   5   5   3  614.74   11.60
  -5   5  -3  600.34   13.30
   6  -5   3   83.29    4.80
  -6  -5  -3   72.79    4.40
  -6  -5  -3   74.99    3.70
   6  -5   3   86.99    4.40
   6   5   3   76.69    4.50
  -6   5  -3   79.19    4.70
  -6   5  -3   68.99    2.70
   6   5   3   79.59    3.80
   7  -5   3  648.44   15.50
  -7  -5  -3  660.73   12.80
  -7  -5  -3  663.73   15.70
   7  -5   3  665.83   14.70
   7   5   3  647.04   13.60
  -7   5  -3  657.03   15.60
   7   5   3  655.63   15.60
   8  -5   3   66.79    4.80
   8  -5   3   68.89    5.20
  -8  -5  -3   63.79    5.00
   8   5   3   64.29    4.20
  -8   5  -3   66.09    5.20
   8   5   3   64.29    5.10
  -9  -5  -3  115.49    7.00
   9  -5   3  105.19    6.30
   9  -5   3  100.79    6.50
   9   5   3   98.29    6.40
   9   5   3  117.19    5.90
  -9   5  -3   91.09    6.40
  10  -5   3   35.30    4.70
 -10  -5  -3   40.70    5.60
  10  -5   3   47.70    5.70
  10   5   3   36.30    5.00
 -10   5  -3   40.30    5.50
  11  -5   3    8.30    3.20
  11  -5   3    3.10    2.90
 -11  -5  -3   12.50    4.30
  11   5   3   11.00    3.80
 -11   5  -3    9.20    3.70
 -12  -6   3  111.59    8.10
 -12   6   3  124.89    8.20
 -12   6   3  106.09    8.40
 -11  -6   3   71.99    6.30
  11  -6  -3   68.59    7.80
  11   6  -3   69.19    7.00
 -11   6   3   70.59    7.50
  11   6  -3   72.39    7.50
 -11   6   3   55.39    6.00
  10  -6  -3   26.60    4.70
 -10  -6   3   18.60    3.70
  10   6  -3   26.90    4.40
  10   6  -3   19.20    3.90
 -10   6   3   27.20    4.70
 -10   6   3   23.20    3.90
   9  -6  -3  139.19    7.90
  -9  -6   3  126.79    6.80
   9   6  -3  119.69    6.80
   9   6  -3  120.79    7.00
  -9   6   3  120.09    6.80
  -9   6   3  112.39    6.20
  -8  -6   3   60.99    4.50
   8  -6  -3   59.29    5.20
   8   6  -3   63.49    4.70
  -8   6   3   62.59    4.40
   8   6  -3   61.59    4.70
  -8   6   3   76.79    5.30
  -7  -6   3  216.08    7.40
   7  -6  -3  239.28    8.90
   7   6  -3  218.18    7.80
  -7   6   3  231.78    7.40
   7   6  -3  230.28    8.20
   7   6  -3  224.48    6.30
  -7   6   3  226.38    8.20
   6  -6  -3  131.89    6.20
  -6  -6   3  109.49    4.90
   6  -6  -3  129.19    3.40
  -6   6   3  116.69    5.50
   6   6  -3  116.29    5.30
   6   6  -3  122.29    4.40
  -6   6   3  121.69    4.80
   6   6  -3  115.99    5.30
   5  -6  -3   32.40    1.90
  -5  -6   3   29.00    2.50
   5  -6  -3   27.20    3.10
  -5   6   3   24.50    2.20
   5   6  -3   33.00    2.90
   5   6  -3   36.70    2.50
  -5   6   3   25.70    2.90
   5   6  -3   35.70    2.80
   4  -6  -3  147.59    5.60
   4  -6  -3  146.39    4.20
  -4   6   3  141.99    5.20
   4   6  -3  153.88    4.80
   4   6  -3  164.28    5.50
   4   6  -3  152.98    5.10
   4   6  -3  155.58    4.80
  -4   6   3  148.79    4.40
   3  -6  -3  980.10   16.10
   3  -6  -3  960.20   17.30
   3   6  -3  985.60   16.60
   3   6  -3  965.80   16.30
   3   6  -3  988.70   16.10
  -3   6   3  973.10   15.30
   3   6  -3  963.60   17.00
   2  -6  -3   51.99    2.80
   2  -6  -3   50.09    2.60
   2   6  -3   52.29    2.30
   2   6  -3   52.69    2.30
   2   6  -3   51.39    2.70
  -2   6   3   49.99    2.70
  -2   6   3   53.89    2.00
   2   6  -3   50.89    2.70
   1  -6  -3   17.30    2.00
  -1  -6   3   22.90    1.30
  -1  -6   3   19.70    1.80
   1  -6  -3   15.20    1.60
   1   6  -3   12.40    1.30
  -1   6   3   25.40    1.30
  -1   6   3   22.90    1.90
   1   6  -3   13.40    1.60
   0  -6   3 1479.55   23.30
   0  -6   3 1509.05   21.00
   0  -6  -3 1510.45   21.90
   0  -6  -3 1437.66   23.50
   0   6  -3 1482.25   23.10
   0   6   3 1529.85   21.80
   0   6  -3 1538.55   22.40
   0   6   3 1514.95   23.40
  -1  -6  -3   27.80    2.30
   1  -6   3   25.70    2.20
   1  -6   3   26.60    1.20
  -1  -6  -3   24.90    1.30
  -1   6  -3   28.80    1.90
   1   6   3   29.00    1.80
  -1   6  -3   26.00    1.90
   1   6   3   25.40    2.00
  -2  -6  -3   41.90    2.60
   2  -6   3   49.50    1.90
   2  -6   3   44.40    2.90
  -2   6  -3   42.60    2.30
  -2   6  -3   45.30    2.50
   2   6   3   40.00    2.40
   2   6   3   44.10    1.60
   2   6   3   41.30    2.70
  -3  -6  -3  243.68    6.70
  -3  -6  -3  250.37    6.70
   3  -6   3  247.88    5.60
   3  -6   3  247.38    7.00
  -3   6  -3  257.27    6.70
   3   6   3  244.48    4.90
  -3   6  -3  252.67    5.80
   3   6   3  252.57    7.00
  -4  -6  -3   23.50    2.50
   4  -6   3   51.19    3.30
  -4  -6  -3   32.90    3.10
   4  -6   3   38.90    2.40
   4   6   3   37.70    2.90
  -4   6  -3   37.00    2.80
   4   6   3   36.90    2.00
  -4   6  -3   31.80    2.00
  -5  -6  -3  811.22   16.40
   5  -6   3  802.12   15.10
  -5  -6  -3  799.82   15.20
   5  -6   3  837.52   16.80
  -5   6  -3  848.52   13.60
   5   6   3  819.52   14.10
   5   6   3  836.02   16.80
  -5   6  -3  817.32   16.40
   6  -6   3  297.17    8.10
  -6  -6  -3  281.07    7.50
   6  -6   3  267.57    8.80
  -6  -6  -3  268.97    8.70
  -6   6  -3  290.17    8.90
   6   6   3  292.07    7.30
   6   6   3  266.07    8.70
  -6   6  -3  272.17    5.90
  -7  -6  -3   42.70    4.40
   7  -6   3   50.39    3.80
  -7  -6  -3   53.29    3.30
   7  -6   3   55.89    4.50
  -7   6  -3   48.90    4.20
   7   6   3   53.29    4.20
   7   6   3   45.50    3.20
   8  -6   3  155.08    6.90
  -8  -6  -3  149.19    7.40
   8  -6   3  134.09    7.00
   8   6   3  148.89    7.40
  -8   6  -3  146.09    7.20
   8   6   3  151.98    6.00
   9  -6   3  371.06   12.50
   9  -6   3  389.86   12.00
  -9  -6  -3  397.16   13.00
   9   6   3  385.86   12.80
  -9   6  -3  373.06   12.50
  10  -6   3  105.49    7.20
  10  -6   3  100.29    6.60
 -10  -6  -3   96.79    7.20
 -10   6  -3  103.29    7.20
  10   6   3  103.19    7.30
 -11  -6  -3    2.20    3.30
  11  -6   3    8.50    3.40
  11  -6   3    1.00    2.90
  11   6   3    2.10    2.90
 -11   6  -3    5.80    3.20
  11  -7  -3  130.79    9.00
 -11  -7   3  117.19    7.70
 -11   7   3  112.79    7.70
  11   7  -3  112.89    7.70
 -11   7   3  107.99    7.20
  11   7  -3  116.49    7.60
  10  -7  -3    7.00    3.00
 -10  -7   3    5.70    2.80
 -10   7   3    6.60    2.80
 -10   7   3    7.30    2.80
  10   7  -3    9.10    3.30
  10   7  -3    3.20    2.60
   9  -7  -3  154.08    8.40
  -9  -7   3  145.99    7.20
   9   7  -3  151.38    7.40
  -9   7   3  153.08    7.10
   9   7  -3  156.28    7.90
  -9   7   3  156.08    7.90
   8  -7  -3   62.09    5.10
  -8  -7   3   55.49    4.40
   8   7  -3   59.29    4.60
  -8   7   3   73.39    5.20
  -8   7   3   59.49    4.40
   8   7  -3   57.39    4.80
  -7  -7   3  117.59    5.50
   7  -7  -3  118.39    6.50
  -7   7   3  108.59    5.10
  -7   7   3  111.49    5.90
   7   7  -3  114.69    5.80
   7   7  -3  114.69    4.60
   7   7  -3  114.39    5.60
   6  -7  -3   61.69    4.40
  -6  -7   3   57.59    3.70
   6  -7  -3   66.89    2.50
   6   7  -3   58.89    3.90
   6   7  -3   61.39    3.90
  -6   7   3   64.99    4.20
  -6   7   3   61.09    3.60
   6   7  -3   63.89    3.30
   5  -7  -3  208.98    5.10
   5  -7  -3  202.98    7.30
   5   7  -3  212.58    6.40
   5   7  -3  220.28    6.80
  -5   7   3  214.58    6.90
   5   7  -3  211.28    6.70
  -5   7   3  203.78    5.90
   5   7  -3  193.38    5.80
   4  -7  -3  297.97    8.40
   4  -7  -3  302.27    6.70
   4   7  -3  303.97    7.60
  -4   7   3  297.67    6.80
   4   7  -3  290.67    7.20
   4   7  -3  282.07    7.20
  -4   7   3  306.27    8.00
   4   7  -3  284.17    7.70
   3  -7  -3  495.45   10.70
   3  -7  -3  473.25    9.50
   3   7  -3  493.45   10.10
  -3   7   3  503.75    9.10
   3   7  -3  494.95   10.30
   3   7  -3  488.75    9.70
   3   7  -3  487.85    9.60
   2  -7  -3   23.70    2.10
   2  -7  -3   24.50    2.00
   2   7  -3   29.80    2.20
  -2   7   3   29.90    1.70
  -2   7   3   25.60    2.20
   2   7  -3   26.90    1.70
   2   7  -3   29.40    2.20
   2   7  -3   26.30    1.90
   1  -7  -3 2050.89   29.90
  -1  -7   3 2049.79   30.80
   1  -7  -3 1992.30   30.90
  -1  -7   3 2063.89   28.60
   1   7  -3 2017.90   30.70
  -1   7   3 2036.60   28.90
  -1   7   3 2093.19   30.80
   1   7  -3 2026.20   29.70
   0  -7   3   16.60    1.00
   0  -7   3   16.60    1.90
   0  -7  -3   16.90    1.30
   0  -7  -3   16.50    2.10
   0   7  -3   17.40    1.80
   0   7  -3   18.00    1.80
   0   7   3   14.00    1.80
   0   7   3   21.50    1.50
  -1  -7  -3 1495.05   21.20
  -1  -7  -3 1514.95   24.30
   1  -7   3 1568.54   20.90
   1  -7   3 1504.15   23.90
   1   7   3 1497.25   22.80
  -1   7  -3 1498.65   23.00
   1   7   3 1494.45   23.90
  -1   7  -3 1489.35   23.30
   2  -7   3  447.06    7.50
   2  -7   3  437.26    9.70
  -2  -7  -3  432.56    9.70
  -2   7  -3  427.86    9.00
   2   7   3  453.75    6.90
   2   7   3  445.36    9.10
  -2   7  -3  444.96    8.80
   2   7   3  443.86    9.70
   3  -7   3  216.48    6.60
   3  -7   3  221.58    5.10
  -3  -7  -3  220.38    6.50
  -3   7  -3  218.38    5.50
   3   7   3  227.98    4.30
   3   7   3  216.68    6.30
  -3   7  -3  230.58    6.40
   3   7   3  219.18    6.50
   4  -7   3    9.40    1.40
  -4  -7  -3    9.10    1.70
  -4  -7  -3    7.00    1.90
   4  -7   3   10.80    2.00
   4   7   3    9.40    1.90
  -4   7  -3   10.50    1.40
  -4   7  -3   13.10    2.00
   4   7   3   10.00    1.20
  -5  -7  -3   21.00    2.90
  -5  -7  -3   20.10    2.40
   5  -7   3   22.40    2.40
   5  -7   3   29.30    3.40
   5   7   3   28.40    3.30
  -5   7  -3   19.00    1.70
  -5   7  -3   20.40    2.60
   5   7   3   24.50    1.90
  -6  -7  -3    1.70    1.50
  -6  -7  -3    1.60    1.20
   6  -7   3    4.40    2.30
   6  -7   3    1.60    1.20
   6   7   3    1.20    1.00
   6   7   3    1.60    1.50
  -6   7  -3    1.70    1.40
  -6   7  -3    1.10    0.80
  -7  -7  -3  201.28    8.10
   7  -7   3  213.48    8.30
  -7  -7  -3  212.18    6.70
   7  -7   3  205.08    7.20
  -7   7  -3  199.28    8.00
   7   7   3  208.28    8.20
   7   7   3  209.58    6.40
   8  -7   3  296.97    9.50
  -8  -7  -3  281.97   10.20
   8  -7   3  298.07   10.60
   8   7   3  295.37    8.50
  -8   7  -3  304.07   10.50
   8   7   3  283.57   10.20
   9  -7   3  433.46   12.50
   9  -7   3  415.56   13.40
  -9  -7  -3  445.46   13.90
  -9   7  -3  408.66   13.20
   9   7   3  448.16   13.90
  10  -7   3    6.10    2.80
  10  -7   3   11.90    3.40
 -10  -7  -3   12.80    3.60
  10   7   3    5.40    2.80
 -10   7  -3   16.30    4.00
  11  -7   3   28.30    5.10
 -11  -7  -3   28.00    5.30
  11  -7   3   24.30    4.40
  11   7   3   23.90    5.10
 -11   7  -3   21.40    4.90
 -11  -8   3   79.19    6.60
  11  -8  -3   91.79    7.60
 -11   8   3   95.19    7.60
 -11   8   3   89.49    6.50
  11   8  -3   84.99    6.90
  11   8  -3   70.09    7.40
  10  -8  -3   24.70    4.50
 -10  -8   3   17.00    3.50
 -10   8   3   22.00    4.20
  10   8  -3   18.50    4.00
 -10   8   3   16.70    3.60
  10   8  -3   14.20    3.50
  -9  -8   3  298.97   10.20
   9  -8  -3  269.87   11.20
   9   8  -3  280.07   10.60
  -9   8   3  271.87    9.40
   9   8  -3  280.97   10.00
  -9   8   3  288.57   10.70
  -8  -8   3   49.40    4.70
   8  -8  -3   40.80    4.90
   8   8  -3   45.30    4.60
  -8   8   3   50.99    4.50
  -8   8   3   44.70    4.00
   8   8  -3   52.19    5.20
   7  -8  -3    7.00    2.60
  -7  -8   3   11.60    2.50
   7   8  -3   11.80    2.70
  -7   8   3    9.90    2.20
   7   8  -3   18.10    2.90
   7   8  -3   11.50    2.00
  -7   8   3   12.50    2.60
  -6  -8   3   20.00    2.70
   6  -8  -3   19.40    1.70
   6  -8  -3   20.50    3.20
  -6   8   3   17.40    2.40
   6   8  -3   17.80    2.60
   6   8  -3   22.80    2.90
   6   8  -3   18.70    2.30
  -6   8   3   21.40    3.00
   5  -8  -3   47.60    2.40
   5  -8  -3   47.20    3.60
  -5   8   3   37.90    2.70
   5   8  -3   45.90    2.90
  -5   8   3   38.10    3.10
   5   8  -3   51.79    3.20
   5   8  -3   44.20    3.10
   5   8  -3   54.69    3.40
   4  -8  -3  438.06   10.70
   4  -8  -3  423.56    8.70
   4   8  -3  437.26    9.50
   4   8  -3  433.46    9.50
   4   8  -3  436.26    9.90
  -4   8   3  396.16    9.70
   4   8  -3  431.76    9.50
  -4   8   3  415.86    8.80
   3  -8  -3  344.87    8.60
   3  -8  -3  343.07    7.80
  -3   8   3  351.56    7.20
   3   8  -3  349.27    7.60
  -3   8   3  349.87    8.30
   3   8  -3  344.67    8.20
   3   8  -3  357.26    8.30
   3   8  -3  341.57    7.80
   2  -8  -3   14.10    1.80
   2  -8  -3   13.30    1.90
   2   8  -3   12.50    1.60
   2   8  -3   10.90    1.70
  -2   8   3   12.50    1.80
   2   8  -3   11.10    1.60
   2   8  -3   13.00    1.40
  -2   8   3   13.30    1.40
   1  -8  -3 1640.34   25.90
   1  -8  -3 1643.84   24.70
  -1  -8   3 1650.53   23.20
  -1  -8   3 1626.24   25.60
   1   8  -3 1652.63   24.80
   1   8  -3 1656.93   25.70
  -1   8   3 1625.94   25.50
  -1   8   3 1613.84   23.90
   0  -8   3  744.83   10.60
   0  -8  -3  754.42   11.90
   0  -8   3  726.93   13.50
   0  -8  -3  746.13   14.00
   0   8   3  741.83   12.40
   0   8   3  716.43   13.40
   0   8  -3  757.22   12.90
   0   8  -3  738.53   13.40
   1  -8   3  493.85   10.30
  -1  -8  -3  493.75   10.60
  -1  -8  -3  486.75    7.70
   1  -8   3  494.75    7.20
   1   8   3  474.55   10.10
  -1   8  -3  480.25    9.70
  -1   8  -3  484.05    9.50
   1   8   3  473.55    9.30
   2  -8   3  246.08    6.80
  -2  -8  -3  235.48    6.80
   2  -8   3  256.87    4.70
  -2   8  -3  239.58    6.30
   2   8   3  251.87    6.40
   2   8   3  246.98    6.80
  -2   8  -3  236.98    6.00
   2   8   3  246.18    4.00
  -3  -8  -3  560.74   11.90
   3  -8   3  547.85   12.00
   3  -8   3  561.94    9.70
   3   8   3  564.64   11.60
  -3   8  -3  563.54   10.60
  -3   8  -3  544.45   11.40
   3   8   3  557.64   11.90
   3   8   3  567.04    8.50
   4  -8   3  327.17    9.10
  -4  -8  -3  320.97    8.70
   4  -8   3  330.17    7.20
  -4  -8  -3  318.47    8.40
   4   8   3  326.87    6.10
   4   8   3  322.47    8.80
  -4   8  -3  325.17    8.60
  -4   8  -3  337.37    7.20
   5  -8   3   14.00    2.50
   5  -8   3   14.90    2.00
  -5  -8  -3   14.50    2.20
  -5  -8  -3   14.10    2.50
   5   8   3   18.50    2.60
   5   8   3   18.10    1.60
  -5   8  -3   15.40    2.50
  -5   8  -3   17.40    1.80
  -6  -8  -3   10.20    2.10
   6  -8   3   10.70    2.60
   6  -8   3   11.20    2.00
  -6  -8  -3   11.80    2.70
   6   8   3   11.70    2.40
  -6   8  -3   17.80    3.00
   6   8   3   14.90    1.90
  -6   8  -3   12.40    1.50
   7  -8   3  206.18    7.20
  -7  -8  -3  214.48    6.90
  -7  -8  -3  224.48    8.50
   7  -8   3  197.78    8.20
  -7   8  -3  218.08    8.40
   7   8   3  207.18    6.30
   7   8   3  206.18    8.30
   8  -8   3  120.99    6.80
  -8  -8  -3  119.29    6.80
   8  -8   3  118.29    6.00
  -8   8  -3  120.69    6.80
   8   8   3  113.69    6.70
  -9  -8  -3   15.50    3.70
   9  -8   3   18.90    4.00
   9  -8   3   12.40    3.00
   9   8   3   14.70    3.40
  -9   8  -3   12.50    3.40
  10  -8   3   16.80    4.10
  10  -8   3   18.20    3.70
 -10  -8  -3   12.10    3.50
 -10   8  -3   19.30    4.10
  10   8   3   19.10    4.30
  11  -8   3  322.37   12.90
 -11  -8  -3  330.67   13.30
  11  -8   3  319.97   12.20
  11   8   3  290.07   12.50
 -11   8  -3  335.27   13.20
 -11  -9   3   10.20    3.40
  11  -9  -3   13.20    4.30
 -11   9   3   13.70    4.10
  11   9  -3   18.90    4.10
  11   9  -3   24.90    4.80
 -11   9   3   18.20    3.80
  10  -9  -3  206.18   10.40
 -10  -9   3  200.08    9.10
 -10   9   3  219.18    9.90
 -10   9   3  215.38    8.90
  10   9  -3  221.58    9.30
  10   9  -3  215.68    9.70
   9  -9  -3   10.10    3.40
  -9  -9   3   12.80    3.20
   9   9  -3    9.60    2.90
  -9   9   3   15.70    3.30
  -9   9   3   12.20    3.00
   9   9  -3   14.80    3.10
   8  -9  -3   17.50    3.50
  -8  -9   3   18.10    3.30
   8   9  -3   20.00    3.30
  -8   9   3   17.20    3.20
   8   9  -3   16.40    3.10
  -8   9   3   17.80    3.00
  -7  -9   3  125.39    5.90
   7  -9  -3  140.39    7.10
   7   9  -3  131.89    5.90
  -7   9   3  124.59    6.10
  -7   9   3  125.69    5.60
   7   9  -3  129.09    6.20
   6  -9  -3   14.40    2.80
   6  -9  -3   16.20    1.70
   6   9  -3   15.60    2.40
   6   9  -3   17.70    2.40
   6   9  -3   13.30    2.40
  -6   9   3   16.80    2.80
  -6   9   3   12.60    2.10
   6   9  -3   22.60    3.00
   5  -9  -3  280.07    6.50
   5  -9  -3  289.37    9.00
   5   9  -3  281.67    7.60
  -5   9   3  263.77    8.10
   5   9  -3  291.27    8.00
   5   9  -3  281.47    7.80
   5   9  -3  281.87    7.90
  -5   9   3  284.07    7.30
   4  -9  -3   14.40    2.30
   4  -9  -3   16.30    1.90
   4   9  -3   14.40    2.10
   4   9  -3   11.80    1.80
   4   9  -3   16.20    2.20
  -4   9   3   14.60    1.80
  -4   9   3   14.50    2.10
   4   9  -3   14.10    2.00
   3  -9  -3  207.78    5.80
   3  -9  -3  209.38    6.40
   3   9  -3  202.78    6.00
   3   9  -3  195.48    5.30
  -3   9   3  205.68    6.20
   3   9  -3  207.88    5.90
   3   9  -3  202.38    6.00
  -3   9   3  211.88    5.30
  -2  -9   3 1897.71   29.20
   2  -9  -3 1870.21   29.30
   2  -9  -3 1904.71   29.20
   2   9  -3 1864.91   28.70
  -2   9   3 1860.81   29.20
   2   9  -3 1919.41   29.50
  -2   9   3 1867.91   27.80
   2   9  -3 1926.61   27.50
  -1  -9   3  621.74   11.90
   1  -9  -3  619.24   11.10
  -1  -9   3  618.24    9.70
   1  -9  -3  629.94   12.40
   1   9  -3  618.94   12.10
  -1   9   3  614.54   10.70
  -1   9   3  601.04   11.80
   1   9  -3  609.14   11.40
   0  -9  -3   13.80    1.30
   0  -9   3    9.10    0.60
   0  -9  -3    9.00    1.70
   0  -9   3    4.80    1.40
   0   9  -3    8.10    1.50
   0   9  -3   12.70    1.70
   0   9   3    9.10    1.30
   0   9   3   10.80    1.70
   1  -9   3  446.26    9.90
  -1  -9  -3  463.25    7.20
  -1  -9  -3  445.06   10.20
  -1   9  -3  453.95    9.30
   1   9   3  450.75    9.10
   1   9   3  445.96    9.80
  -1   9  -3  453.55    9.50
   2  -9   3 1284.17   21.80
   2  -9   3 1286.37   18.20
  -2  -9  -3 1265.17   21.90
   2   9   3 1294.97   21.10
   2   9   3 1290.77   21.70
  -2   9  -3 1246.98   21.00
  -2   9  -3 1297.67   20.80
  -3  -9  -3  407.96   10.00
   3  -9   3  429.46   10.30
   3  -9   3  418.46    7.70
  -3   9  -3  419.86    8.80
  -3   9  -3  411.96    9.60
   3   9   3  428.06   10.10
   3   9   3  439.66    9.90
  -4  -9  -3    4.70    1.60
   4  -9   3    3.60    1.00
   4  -9   3    3.40    1.60
   4   9   3    4.00    1.50
  -4   9  -3    4.10    1.10
   4   9   3    5.00    1.50
  -4   9  -3    5.00    1.60
   4   9   3    3.40    0.70
   5  -9   3   42.70    2.80
   5  -9   3   41.10    3.70
  -5  -9  -3   43.70    3.60
  -5  -9  -3   44.40    3.30
   5   9   3   43.90    3.50
  -5   9  -3   38.20    3.20
   5   9   3   45.80    2.10
  -5   9  -3   37.00    2.30
  -6  -9  -3   30.30    3.50
  -6  -9  -3   25.00    3.00
   6  -9   3   31.50    2.80
   6  -9   3   20.20    3.30
   6   9   3   34.00    4.00
  -6   9  -3   30.00    2.10
   6   9   3   27.50    2.10
  -6   9  -3   26.30    3.20
   7  -9   3  183.38    8.00
   7  -9   3  195.78    6.90
  -7  -9  -3  197.98    8.10
  -7  -9  -3  197.68    6.90
   7   9   3  191.88    8.00
  -7   9  -3  182.78    7.80
  -8  -9  -3   67.29    5.40
   8  -9   3   58.59    4.40
   8  -9   3   68.99    5.40
  -8   9  -3   65.29    5.30
   8   9   3   59.59    5.00
   9  -9   3    5.30    2.40
   9  -9   3    3.10    2.70
  -9  -9  -3    4.20    2.60
   9   9   3    1.30    2.10
  -9   9  -3    4.70    2.90
  10  -9   3  470.25   14.00
 -10  -9  -3  463.25   15.20
  10  -9   3  462.65   15.40
 -10   9  -3  480.75   15.20
  10   9   3  480.65   15.50
  11  -9   3   24.10    5.00
  11  -9   3   18.00    4.10
 -11  -9  -3   30.20    5.40
 -11   9  -3   23.30    4.70
  11   9   3   22.50    4.70
  11 -10  -3   42.90    6.20
 -11 -10   3   40.20    5.50
  11  10  -3   46.00    6.30
  11  10  -3   36.00    5.70
 -11  10   3   37.40    5.50
 -11  10   3   33.80    5.00
  10 -10  -3    7.90    3.50
 -10 -10   3    0.40    2.30
 -10  10   3    3.70    2.90
  10  10  -3    3.60    2.60
 -10  10   3    1.80    2.30
  10  10  -3    7.50    2.90
   9 -10  -3   21.70    4.20
  -9 -10   3   12.00    3.20
  -9  10   3   13.80    3.20
   9  10  -3   30.00    4.60
  -9  10   3   17.00    3.30
   9  10  -3   25.60    3.80
   8 -10  -3   75.69    6.00
  -8 -10   3   73.59    5.20
  -8  10   3   83.89    5.10
   8  10  -3   79.09    5.50
  -8  10   3   83.89    5.70
   8  10  -3   79.79    5.10
  -7 -10   3  139.89    5.70
  -7 -10   3  137.49    6.20
   7 -10  -3  145.29    7.50
  -7  10   3  134.09    6.40
  -7  10   3  137.49    5.80
   7  10  -3  139.99    6.10
   7  10  -3  143.79    6.40
   6 -10  -3  417.36   12.10
   6 -10  -3  431.76    8.50
   6  10  -3  422.26   10.80
   6  10  -3  434.46   10.90
  -6  10   3  428.66   11.30
   6  10  -3  411.16   10.80
   6  10  -3  435.76   10.30
  -6  10   3  421.56   10.20
   5 -10  -3  227.18    8.00
   5 -10  -3  227.68    6.00
   5  10  -3  229.88    7.10
   5  10  -3  236.88    7.20
   5  10  -3  241.38    7.20
  -5  10   3  226.48    7.30
  -5  10   3  220.18    6.50
   5  10  -3  240.78    7.10
   4 -10  -3  423.56    9.20
   4 -10  -3  443.86   10.90
   4  10  -3  419.36    9.80
  -4  10   3  427.36    9.20
   4  10  -3  422.26    9.50
  -4  10   3  438.56   10.30
   4  10  -3  431.46   10.00
   4  10  -3  432.56    9.90
   3 -10  -3  298.07    8.00
   3 -10  -3  294.67    7.50
   3  10  -3  291.97    6.90
   3  10  -3  305.47    7.60
  -3  10   3  304.77    7.00
   3  10  -3  296.67    7.60
  -3  10   3  301.37    7.80
   3  10  -3  304.97    7.90
   2 -10  -3   68.09    3.30
  -2 -10   3   60.59    3.20
   2 -10  -3   68.29    3.60
   2  10  -3   60.89    3.10
  -2  10   3   60.49    3.30
   2  10  -3   60.19    2.40
  -2  10   3   60.59    2.70
   2  10  -3   59.59    3.30
   1 -10  -3  443.26   10.00
  -1 -10   3  437.06    9.50
   1 -10  -3  447.76    8.80
   1  10  -3  439.06    9.70
  -1  10   3  453.55    8.70
   1  10  -3  442.16    9.20
  -1  10   3  428.16    9.50
   0 -10  -3  614.54   12.90
   0 -10  -3  647.34   10.60
   0 -10   3  636.84   12.40
   0  10   3  624.74   11.40
   0  10  -3  633.24   12.00
   0  10  -3  659.53   12.50
   0  10   3  626.94   12.40
  -1 -10  -3  338.57    8.70
  -1 -10  -3  337.17    5.70
   1 -10   3  329.77    8.30
   1  10   3  344.27    7.70
   1  10   3  329.87    8.20
  -1  10  -3  340.07    7.90
  -1  10  -3  348.37    8.00
  -2 -10  -3  586.74   12.50
   2 -10   3  558.34   12.10
   2 -10   3  574.44    8.70
  -2  10  -3  566.14   11.20
   2  10   3  578.04   12.10
  -2  10  -3  571.64   11.60
   2  10   3  573.84   11.60
  -3 -10  -3   11.10    2.20
   3 -10   3   12.30    2.30
   3 -10   3   13.40    1.30
   3  10   3    9.80    1.90
  -3  10  -3   11.70    2.10
   3  10   3   13.20    2.10
  -3  10  -3   13.20    1.80
   4 -10   3   46.40    2.40
  -4 -10  -3   56.69    3.70
   4 -10   3   49.00    3.60
   4  10   3   51.69    1.40
  -4  10  -3   48.40    2.70
   4  10   3   51.79    3.50
   4  10   3   49.90    3.50
  -4  10  -3   54.89    3.60
   5 -10   3  991.90   16.90
  -5 -10  -3  871.31   18.70
   5 -10   3  956.00   19.70
  -5 -10  -3 1005.60   18.70
   5  10   3  986.40   19.40
  -5  10  -3  974.80   16.20
   5  10   3  992.50   14.80
  -5  10  -3  952.10   18.90
  -6 -10  -3  352.66    9.60
   6 -10   3  344.47    8.80
   6 -10   3  355.26   11.00
  -6 -10  -3  333.87   10.30
   6  10   3  342.87    7.20
  -6  10  -3  353.86    8.80
   6  10   3  345.67   10.50
  -6  10  -3  343.07   10.30
  -7 -10  -3   13.90    2.90
   7 -10   3   21.20    2.90
   7 -10   3   17.90    3.30
  -7 -10  -3   17.10    2.70
   7  10   3   13.70    2.80
  -7  10  -3   22.60    3.70
  -8 -10  -3  140.89    7.50
   8 -10   3  155.08    7.80
   8 -10   3  142.29    6.40
  -8  10  -3  144.59    7.30
   8  10   3  147.99    7.50
   9 -10   3   19.90    4.10
  -9 -10  -3   16.80    3.90
   9 -10   3   18.10    3.30
   9  10   3   19.90    3.80
  -9  10  -3   19.50    4.00
  10 -10   3    5.60    2.80
 -10 -10  -3    8.60    3.40
  10 -10   3   13.60    3.70
 -10  10  -3    8.60    3.30
  10  10   3   11.00    3.50
 -11 -10  -3  157.98    9.80
  11 -10   3  179.78    9.10
  11 -10   3  183.18   10.40
 -11  10  -3  173.88    9.80
  11  10   3  167.58    9.60
  11 -11  -3   32.40    5.90
 -11 -11   3   17.50    4.20
  11  11  -3   29.90    5.30
 -11  11   3   23.40    4.40
 -11  11   3   20.70    4.80
 -10 -11   3   18.50    3.90
  10 -11  -3   13.50    3.90
  10  11  -3   18.90    3.70
 -10  11   3   14.30    3.70
  10  11  -3   15.50    3.80
 -10  11   3   14.30    3.40
  -9 -11   3   19.10    3.70
   9 -11  -3   30.40    5.10
   9  11  -3   22.00    4.10
  -9  11   3   28.20    4.40
   9  11  -3   21.90    3.60
  -9  11   3   22.90    3.70
  -8 -11   3  348.67   11.10
   8 -11  -3  355.26   12.40
   8  11  -3  349.47   11.20
  -8  11   3  317.77   10.70
  -8  11   3  343.37   10.30
   8  11  -3  360.06   10.70
   7 -11  -3   27.10    4.20
  -7 -11   3   25.00    3.10
  -7 -11   3   29.40    3.80
   7  11  -3   29.60    3.50
   7  11  -3   24.50    3.50
  -7  11   3   25.80    3.60
  -7  11   3   24.70    3.20
   6 -11  -3   29.50    2.30
   6 -11  -3   25.70    3.70
   6  11  -3   32.00    3.60
   6  11  -3   28.10    3.30
  -6  11   3   31.00    3.20
   6  11  -3   29.60    3.30
   6  11  -3   29.00    3.20
  -6  11   3   29.20    3.60
   5 -11  -3   76.49    4.70
   5 -11  -3   81.89    3.60
   5  11  -3   75.69    4.10
  -5  11   3   78.19    4.40
   5  11  -3   72.69    4.10
   5  11  -3   80.69    4.10
  -5  11   3   82.49    3.90
   5  11  -3   85.79    4.20
   4 -11  -3 1272.27   23.20
   4 -11  -3 1297.57   21.40
  -4  11   3 1310.97   21.40
  -4  11   3 1293.97   22.50
   4  11  -3 1281.67   21.50
   4  11  -3 1304.57   22.40
   4  11  -3 1321.57   22.50
   4  11  -3 1267.87   22.00
   3 -11  -3  301.07    7.70
   3 -11  -3  293.57    8.10
   3  11  -3  299.27    7.60
   3  11  -3  292.67    6.80
   3  11  -3  304.17    7.80
  -3  11   3  292.87    7.80
  -3  11   3  297.07    7.10
   3  11  -3  293.57    8.00
  -2 -11   3  346.77    8.30
   2 -11  -3  348.57    8.20
   2 -11  -3  345.47    8.60
   2  11  -3  337.67    8.50
   2  11  -3  353.86    6.90
   2  11  -3  342.87    8.20
  -2  11   3  338.87    7.50
  -2  11   3  330.67    8.20
  -1 -11   3    8.80    1.70
   1 -11  -3    2.30    1.00
   1 -11  -3    5.00    1.40
  -1  11   3    5.90    1.50
   1  11  -3    4.60    0.80
  -1  11   3    7.10    1.30
   1  11  -3    1.90    1.00
   1  11  -3    3.90    1.20
   0 -11  -3   55.59    3.60
   0 -11   3   61.79    3.40
   0 -11  -3   60.49    2.40
   0  11   3   57.19    2.80
   0  11   3   59.59    3.20
   0  11  -3   57.89    3.00
   0  11  -3   59.29    3.30
  -1 -11  -3    6.10    0.80
   1 -11   3    3.20    1.30
  -1 -11  -3    6.20    1.70
  -1  11  -3    5.00    1.30
  -1  11  -3    3.50    1.10
   1  11   3    3.60    1.20
   1  11   3    6.10    1.30
  -2 -11  -3    6.40    1.90
   2 -11   3    3.50    1.40
   2 -11   3    3.30    0.50
  -2  11  -3    3.50    1.20
  -2  11  -3    5.50    1.40
   2  11   3    2.50    1.10
   2  11   3    4.70    1.50
  -3 -11  -3  485.95   11.40
   3 -11   3  470.95   11.40
   3 -11   3  472.85    8.20
  -3  11  -3  485.25   10.00
   3  11   3  474.05   10.90
   3  11   3  444.56   10.80
  -3  11  -3  469.05   10.80
   4 -11   3 1178.28   18.70
  -4 -11  -3 1174.18   21.60
   4 -11   3 1166.68   22.30
   4  11   3 1236.08   21.90
   4  11   3 1193.38   22.00
  -4  11  -3 1214.88   19.70
  -4  11  -3 1175.98   21.50
   5 -11   3   28.70    2.40
   5 -11   3   40.40    3.70
  -5 -11  -3   34.00    3.70
   5  11   3   30.40    3.50
  -5  11  -3   26.50    2.20
   5  11   3   37.20    3.90
  -5  11  -3   30.80    3.50
   5  11   3   31.40    1.50
  -6 -11  -3  153.68    6.80
   6 -11   3  162.08    5.60
  -6 -11  -3  154.38    6.40
   6 -11   3  143.19    7.00
  -6  11  -3  163.68    7.00
   6  11   3  156.88    6.90
  -7 -11  -3   33.90    3.70
  -7 -11  -3   45.60    5.00
   7 -11   3   30.90    3.40
   7 -11   3   32.60    4.60
   7  11   3   30.00    4.00
  -7  11  -3   33.40    4.30
  -8 -11  -3  472.75   13.90
   8 -11   3  449.76   14.10
   8 -11   3  461.95   12.10
  -8  11  -3  487.55   14.00
   8  11   3  429.56   13.40
   9 -11   3   49.30    6.10
   9 -11   3   38.80    4.50
  -9 -11  -3   44.80    5.60
  -9  11  -3   38.90    5.00
   9  11   3   40.50    5.30
  10 -11   3    7.60    3.20
 -10 -11  -3    4.00    3.20
  10 -11   3    4.70    2.80
  10  11   3   12.70    3.40
 -10  11  -3    6.50    3.10
  11 -11   3   30.30    5.70
  11 -11   3   25.10    4.70
 -11 -11  -3   25.30    5.40
  11  11   3   23.90    4.80
 -11  11  -3   26.90    5.10
  11 -12  -3   19.50    4.70
 -11 -12   3   18.10    4.40
 -11  12   3   23.00    4.40
  11  12  -3   35.40    5.80
 -11  12   3   28.80    5.20
  10 -12  -3   33.40    5.30
 -10 -12   3   24.20    4.40
 -10  12   3   24.40    4.10
  10  12  -3   25.60    4.60
  10  12  -3   29.70    4.30
 -10  12   3   31.70    5.00
   9 -12  -3  152.58    8.60
  -9 -12   3  133.89    7.50
  -9  12   3  144.69    7.80
   9  12  -3  145.19    7.00
   9  12  -3  138.99    7.60
  -9  12   3  133.59    6.90
  -8 -12   3   72.79    5.50
   8 -12  -3   74.89    6.00
  -8 -12   3   80.39    6.30
  -8  12   3   68.29    5.40
   8  12  -3   81.89    5.10
   8  12  -3   83.39    5.40
  -8  12   3   76.99    5.00
  -7 -12   3  268.07    8.40
   7 -12  -3  267.87   10.20
   7  12  -3  269.67    8.70
  -7  12   3  275.87    8.70
  -7  12   3  266.67    9.30
   7  12  -3  278.77    9.20
   7  12  -3  271.57    9.20
   6 -12  -3  762.12   17.70
   6 -12  -3  747.53   13.60
  -6  12   3  742.73   15.40
   6  12  -3  774.42   16.40
  -6  12   3  771.72   16.60
   6  12  -3  766.82   15.80
   6  12  -3  747.63   16.00
   6  12  -3  759.82   15.70
   5 -12  -3  169.28    6.90
   5 -12  -3  166.38    5.30
   5  12  -3  170.98    6.40
  -5  12   3  171.18    5.90
   5  12  -3  169.08    6.00
   5  12  -3  166.28    6.20
   5  12  -3  163.48    5.90
  -5  12   3  171.68    6.50
   4 -12  -3   42.40    2.90
   4 -12  -3   37.90    3.40
   4  12  -3   40.80    3.10
   4  12  -3   38.70    2.80
  -4  12   3   35.70    2.90
   4  12  -3   39.30    2.80
   4  12  -3   38.50    3.10
  -4  12   3   36.90    2.70
   3 -12  -3  857.21   15.90
  -3 -12   3  826.82   15.60
   3 -12  -3  848.02   16.30
  -3  12   3  839.32   15.90
   3  12  -3  825.72   15.90
  -3  12   3  854.31   15.10
   3  12  -3  846.02   16.30
   3  12  -3  827.32   14.50
   2 -12  -3   74.49    3.60
   2 -12  -3   71.39    3.90
  -2 -12   3   69.19    3.60
   2  12  -3   70.69    3.70
  -2  12   3   73.09    3.70
  -2  12   3   71.29    3.20
   2  12  -3   65.79    3.40
   2  12  -3   67.29    2.60
   1 -12  -3   49.80    2.60
  -1 -12   3   46.50    2.90
   1 -12  -3   53.99    3.50
  -1  12   3   47.80    2.60
  -1  12   3   53.39    3.20
   1  12  -3   55.49    3.10
   1  12  -3   53.09    3.20
   1  12  -3   50.69    1.70
   0 -12  -3  116.79    5.00
   0 -12   3  120.49    4.70
   0 -12  -3  114.09    3.40
   0  12   3  116.29    4.20
   0  12  -3  119.19    4.50
   0  12  -3  116.49    4.60
   0  12   3  120.69    4.60
  -1 -12  -3   84.59    2.30
  -1 -12  -3   83.29    4.30
   1 -12   3   86.49    4.10
   1  12   3   78.09    3.60
  -1  12  -3   84.19    3.90
   1  12   3   81.39    3.90
  -1  12  -3   84.99    3.80
   2 -12   3  390.66    9.80
  -2 -12  -3  378.36    9.90
  -2  12  -3  388.26    5.80
  -2  12  -3  392.46    9.30
   2  12   3  373.36    9.10
   2  12   3  370.16    9.30
  -2  12  -3  382.76    8.90
   3 -12   3   23.20    1.40
   3 -12   3   21.90    2.90
  -3 -12  -3   21.00    2.80
  -3  12  -3   23.20    2.10
   3  12   3   28.50    3.10
   3  12   3   25.00    2.80
  -3  12  -3   24.40    2.70
  -4 -12  -3  120.39    5.50
   4 -12   3  126.79    5.80
   4 -12   3  122.09    3.80
   4  12   3  130.39    5.60
  -4  12  -3  124.59    5.30
   4  12   3  120.69    5.50
  -4  12  -3  120.89    4.40
  -5 -12  -3  591.44   13.50
   5 -12   3  559.84   14.10
   5 -12   3  580.64   11.30
   5  12   3  582.24   13.90
  -5  12  -3  581.44   11.30
  -5  12  -3  558.74   13.40
   5  12   3  546.95   13.50
  -6 -12  -3  459.95   12.60
  -6 -12  -3  466.15   11.90
   6 -12   3  456.85   13.20
   6 -12   3  453.05   10.40
  -6  12  -3  460.35   12.50
   6  12   3  465.55   12.70
   7 -12   3  137.89    7.30
  -7 -12  -3  146.99    6.50
   7 -12   3  138.89    5.90
  -7 -12  -3  144.39    7.10
  -7  12  -3  140.69    6.90
   7  12   3  152.68    7.30
   8 -12   3   56.89    4.30
  -8 -12  -3   64.69    5.60
   8 -12   3   59.09    6.20
  -8  12  -3   63.29    5.40
   8  12   3   61.39    5.20
   9 -12   3  405.16   14.20
   9 -12   3  404.66   11.80
  -9 -12  -3  415.46   13.90
  -9  12  -3  413.66   13.50
   9  12   3  406.56   13.60
  10 -12   3   18.50    3.70
 -10 -12  -3   18.80    4.60
  10 -12   3   16.20    4.10
  10  12   3   17.20    4.00
 -10  12  -3   13.40    3.70
 -11 -12  -3    5.90    3.90
  11 -12   3    8.30    3.90
  11 -12   3    3.10    3.20
 -11  12  -3    3.20    3.20
  11  12   3    0.60    2.50
  11 -13  -3   36.00    5.90
 -11 -13   3   41.60    5.90
 -11  13   3   43.40    6.20
  11  13  -3   40.10    5.90
 -11  13   3   38.20    5.40
 -10 -13   3   76.79    6.40
  10 -13  -3   81.89    7.30
 -10  13   3   81.69    6.20
 -10  13   3   70.09    6.30
  10  13  -3   79.69    6.60
  -9 -13   3   69.99    5.80
   9 -13  -3   72.99    6.70
   9  13  -3   69.69    5.30
   9  13  -3   75.19    6.00
  -9  13   3   68.39    5.50
  -9  13   3   62.29    5.60
  -8 -13   3   10.10    2.50
   8 -13  -3   12.00    3.30
  -8 -13   3    5.50    2.60
   8  13  -3   10.60    2.80
   8  13  -3   14.40    3.00
  -8  13   3    7.70    2.50
  -8  13   3   10.30    2.90
  -7 -13   3  527.05   12.80
   7 -13  -3  551.54   15.30
   7  13  -3  518.75   13.40
   7  13  -3  528.15   13.60
   7  13  -3  521.05   12.80
  -7  13   3  537.85   13.00
  -7  13   3  504.15   13.50
   6 -13  -3   95.69    4.00
   6 -13  -3  102.19    6.10
  -6  13   3   91.69    5.20
  -6  13   3  103.59    5.00
   6  13  -3   81.59    4.90
   6  13  -3   79.29    4.60
   6  13  -3   90.19    4.90
   6  13  -3   89.39    4.90
   5 -13  -3  849.91   15.40
   5 -13  -3  850.31   18.10
   5  13  -3  836.12   17.10
  -5  13   3  804.52   15.90
   5  13  -3  845.42   16.30
  -5  13   3  801.32   16.80
   5  13  -3  821.02   16.20
   5  13  -3  830.02   16.80
   4 -13  -3   22.80    3.00
   4 -13  -3   20.80    2.50
   4  13  -3   23.10    2.60
   4  13  -3   18.60    2.20
  -4  13   3   18.80    2.70
   4  13  -3   20.10    2.70
  -4  13   3   19.90    2.40
   4  13  -3   25.50    2.90
  -3 -13   3    7.30    1.70
   3 -13  -3   18.30    2.40
   3 -13  -3   15.20    2.40
  -3  13   3    9.80    1.70
   3  13  -3   13.30    2.20
   3  13  -3   15.10    1.80
  -3  13   3   10.10    2.00
   3  13  -3   13.80    2.20
  -2 -13   3  803.32   15.30
   2 -13  -3  820.62   16.10
   2 -13  -3  824.52   15.30
   2  13  -3  820.02   13.40
  -2  13   3  828.02   14.90
   2  13  -3  830.62   15.70
  -2  13   3  830.62   15.60
   2  13  -3  827.42   16.10
  -1 -13   3   14.40    2.10
   1 -13  -3   11.50    1.60
   1 -13  -3    9.40    2.00
  -1  13   3   12.70    1.90
   1  13  -3   13.90    1.00
   1  13  -3   16.40    2.30
   1  13  -3   11.20    1.80
  -1  13   3   14.40    1.90
   0 -13  -3  147.49    5.90
   0 -13   3  151.58    5.40
   0 -13  -3  147.29    4.00
   0  13   3  138.09    5.20
   0  13   3  146.69    4.90
   0  13  -3  154.28    5.50
   0  13  -3  155.78    5.30
  -1 -13  -3  143.49    5.80
   1 -13   3  135.39    5.30
  -1 -13  -3  148.59    3.20
   1  13   3  145.49    5.00
  -1  13  -3  135.29    5.10
  -1  13  -3  133.79    5.00
   1  13   3  140.79    5.20
  -2 -13  -3  154.38    6.10
   2 -13   3  141.99    5.60
  -2  13  -3  136.99    5.30
  -2  13  -3  140.89    5.10
   2  13   3  155.38    5.50
   2  13   3  148.29    5.60
  -3 -13  -3  954.50   18.80
   3 -13   3  933.41   18.60
  -3  13  -3  957.00   17.10
   3  13   3  952.90   18.10
   3  13   3  942.01   18.20
  -3  13  -3  927.71   18.00
  -4 -13  -3    7.80    2.10
   4 -13   3    6.00    1.20
   4 -13   3    6.50    2.20
   4  13   3    4.70    1.60
  -4  13  -3    7.10    1.50
  -4  13  -3    6.60    1.90
   4  13   3    5.80    1.70
  -5 -13  -3  531.65   13.10
   5 -13   3  552.04   14.10
   5 -13   3  551.24   10.80
   5  13   3  563.74   13.60
   5  13   3  511.15   13.20
  -5  13  -3  539.05   11.10
  -5  13  -3  549.45   13.30
   6 -13   3   87.89    6.00
   6 -13   3   69.59    3.80
  -6 -13  -3   74.99    4.90
  -6 -13  -3   76.29    5.30
   6  13   3   68.89    4.90
  -6  13  -3   75.29    5.10
  -7 -13  -3  554.44   13.70
   7 -13   3  552.14   15.60
   7 -13   3  549.95   12.60
  -7 -13  -3  543.35   14.90
   7  13   3  573.14   15.10
  -7  13  -3  567.64   15.00
   8 -13   3  156.08    8.20
   8 -13   3  153.38    6.60
  -8 -13  -3  144.49    7.80
  -8  13  -3  146.49    7.80
   8  13   3  150.78    7.70
   9 -13   3   75.89    5.50
  -9 -13  -3   79.89    6.50
   9 -13   3   73.29    6.30
  -9  13  -3   77.99    6.20
   9  13   3   81.89    6.20
  10 -13   3   35.60    5.90
 -10 -13  -3   19.30    4.40
  10 -13   3   23.60    4.10
  10  13   3   21.40    4.50
 -10  13  -3   25.00    4.90
 -11 -13  -3   34.80    6.00
  11 -13   3   23.30    5.10
  11  13   3   20.10    4.60
[truncated: 792,294 more chars]
