# Supplementary material for: Halogen-bonded zigzag mol­ecular network based upon 1,2-di­iodo­perchloro­benzene and the photoproduct rctt-1,3-bis­(pyridin-4-yl)-2,4-di­phenyl­cyclo­butane
Source: Acta Crystallogr E Crystallogr Commun. 2022 Apr 22;78(Pt 5):506–9. doi: 10.1107/S2056989022004200 (PMC9069512; doi:10.1107/S2056989022004200)
Supplement: Supplementary file 2 [file e-78-00506-Isup4.hkl]

data_I                                                                          
_shelx_title ' eb976_c.res in P2(1)/n'                                          
_shelx_refln_list_code          4                                               
_shelx_F_calc_maximum      467.70                                               
_exptl_crystal_F_000      1608.00                                               
_reflns_d_resolution_high  0.7805                                               
                                                                                
loop_                                                                           
 _space_group_symop_operation_xyz                                               
 'x, y, z'                                                                      
 '-x+1/2, y+1/2, -z+1/2'                                                        
 '-x, -y, -z'                                                                   
 'x-1/2, -y-1/2, z-1/2'                                                         
                                                                                
_cell_length_a     9.6519                                                       
_cell_length_b    28.3120                                                       
_cell_length_c    11.1909                                                       
_cell_angle_alpha  90.000                                                       
_cell_angle_beta   92.154                                                       
_cell_angle_gamma  90.000                                                       
                                                                                
_shelx_F_squared_multiplier     1.000                                           
                                                                                
loop_                                                                           
 _refln_index_h                                                                 
 _refln_index_k                                                                 
 _refln_index_l                                                                 
 _refln_F_squared_calc                                                          
 _refln_F_squared_meas                                                          
 _refln_F_squared_sigma                                                         
 _refln_observed_status                                                         
   2   0   0      30810.75      31748.70       227.79 o                         
   4   0   0      49858.13      52094.57       580.28 o                         
   6   0   0       1193.52       1354.75        48.30 o                         
   8   0   0      15474.81      15022.12       203.93 o                         
  10   0   0       4190.54       4111.12       155.62 o                         
  12   0   0       4308.22       4573.11       134.62 o                         
   1   1   0      25136.07      26110.53       140.54 o                         
   2   1   0     171199.59     181658.69      1222.42 o                         
   3   1   0      61447.23      60627.54       326.00 o                         
   4   1   0      22696.31      21869.04       136.64 o                         
   5   1   0        108.91        238.09        21.53 o                         
   6   1   0       4062.25       4007.00        45.72 o                         
   7   1   0       2111.28       1876.32        43.21 o                         
   8   1   0          2.75        165.52        21.71 o                         
   9   1   0      11922.90      11083.07       125.75 o                         
  10   1   0       2793.72       2641.60        64.63 o                         
  11   1   0        181.43        419.10        37.69 o                         
  12   1   0        593.78        804.61        52.01 o                         
   0   2   0       7575.19       8705.18       126.63 o                         
   1   2   0      18158.23      17628.17        89.94 o                         
   2   2   0     109689.88     112125.42       627.16 o                         
   3   2   0      80440.60      81419.27       430.28 o                         
   4   2   0      17067.69      17574.03       115.45 o                         
   5   2   0        850.39       1093.91        23.19 o                         
   6   2   0      46610.15      44300.26       302.33 o                         
   7   2   0        399.83        637.91        31.01 o                         
   8   2   0       2479.07       2441.55        52.96 o                         
   9   2   0        397.96        739.30        39.97 o                         
  10   2   0        347.67        629.23        40.27 o                         
  11   2   0       5811.76       5852.67       100.27 o                         
  12   2   0        406.89        629.29        47.19 o                         
   1   3   0        930.29       1579.47        15.69 o                         
   2   3   0      50574.45      55325.16       369.51 o                         
   3   3   0      72406.92      75390.98       400.73 o                         
   4   3   0      13425.37      12723.49        91.46 o                         
   5   3   0      17775.05      17837.19       141.63 o                         
   6   3   0       3854.06       4343.17        52.15 o                         
   7   3   0      21937.51      21495.52       174.41 o                         
   8   3   0       2141.75       2270.14        58.62 o                         
   9   3   0        381.13        492.16        33.74 o                         
  10   3   0         51.01        212.34        27.50 o                         
  11   3   0        328.25        587.62        42.26 o                         
  12   3   0        364.57        404.68        45.04 o                         
   0   4   0       2787.14       2600.96        42.98 o                         
   1   4   0       2394.82       2787.52        22.28 o                         
   2   4   0      18985.77      19396.32       140.31 o                         
   3   4   0      20570.42      20914.66       117.26 o                         
   4   4   0          1.10        526.59        22.35 o                         
   5   4   0      86286.96      86290.65       469.53 o                         
   6   4   0      24396.78      23485.29       160.56 o                         
   7   4   0       1705.81       1922.74        39.56 o                         
   8   4   0        340.03        784.65        36.93 o                         
   9   4   0      11966.28      12062.39       132.59 o                         
  10   4   0        739.64        695.01        40.92 o                         
  11   4   0          2.08        240.80        32.07 o                         
  12   4   0        254.49        257.64        39.66 o                         
   1   5   0      20579.99      22155.35       116.02 o                         
   2   5   0      10050.31      10476.03        64.69 o                         
   3   5   0        280.13        561.29        12.78 o                         
   4   5   0      81892.52      80629.55       434.84 o                         
   5   5   0        723.52       1162.42        26.28 o                         
   6   5   0      13487.01      13900.39       110.19 o                         
   7   5   0       8024.79       8266.93        82.89 o                         
   8   5   0      17000.70      15104.47       145.14 o                         
   9   5   0        749.76       1127.68        46.59 o                         
  10   5   0        883.35        714.53        41.97 o                         
  11   5   0       1085.83       1186.01        56.12 o                         
  12   5   0          0.60         20.84        31.46 o                         
   0   6   0      22666.64      23032.99       170.62 o                         
   1   6   0      37974.32      38371.32       193.49 o                         
   2   6   0      26475.67      26827.66       143.11 o                         
   3   6   0       1531.46       1392.23        31.85 o                         
   4   6   0         11.50        103.80         8.65 o                         
   5   6   0       8231.68       7773.69        71.29 o                         
   6   6   0      22103.80      20275.12       145.54 o                         
   7   6   0       6942.35       7766.48        80.63 o                         
   8   6   0      10828.78      10277.45       125.66 o                         
   9   6   0        496.71        459.04        32.95 o                         
  10   6   0          3.06        350.79        34.64 o                         
  11   6   0       2825.74       2999.00        78.54 o                         
  12   6   0        929.31        801.80        57.24 o                         
   1   7   0       1858.75       2023.35        21.60 o                         
   2   7   0      82853.02      84310.70       491.33 o                         
   3   7   0      11733.06      11816.25        86.17 o                         
   4   7   0       6601.25       6874.85        55.40 o                         
   5   7   0         14.27        104.09        18.77 o                         
   6   7   0        124.56        309.35        19.04 o                         
   7   7   0      12431.37      12376.93       108.66 o                         
   8   7   0       2163.75       2265.94        51.97 o                         
   9   7   0        360.35        485.92        40.48 o                         
  10   7   0       4599.29       4212.96        80.14 o                         
  11   7   0        558.49        845.19        53.96 o                         
  12   7   0       1834.41       1727.65        78.91 o                         
   0   8   0      78020.03      81860.61       584.92 o                         
   1   8   0      35103.21      36015.82       186.87 o                         
   2   8   0      11552.82      11413.75        93.39 o                         
   3   8   0       8840.52       7999.13        59.52 o                         
   4   8   0      16165.56      15980.96       102.89 o                         
   5   8   0         63.52        200.36        11.51 o                         
   6   8   0        325.96        361.87        20.85 o                         
   7   8   0       1080.42       1085.08        32.15 o                         
   8   8   0        139.08        316.06        26.36 o                         
   9   8   0       2628.64       3004.39        63.72 o                         
  10   8   0       1614.43       1791.85        56.27 o                         
  11   8   0       4936.18       5031.10       104.43 o                         
  12   8   0       1421.00       1656.67        85.43 o                         
   1   9   0      31699.17      31126.14       254.48 o                         
   2   9   0       1975.37       2413.93        27.23 o                         
   3   9   0      36850.99      36244.32       196.57 o                         
   4   9   0       8566.95       8145.10        64.46 o                         
   5   9   0       7064.44       6741.08        59.35 o                         
   6   9   0         33.00         15.36        10.24 o                         
   7   9   0        750.29        808.27        29.81 o                         
   8   9   0       3729.82       3925.03        67.58 o                         
   9   9   0      11755.49      11688.17       131.42 o                         
  10   9   0        161.27        341.87        35.42 o                         
  11   9   0         44.51        190.38        35.54 o                         
   0  10   0      42588.33      42767.75       313.53 o                         
   1  10   0       2643.09       2238.80        26.06 o                         
   2  10   0       1403.69       1985.60        25.39 o                         
   3  10   0       6129.56       6031.17        54.19 o                         
   4  10   0      17063.42      17118.63       110.95 o                         
   5  10   0       1436.85       1316.14        25.11 o                         
   6  10   0       7482.46       7330.31        75.82 o                         
   7  10   0        489.28        489.05        30.76 o                         
   8  10   0        107.17        251.17        24.27 o                         
   9  10   0       3541.30       3726.56        82.71 o                         
  10  10   0       6173.37       6420.95       112.49 o                         
  11  10   0       1780.29       1736.93        70.64 o                         
   1  11   0        580.76        737.09        15.95 o                         
   2  11   0      22120.46      24089.98       165.83 o                         
   3  11   0      14449.04      15129.22       114.09 o                         
   4  11   0       1240.93       1480.09        25.71 o                         
   5  11   0       5967.38       5684.74        55.68 o                         
   6  11   0        484.45       1104.34        26.58 o                         
   7  11   0      20555.08      19418.52       151.55 o                         
   8  11   0        144.10        248.86        24.66 o                         
   9  11   0        970.25       1105.68        70.09 o                         
  10  11   0        657.30        828.84        51.31 o                         
  11  11   0       1664.47       1625.74        72.84 o                         
   0  12   0       2041.82       3080.22        46.71 o                         
   1  12   0      18913.40      20084.51       127.48 o                         
   2  12   0       5422.14       4644.11        43.72 o                         
   3  12   0        920.24       1026.31        23.29 o                         
   4  12   0        711.23        801.67        21.71 o                         
   5  12   0       4498.99       4613.12        51.80 o                         
   6  12   0      22313.65      21706.76       168.43 o                         
   7  12   0       4571.62       4648.15        64.13 o                         
   8  12   0       3990.94       4195.84       117.09 o                         
   9  12   0       2873.01       2385.93        67.27 o                         
  10  12   0       1852.72       1913.70        65.60 o                         
  11  12   0         82.67        217.47        37.23 o                         
   1  13   0         21.20        104.29        22.02 o                         
   2  13   0        136.78        290.29        13.58 o                         
   3  13   0       2280.97       2175.59        30.74 o                         
   4  13   0      38650.62      35640.92       204.43 o                         
   5  13   0        642.84        919.18        24.03 o                         
   6  13   0       1944.79       2020.98        36.63 o                         
   7  13   0       3007.41       2991.51        51.84 o                         
   8  13   0      17301.05      16632.12       162.69 o                         
   9  13   0         98.86        264.53        54.19 o                         
  10  13   0       1131.87       1451.02        65.20 o                         
  11  13   0          2.40         44.93        30.29 o                         
   0  14   0       4652.45       3695.04        55.41 o                         
   1  14   0      13516.65      14387.43        96.18 o                         
   2  14   0        983.60        791.45        19.28 o                         
   3  14   0       1006.28       1099.72        22.99 o                         
   4  14   0       8016.02       7937.91        68.90 o                         
   5  14   0      26796.03      26276.71       165.45 o                         
   6  14   0       7136.46       6601.57        91.60 o                         
   7  14   0       1310.68       1266.25        44.99 o                         
   8  14   0       1824.71       1878.67        53.98 o                         
   9  14   0       1470.21       1543.50        74.22 o                         
  10  14   0        266.02        379.53        39.41 o                         
  11  14   0       1118.61       1239.86        80.77 o                         
   1  15   0       3089.92       3206.40        46.05 o                         
   2  15   0      46192.16      43309.79       238.00 o                         
   3  15   0       3828.05       5125.67        51.62 o                         
   4  15   0       3995.35       4217.83        47.95 o                         
   5  15   0       5663.58       5654.72        66.71 o                         
   6  15   0       1003.72       1029.20        31.15 o                         
   7  15   0       2323.71       2450.71        57.79 o                         
   8  15   0        680.22        942.94        44.59 o                         
   9  15   0        137.93        152.48        29.43 o                         
  10  15   0       8199.32       8075.69       131.28 o                         
  11  15   0          6.41        506.93        52.20 o                         
   0  16   0      11712.30      11754.11       177.29 o                         
   1  16   0      20501.24      19731.29       163.10 o                         
   2  16   0       6849.29       6235.01        82.08 o                         
   3  16   0       8190.65       8934.76        76.30 o                         
   4  16   0       4850.23       4613.51        51.54 o                         
   5  16   0       2428.52       1877.52        38.71 o                         
   6  16   0       1264.77       1387.10        50.67 o                         
   7  16   0       1239.45       1322.82        43.60 o                         
   8  16   0       1101.19       1093.45        44.85 o                         
   9  16   0        528.22        636.47        45.16 o                         
  10  16   0         59.85        487.34        55.62 o                         
  11  16   0       6824.04       6468.59       137.99 o                         
   1  17   0      15394.35      15795.38       108.37 o                         
   2  17   0      21198.93      19802.66       129.71 o                         
   3  17   0      13582.42      13614.82       103.96 o                         
   4  17   0       1302.06       1689.28        38.00 o                         
   5  17   0       3368.00       3385.24        52.51 o                         
   6  17   0        348.23        341.54        26.21 o                         
   7  17   0       2433.45       2673.65        58.97 o                         
   8  17   0       6321.69       6526.29        97.14 o                         
   9  17   0       5353.18       4975.78        98.55 o                         
  10  17   0        304.51        435.99        42.96 o                         
   0  18   0      75273.95      72276.70       535.51 o                         
   1  18   0        659.15        804.76        43.08 o                         
   2  18   0        410.20        720.45        46.77 o                         
   3  18   0       5079.34       4955.08        54.02 o                         
   4  18   0       3156.25       3311.42        50.81 o                         
   5  18   0       7543.52       7029.03        79.56 o                         
   6  18   0       6244.29       6175.03        85.57 o                         
   7  18   0       3513.76       3620.82        69.48 o                         
   8  18   0       3528.81       3785.21        74.67 o                         
   9  18   0       4587.00       4543.56        95.64 o                         
  10  18   0       1235.29       1319.65        67.91 o                         
   1  19   0       2216.94       2453.04        37.36 o                         
   2  19   0       5074.53       5027.78        54.43 o                         
   3  19   0      16734.48      15965.49       115.79 o                         
   4  19   0      10483.23      10079.01        97.19 o                         
   5  19   0       7894.15       7498.50        84.63 o                         
   6  19   0       1085.06       1397.01        44.39 o                         
   7  19   0      11613.45      10437.96       122.91 o                         
   8  19   0       2230.13       2312.53        61.15 o                         
   9  19   0       2983.68       2889.05        78.82 o                         
  10  19   0       1428.24       1587.37        91.38 o                         
   0  20   0       4696.09       4658.80        85.61 o                         
   1  20   0        379.31        509.36        20.96 o                         
   2  20   0      13239.88      13624.76       103.80 o                         
   3  20   0        218.27        264.51        28.77 o                         
   4  20   0        668.34        828.13        31.39 o                         
   5  20   0          6.31        173.22        19.37 o                         
   6  20   0      32109.23      31639.31       247.74 o                         
   7  20   0        399.74        746.13        40.38 o                         
   8  20   0         70.14        189.39        27.89 o                         
   9  20   0        522.29        469.66        50.01 o                         
  10  20   0       3032.66       3216.69       115.69 o                         
   1  21   0       1233.46       1157.31        28.53 o                         
   2  21   0       1119.05       1267.06        29.37 o                         
   3  21   0      26804.57      25974.31       185.78 o                         
   4  21   0      10234.89      10437.00       102.69 o                         
   5  21   0       3369.16       3479.45        57.94 o                         
   6  21   0         27.88        190.74        26.98 o                         
   7  21   0       6089.74       6150.33       106.56 o                         
   8  21   0       5410.75       5615.70       106.01 o                         
   9  21   0       2539.60       2726.42        91.85 o                         
  10  21   0        737.52        768.03        64.45 o                         
   0  22   0      29293.42      29779.21       264.90 o                         
   1  22   0       1266.18       1365.00        30.52 o                         
   2  22   0       2659.58       2350.24        39.52 o                         
   3  22   0       3544.84       3610.36        56.70 o                         
   4  22   0      13391.46      11955.55       113.58 o                         
   5  22   0      11812.00      11131.91       124.75 o                         
   6  22   0        641.92        785.35        46.67 o                         
   7  22   0       2703.69       2835.56        74.40 o                         
   8  22   0       1214.79       1431.19        63.83 o                         
   9  22   0       2728.39       2699.62        93.21 o                         
   1  23   0      24909.60      23947.77       161.10 o                         
   2  23   0       9059.56       9323.99        94.10 o                         
   3  23   0       3668.43       3530.76        78.29 o                         
   4  23   0       2949.85       2591.59        57.47 o                         
   5  23   0        486.73        460.51        32.00 o                         
   6  23   0        609.75        563.24        40.90 o                         
   7  23   0        951.73        958.75        54.10 o                         
   8  23   0       1573.46       1584.37        63.75 o                         
   9  23   0       1066.49       1252.15        77.56 o                         
   0  24   0      10261.97       9697.88       125.53 o                         
   1  24   0      20991.33      21060.97       161.96 o                         
   2  24   0         59.92        202.16        53.32 o                         
   3  24   0      10460.32       9955.68       114.35 o                         
   4  24   0        754.70        902.14        40.94 o                         
   5  24   0       1599.89       1674.95        50.34 o                         
   6  24   0        828.37        793.54        47.80 o                         
   7  24   0        512.40        684.77        48.64 o                         
   8  24   0        117.38        135.87        32.27 o                         
   9  24   0        527.05        449.98        53.24 o                         
   1  25   0       2466.85       3294.07        73.97 o                         
   2  25   0      16037.06      15000.63       146.80 o                         
   3  25   0       1624.29       1765.42        49.34 o                         
   4  25   0        140.38        207.56        25.17 o                         
   5  25   0       1606.86       1638.22        53.81 o                         
   6  25   0        629.69        648.07        45.04 o                         
   7  25   0       1504.36       1669.14        64.49 o                         
   8  25   0       1083.40       1410.83        70.52 o                         
   0  26   0       5898.62       5804.72       119.95 o                         
   1  26   0       7082.73       6991.29       106.64 o                         
   2  26   0       4559.12       5004.59        96.20 o                         
   3  26   0          9.78        129.89        23.18 o                         
   4  26   0        954.14       1077.76        46.54 o                         
   5  26   0      10626.52      10646.74       129.64 o                         
   6  26   0       2076.51       2059.10        77.09 o                         
   7  26   0        723.43        830.01        54.76 o                         
   8  26   0         10.31        105.36        32.70 o                         
   1  27   0        448.35        432.04        33.84 o                         
   2  27   0        168.47        319.05        32.04 o                         
   3  27   0       4859.65       4694.66       112.74 o                         
   4  27   0      10591.66      10515.51       127.74 o                         
   5  27   0        138.41        359.45        32.69 o                         
   6  27   0       1212.92       1168.77        78.62 o                         
   7  27   0        917.15        799.43        74.17 o                         
   8  27   0       4997.28       4612.55       128.74 o                         
   0  28   0        434.77        388.04        91.08 o                         
   1  28   0         64.14        125.35        24.84 o                         
   2  28   0       2349.42       2220.39        64.55 o                         
   3  28   0        352.23        500.26        48.03 o                         
   4  28   0       1321.42       1419.06        65.29 o                         
   5  28   0       1897.61       2178.04        71.18 o                         
   6  28   0       5327.38       5459.37       109.13 o                         
   7  28   0        407.64        681.70        52.18 o                         
   1  29   0         47.60         52.76        25.75 o                         
   2  29   0       2203.54       2411.18        69.92 o                         
   3  29   0       3862.22       3768.29        85.79 o                         
   4  29   0        690.23        776.18        53.40 o                         
   5  29   0        605.58        665.40        49.77 o                         
   6  29   0        325.66        552.64        54.37 o                         
   7  29   0       5126.30       5207.39       129.61 o                         
   0  30   0       4750.39       4734.04       156.87 o                         
   1  30   0        383.15        499.59        48.16 o                         
   2  30   0          6.49         88.22        27.12 o                         
   3  30   0       4301.34       4080.06        93.24 o                         
   4  30   0       1219.30       1327.72        66.59 o                         
   5  30   0       1530.83       1240.46        65.16 o                         
   6  30   0       1905.39       2017.13        85.81 o                         
   1  31   0      12149.92      12350.86       195.56 o                         
   2  31   0        541.30        637.42        54.74 o                         
   3  31   0       1637.37       2016.19        69.12 o                         
   4  31   0        374.83        548.59        45.73 o                         
   5  31   0        817.29        729.09        59.90 o                         
   6  31   0         13.76         95.93        36.95 o                         
   0  32   0       4839.42       4805.92       167.99 o                         
   1  32   0       6283.43       6693.09       139.75 o                         
   2  32   0          4.84         59.68        32.05 o                         
   3  32   0       3613.18       3738.69        93.60 o                         
   4  32   0       2674.38       2568.77        80.72 o                         
   5  32   0         54.13         44.04        35.03 o                         
   1  33   0       1174.84       1476.91        76.57 o                         
   2  33   0       9265.25       9586.12       171.93 o                         
   3  33   0       1313.86       1668.20       102.93 o                         
   4  33   0         34.40         69.09        31.55 o                         
   5  33   0        127.04        333.51        50.15 o                         
   0  34   0       4161.12       3944.55       167.72 o                         
   1  34   0       2838.99       2877.46       100.57 o                         
   2  34   0        669.00        767.91        62.45 o                         
   3  34   0         91.41        242.29        45.19 o                         
   4  34   0         92.69        181.82        38.68 o                         
   1  35   0        276.13        354.90        49.45 o                         
   2  35   0        194.09        585.19        64.13 o                         
   3  35   0       1336.41       1216.40       118.04 o                         
   0  36   0          0.13         28.78        81.08 o                         
   1  36   0       1011.34       1209.74       120.72 o                         
 -11   0   1       5821.24       5802.24       141.04 o                         
  -9   0   1       5623.91       5930.71       126.49 o                         
  -7   0   1        357.02        344.27        57.61 o                         
  -5   0   1       8334.82       8804.13        90.76 o                         
  -3   0   1        748.34       1201.12        25.82 o                         
  -1   0   1      36539.41      41602.14       286.26 o                         
   1   0   1        216.28        126.11        29.99 o                         
   3   0   1      14710.61      13430.88       155.16 o                         
   5   0   1          8.19        784.77        42.33 o                         
   7   0   1        109.68        110.75        23.49 o                         
   9   0   1       3859.70       3941.64       102.46 o                         
  11   0   1      10325.16       9761.32       185.86 o                         
 -12   1   1        103.57        194.47        33.57 o                         
 -11   1   1       1247.82       1575.33        59.21 o                         
 -10   1   1       3259.90       3371.96        72.34 o                         
  -9   1   1       1227.59       1296.38        46.12 o                         
  -8   1   1       1093.31       1453.91        42.99 o                         
  -7   1   1       3880.27       4365.61        71.86 o                         
  -6   1   1        694.29        983.93        22.78 o                         
  -5   1   1      12433.80      12622.76        94.37 o                         
  -4   1   1       3452.18       3620.80        34.44 o                         
  -3   1   1      17797.08      18088.14       102.54 o                         
  -2   1   1      56828.84      57940.56       323.99 o                         
  -1   1   1       3917.31       4192.97        27.32 o                         
   0   1   1       7834.94       8545.66        53.67 o                         
   1   1   1      10220.08      10273.85        56.98 o                         
   2   1   1      15399.01      17488.20        95.53 o                         
   3   1   1       1099.78       1381.59        18.79 o                         
   4   1   1       4161.43       4300.47        39.90 o                         
   5   1   1       3022.42       2753.98        36.08 o                         
   6   1   1         36.45        328.16        19.01 o                         
   7   1   1       4114.45       4101.91        63.13 o                         
   8   1   1       2938.13       2999.54        58.90 o                         
   9   1   1        498.21        697.79        50.63 o                         
  10   1   1      10127.98       9667.95       123.57 o                         
  11   1   1       1700.56       2163.35        77.99 o                         
  12   1   1        994.37       1009.39        55.72 o                         
 -12   2   1       3831.38       3711.48        86.67 o                         
 -11   2   1         29.86        107.48        27.03 o                         
 -10   2   1         57.80         74.93        23.47 o                         
  -9   2   1        342.64        748.45        66.10 o                         
  -8   2   1       3370.96       3716.73        64.94 o                         
  -7   2   1       8326.24       8111.89        92.41 o                         
  -6   2   1        164.49        144.18        12.99 o                         
  -5   2   1      10056.82      10437.04        83.45 o                         
  -4   2   1      12076.63      12708.65        90.43 o                         
  -3   2   1      38987.00      41254.13       324.80 o                         
  -2   2   1      22420.70      23265.02       122.65 o                         
  -1   2   1       1829.91       2011.96        20.26 o                         
   0   2   1      45485.33      47988.61       287.43 o                         
   1   2   1       3258.28       3370.03        24.24 o                         
   2   2   1      14043.00      15162.69        84.99 o                         
   3   2   1        599.41        555.84        12.52 o                         
   4   2   1       2212.17       2651.43        28.14 o                         
   5   2   1      11496.17      10697.33        85.54 o                         
   6   2   1         63.79        183.96        13.88 o                         
   7   2   1       7574.48       7063.68        85.80 o                         
   8   2   1       7412.09       7699.13        96.49 o                         
   9   2   1       8914.54       8801.86       110.60 o                         
  10   2   1        285.33        412.92        34.20 o                         
  11   2   1        365.64        385.25        36.63 o                         
  12   2   1       4494.55       4156.06        93.51 o                         
 -12   3   1         22.34        226.50        34.76 o                         
 -11   3   1        597.91        406.49        37.50 o                         
 -10   3   1        968.04        938.10        46.91 o                         
  -9   3   1       1814.50       1888.97        52.69 o                         
  -8   3   1       9443.01       8950.17       104.84 o                         
  -7   3   1       7896.71       7564.99        89.11 o                         
  -6   3   1       1082.28       1339.48        28.73 o                         
  -5   3   1      19523.88      19845.11       134.55 o                         
  -4   3   1      38982.50      37506.79       273.97 o                         
  -3   3   1      10788.30      11591.82        72.74 o                         
  -2   3   1      10677.19      10795.48        61.44 o                         
  -1   3   1       2285.73       2542.46        21.52 o                         
   0   3   1       1352.49       1615.93        15.98 o                         
   1   3   1       2752.53       2218.25        20.90 o                         
   2   3   1       3399.19       3372.48        35.49 o                         
   3   3   1      13085.17      12476.17        80.90 o                         
   4   3   1      17799.97      17826.62       127.31 o                         
   5   3   1        386.40        620.06        20.37 o                         
   6   3   1       1530.38       1483.58        31.75 o                         
   7   3   1       3879.36       3767.85        60.80 o                         
   8   3   1      10720.92       9734.59       110.72 o                         
   9   3   1       1636.44       2064.65        54.60 o                         
  10   3   1        716.77        690.91        41.70 o                         
  11   3   1         74.91        448.65        39.15 o                         
  12   3   1         14.60        262.43        41.76 o                         
 -12   4   1        122.95        184.09        33.65 o                         
 -11   4   1         90.60        389.22        36.86 o                         
 -10   4   1       3950.93       3668.49        74.75 o                         
  -9   4   1        112.77        280.98        27.56 o                         
  -8   4   1         28.64        121.37        20.37 o                         
  -7   4   1       4441.17       5553.95        65.35 o                         
  -6   4   1      52759.93      49582.09       293.84 o                         
  -5   4   1       5040.12       5220.38        54.77 o                         
  -4   4   1       1749.71       1803.54        29.06 o                         
  -3   4   1        570.81        991.99        33.88 o                         
  -2   4   1      53732.43      55185.92       273.86 o                         
  -1   4   1       1458.65       1773.91        19.41 o                         
   0   4   1       1040.70        904.65        15.72 o                         
   1   4   1      11831.13      12099.23        74.18 o                         
   2   4   1       4715.93       4346.70        40.30 o                         
   3   4   1       1095.65       1614.18        22.61 o                         
   4   4   1        473.24        856.29        19.73 o                         
   5   4   1       7052.99       7108.09        66.53 o                         
   6   4   1      23732.21      23363.41       160.60 o                         
   7   4   1        289.25        745.94        28.01 o                         
   8   4   1          8.14        201.86        24.30 o                         
   9   4   1        665.03        723.72        52.73 o                         
  10   4   1       2205.99       2359.78        61.55 o                         
  11   4   1        860.22        899.47        50.07 o                         
  12   4   1         17.45         64.59        33.33 o                         
 -12   5   1          1.11         65.95        32.49 o                         
 -11   5   1        488.08        570.91        41.24 o                         
 -10   5   1       1900.12       1781.05        55.39 o                         
  -9   5   1       9203.14       8711.66       110.19 o                         
  -8   5   1       6919.14       6401.04        87.35 o                         
  -7   5   1       7418.87       7693.81        79.48 o                         
  -6   5   1       3083.54       3380.20        53.63 o                         
  -5   5   1      17952.97      18854.09       131.33 o                         
  -4   5   1      16723.20      16798.72       103.59 o                         
  -3   5   1       5319.85       5659.50        47.96 o                         
  -2   5   1      21492.92      23357.64       126.95 o                         
  -1   5   1         23.62         84.98         6.15 o                         
   0   5   1         53.88        139.24        15.05 o                         
   1   5   1       3384.71       3462.14        30.11 o                         
   2   5   1       3498.77       2972.75        28.18 o                         
   3   5   1       9722.59       9846.85        66.08 o                         
   4   5   1       2988.97       2894.47        31.24 o                         
   5   5   1      13441.97      13070.34       132.91 o                         
   6   5   1       1134.90       1369.40        30.52 o                         
   7   5   1      12196.22      11647.49       103.32 o                         
   8   5   1         22.84        172.37        21.58 o                         
   9   5   1       2113.15       2180.81        62.42 o                         
  10   5   1        623.25        678.28        40.66 o                         
  11   5   1         86.20        396.34        41.20 o                         
  12   5   1        892.70        732.71        56.08 o                         
 -12   6   1       1835.82       1710.02        78.74 o                         
 -11   6   1         94.25        104.42        27.43 o                         
 -10   6   1       4309.46       4439.46        82.80 o                         
  -9   6   1      13739.39      14628.99       149.89 o                         
  -8   6   1      11656.13      11184.35       173.34 o                         
  -7   6   1       7187.82       6824.16        74.58 o                         
  -6   6   1       1822.19       1714.07        48.19 o                         
  -5   6   1       9575.98       9475.93        81.33 o                         
  -4   6   1       1866.36       2161.05        41.88 o                         
  -3   6   1       1334.58       1547.43        21.97 o                         
  -2   6   1        207.71        351.42        11.55 o                         
  -1   6   1      36601.21      38320.95       208.29 o                         
   0   6   1      33360.21      34359.55       174.43 o                         
   1   6   1      23226.23      24898.28       142.29 o                         
   2   6   1      10247.00      10832.69        67.50 o                         
   3   6   1      21985.68      22840.66       160.47 o                         
   4   6   1       7105.10       7538.84        65.87 o                         
   5   6   1       4919.44       4423.14        50.96 o                         
   6   6   1       2859.87       2870.15        43.66 o                         
   7   6   1       1765.81       1818.64        37.87 o                         
   8   6   1       1096.53       1108.12        41.72 o                         
   9   6   1       1082.07       1382.68        47.71 o                         
  10   6   1        717.35        597.69        41.73 o                         
  11   6   1       3464.28       3352.38        87.11 o                         
  12   6   1       3136.30       3212.00        92.11 o                         
 -12   7   1       1725.40       1740.67       143.33 o                         
 -11   7   1       4238.16       5060.94        94.02 o                         
 -10   7   1       2076.57       2311.99        61.97 o                         
  -9   7   1       5426.02       5492.18        99.47 o                         
  -8   7   1      11526.57      10595.81       116.68 o                         
  -7   7   1       3943.87       4730.71        61.15 o                         
  -6   7   1        571.57        636.55        24.14 o                         
  -5   7   1       1913.19       1760.48        31.94 o                         
  -4   7   1       1123.71       1196.58        27.69 o                         
  -3   7   1      13555.21      12771.51        83.24 o                         
  -2   7   1      23334.02      23990.31       133.04 o                         
  -1   7   1       5416.47       4909.21        63.09 o                         
   0   7   1      15788.90      17699.43       135.63 o                         
   1   7   1      86308.83      91422.19       499.99 o                         
   2   7   1       8169.37       8258.59        55.06 o                         
   3   7   1       1378.55       1644.54        35.66 o                         
   4   7   1       8686.27       8586.85        64.90 o                         
   5   7   1       2594.78       2863.19        34.27 o                         
   6   7   1       1389.49       1409.36        32.97 o                         
   7   7   1       3022.04       3233.19        50.16 o                         
   8   7   1        201.16        412.83        41.51 o                         
   9   7   1       8710.13       8387.88       107.81 o                         
  10   7   1        722.12        762.01        49.78 o                         
  11   7   1       1956.14       2042.40        72.06 o                         
  12   7   1         45.77        231.91        40.22 o                         
 -12   8   1       3635.75       3556.38       138.81 o                         
 -11   8   1      14072.20      12907.54       173.06 o                         
 -10   8   1        720.13        976.88        48.21 o                         
  -9   8   1       1156.07       1485.69        48.30 o                         
  -8   8   1         58.65        143.49        20.92 o                         
  -7   8   1       1556.22       1743.60        37.95 o                         
  -6   8   1        173.27        342.71        20.12 o                         
  -5   8   1       1169.56       1492.80        27.81 o                         
  -4   8   1       5748.72       5716.85        51.04 o                         
  -3   8   1      26119.26      24754.74       142.12 o                         
  -2   8   1         37.01        430.45        14.69 o                         
  -1   8   1      27744.59      26724.95       144.58 o                         
   0   8   1      10207.02      11053.58        94.25 o                         
   1   8   1      41014.83      42452.52       216.90 o                         
   2   8   1       2344.76       2651.80        31.44 o                         
   3   8   1      19001.48      19923.19       117.66 o                         
   4   8   1       3017.08       2388.28        33.86 o                         
   5   8   1        232.39        748.53        24.24 o                         
   6   8   1         46.31        146.65        14.27 o                         
   7   8   1       4489.44       4612.20        61.37 o                         
   8   8   1       1376.65       1370.66        42.78 o                         
   9   8   1       4962.21       4940.02        81.41 o                         
  10   8   1        501.93        798.18        50.84 o                         
  11   8   1       2376.44       2353.51        76.70 o                         
 -11   9   1         45.19        927.30        77.60 o                         
 -10   9   1       7884.41       6933.50       104.20 o                         
  -9   9   1        357.50        285.00        28.30 o                         
  -8   9   1       2662.14       2528.70        55.53 o                         
  -7   9   1       4510.55       4064.93        57.75 o                         
  -6   9   1        260.41        718.49        26.39 o                         
  -5   9   1       3012.07       2438.76        33.87 o                         
  -4   9   1         53.04        124.24        10.42 o                         
  -3   9   1         74.69        318.98        24.24 o                         
  -2   9   1      28296.82      29604.19       162.94 o                         
  -1   9   1       1140.41       2028.11        53.75 o                         
   0   9   1      12381.28      13143.61       127.42 o                         
   1   9   1      17096.33      17215.38       119.59 o                         
   2   9   1      30146.52      28511.02       217.90 o                         
   3   9   1       1915.51       2161.09        26.53 o                         
   4   9   1        158.28        216.05        11.91 o                         
   5   9   1       4261.65       3978.88        43.12 o                         
   6   9   1       1716.20       1814.63        30.21 o                         
   7   9   1       2326.42       2328.79        43.62 o                         
   8   9   1        314.20        620.86        45.87 o                         
   9   9   1         12.15        160.55        27.63 o                         
  10   9   1       7794.29       7519.94       121.66 o                         
  11   9   1         29.78        416.99        47.83 o                         
 -11  10   1       4728.54       4442.87        99.87 o                         
 -10  10   1        186.86        306.43        34.49 o                         
  -9  10   1        163.58        308.26        29.14 o                         
  -8  10   1       2625.18       2627.35        62.56 o                         
  -7  10   1        388.93        512.38        26.55 o                         
  -6  10   1       4120.32       4270.74        47.77 o                         
  -5  10   1      29636.31      28982.67       173.57 o                         
  -4  10   1        721.79       1025.73        21.81 o                         
  -3  10   1        571.48        516.44        16.51 o                         
  -2  10   1       7525.72       6978.40        55.08 o                         
  -1  10   1       2449.39       2325.83        31.09 o                         
   0  10   1      18412.63      17934.26       119.48 o                         
   1  10   1      10253.85       9889.59        69.64 o                         
   2  10   1       3707.72       3682.06        61.89 o                         
   3  10   1       3216.04       3112.44        33.18 o                         
   4  10   1        630.22        780.18        24.39 o                         
   5  10   1       3206.61       3299.98        39.69 o                         
   6  10   1      11190.88      10617.34        85.06 o                         
   7  10   1      11974.56      11309.19       105.03 o                         
   8  10   1       3519.22       3402.48        63.33 o                         
   9  10   1        330.46        746.42        48.87 o                         
  10  10   1          0.44         74.27        26.19 o                         
  11  10   1        671.68        734.41        53.83 o                         
 -11  11   1       1132.77       1225.09        65.23 o                         
 -10  11   1          0.88         22.94        23.69 o                         
  -9  11   1        395.37        835.18        43.55 o                         
  -8  11   1      15602.89      14665.63       144.66 o                         
  -7  11   1          2.47        315.52        22.40 o                         
  -6  11   1       1982.30       1758.75        31.54 o                         
  -5  11   1        134.88        517.49        19.79 o                         
  -4  11   1      27573.82      26642.57       160.00 o                         
  -3  11   1       1620.80       1638.23        28.35 o                         
  -2  11   1        359.66        416.72        17.32 o                         
  -1  11   1       2914.19       2675.80        30.26 o                         
   0  11   1        648.11       1095.63        20.16 o                         
   1  11   1      14059.42      14413.58        94.95 o                         
   2  11   1        547.99        655.68        14.43 o                         
   3  11   1       1965.96       1899.99        25.81 o                         
   4  11   1      67822.95      66198.99       344.67 o                         
   5  11   1        745.33       1010.84        23.12 o                         
   6  11   1        976.95       1014.24        25.02 o                         
   7  11   1        696.42        901.51        32.61 o                         
   8  11   1       6152.12       6921.44       104.91 o                         
   9  11   1       1843.41       1913.81        61.12 o                         
  10  11   1          1.50         90.95        27.98 o                         
  11  11   1        796.57        977.36        59.56 o                         
 -11  12   1        286.95        340.99        41.23 o                         
 -10  12   1        386.93        672.09        47.55 o                         
  -9  12   1       5229.10       4894.74        93.53 o                         
  -8  12   1        150.28        485.43        31.61 o                         
  -7  12   1       7235.99       7069.96        81.32 o                         
  -6  12   1      23093.62      21708.43       145.08 o                         
  -5  12   1      10627.15      10393.72        84.03 o                         
  -4  12   1         73.30        246.18        14.34 o                         
  -3  12   1       1158.78       1074.08        22.36 o                         
  -2  12   1      24926.60      25347.32       152.35 o                         
  -1  12   1        414.91        596.80        23.48 o                         
   0  12   1       5771.69       5428.68        56.13 o                         
   1  12   1        758.39       1048.90        18.43 o                         
   2  12   1      18218.46      17376.82       107.29 o                         
   3  12   1      24660.94      23770.70       141.46 o                         
   4  12   1         16.80        278.53        13.99 o                         
   5  12   1      12759.58      12569.69        93.64 o                         
   6  12   1       9268.03       9295.75        80.61 o                         
   7  12   1       5200.84       4711.22        72.91 o                         
   8  12   1       1091.42       1240.58        50.18 o                         
   9  12   1       1003.27       1164.32        65.32 o                         
  10  12   1         21.40        197.41        34.05 o                         
  11  12   1         16.74        123.98        34.22 o                         
 -11  13   1         49.20        324.31        41.35 o                         
 -10  13   1       2097.91       1945.39        73.49 o                         
  -9  13   1        793.57       1265.10        61.61 o                         
  -8  13   1        834.32        893.84        36.50 o                         
  -7  13   1      11017.27      10313.63       102.07 o                         
  -6  13   1        135.53        933.23        30.31 o                         
  -5  13   1       9691.81       9201.46        98.16 o                         
  -4  13   1       1360.43       1484.45        35.83 o                         
  -3  13   1      11407.21      11791.56        86.73 o                         
  -2  13   1       9205.56       8660.67        84.39 o                         
  -1  13   1       6647.53       7270.88        59.05 o                         
   0  13   1        107.70        211.65        20.16 o                         
   1  13   1       6847.58       6701.72        54.35 o                         
   2  13   1       7437.81       7109.41        57.09 o                         
   3  13   1      12845.66      13853.62        93.79 o                         
   4  13   1       1658.82       1909.34        28.98 o                         
   5  13   1      14179.19      13223.62        97.84 o                         
   6  13   1       3655.84       4024.52        50.21 o                         
   7  13   1      20698.69      19571.47       171.99 o                         
   8  13   1       2543.12       2530.98        61.29 o                         
   9  13   1        256.42        305.26        35.23 o                         
  10  13   1       1411.16       1591.80        65.45 o                         
  11  13   1          3.32         60.51        37.52 o                         
 -11  14   1       3021.63       3125.01       142.09 o                         
 -10  14   1       2298.36       2487.07        90.78 o                         
  -9  14   1       1108.09       1216.04        58.35 o                         
  -8  14   1       3123.06       2832.80        61.19 o                         
  -7  14   1        233.16        641.87        30.34 o                         
  -6  14   1       7384.70       7331.36        72.92 o                         
  -5  14   1       1339.21       1673.17        31.99 o                         
  -4  14   1       1737.60       1836.07        31.61 o                         
  -3  14   1      23548.12      23787.68       147.61 o                         
  -2  14   1       5985.84       5867.80        54.27 o                         
  -1  14   1       1114.95        995.63        21.31 o                         
   0  14   1       5994.84       5698.23        50.76 o                         
   1  14   1      25715.85      26498.29       154.17 o                         
   2  14   1       1832.77       1678.77        25.18 o                         
   3  14   1       8524.82       8672.68        68.04 o                         
   4  14   1         25.20        238.84        13.47 o                         
   5  14   1      11354.21      11594.69        90.49 o                         
   6  14   1      10464.16      10460.42       139.99 o                         
   7  14   1        418.85        813.76        37.98 o                         
   8  14   1       1398.02       1498.93        47.58 o                         
   9  14   1       4548.75       4174.67        88.80 o                         
  10  14   1       2521.88       2426.70        74.63 o                         
  11  14   1       1222.07       1118.99        89.30 o                         
 -11  15   1       1354.51       1468.77       106.47 o                         
 -10  15   1       1005.67       1478.03        68.81 o                         
  -9  15   1       6004.75       5994.25       112.54 o                         
  -8  15   1        891.54       1126.32        45.66 o                         
  -7  15   1         26.69        496.58        28.21 o                         
  -6  15   1       1285.96       1383.73        32.88 o                         
  -5  15   1        245.42        312.05        17.98 o                         
  -4  15   1       9373.51       8751.03        78.93 o                         
  -3  15   1       3041.71       2871.22        38.44 o                         
  -2  15   1       3604.76       3460.77        61.46 o                         
  -1  15   1      39218.08      39829.05       220.73 o                         
   0  15   1       2923.51       3108.77        36.53 o                         
   1  15   1      28330.96      29090.84       168.55 o                         
   2  15   1      14817.82      15527.03       103.72 o                         
   3  15   1       1515.42       1745.13        50.48 o                         
   4  15   1       5648.47       5033.61        50.47 o                         
   5  15   1        269.16        695.09        27.34 o                         
   6  15   1       1241.84       1265.04        40.75 o                         
   7  15   1       1780.15       1772.61        47.84 o                         
   8  15   1        922.11       1234.80        47.81 o                         
   9  15   1       7592.10       6971.28       115.56 o                         
  10  15   1        916.24       1115.03        63.93 o                         
  11  15   1         43.72         42.84        30.70 o                         
 -11  16   1        134.39        157.50        35.88 o                         
 -10  16   1        449.48        415.78        42.48 o                         
  -9  16   1        468.01        803.96        48.48 o                         
  -8  16   1       4657.75       4492.10        90.57 o                         
  -7  16   1        412.38        522.96        32.51 o                         
  -6  16   1        157.32        189.66        18.80 o                         
  -5  16   1        454.10        611.90        26.96 o                         
  -4  16   1       4277.80       4365.16        51.43 o                         
  -3  16   1        415.51        597.93        23.41 o                         
  -2  16   1       4607.09       4172.86        46.90 o                         
  -1  16   1       3998.51       4253.19        62.76 o                         
   0  16   1      55491.94      52243.35       280.30 o                         
   1  16   1       6802.11       7491.30        77.24 o                         
   2  16   1         33.10        400.99        19.21 o                         
   3  16   1      30463.28      30774.52       219.54 o                         
   4  16   1      12452.23      12547.52       106.68 o                         
   5  16   1       1508.58       1524.66        43.46 o                         
   6  16   1          0.71         77.57        16.80 o                         
   7  16   1       1671.55       1622.67        47.44 o                         
   8  16   1       7211.38       7157.83       100.56 o                         
   9  16   1        480.76        803.80        53.50 o                         
  10  16   1       1125.60       1095.49        61.04 o                         
  11  16   1       2239.00       2265.92       119.43 o                         
 -10  17   1       5533.70       4970.78       116.46 o                         
  -9  17   1       2345.10       2263.89        69.71 o                         
  -8  17   1        267.36        277.32        28.45 o                         
  -7  17   1          8.27         95.28        21.03 o                         
  -6  17   1       4554.20       4337.66        69.84 o                         
  -5  17   1        899.21        912.65        35.48 o                         
  -4  17   1       2018.77       2104.89        36.25 o                         
  -3  17   1       9076.35       8275.18        91.72 o                         
  -2  17   1      18771.00      17521.29       119.89 o                         
  -1  17   1        115.97        451.38        24.31 o                         
   1  17   1        455.99        544.47        18.44 o                         
   2  17   1      33994.50      31789.39       193.52 o                         
   3  17   1       2884.31       2433.61        34.02 o                         
   4  17   1       4247.16       4014.30        55.55 o                         
   5  17   1       1739.84       1494.56        36.01 o                         
   6  17   1        933.02       1269.85        40.41 o                         
   7  17   1        819.39        820.78        53.99 o                         
   8  17   1        952.38       1101.88        60.06 o                         
   9  17   1        208.39        256.74        33.42 o                         
  10  17   1       6748.70       6648.61       122.32 o                         
 -10  18   1        493.18        819.63        55.40 o                         
  -9  18   1       3667.33       3463.47        83.57 o                         
  -8  18   1       1113.13       1037.47        48.03 o                         
  -7  18   1       1038.66       1309.12        44.88 o                         
  -6  18   1       7653.89       7623.89       133.26 o                         
  -5  18   1          5.48        155.21        17.32 o                         
  -4  18   1        816.43       1076.36        27.69 o                         
  -3  18   1        775.36       1097.52        26.66 o                         
  -2  18   1      10203.80      10504.83        85.36 o                         
  -1  18   1      10180.86      10241.27        85.00 o                         
   0  18   1       7061.71       6675.59        64.75 o                         
   1  18   1       5279.23       5013.99        51.33 o                         
   2  18   1       6708.61       6989.21       122.07 o                         
   3  18   1       2544.90       2925.45        51.30 o                         
   4  18   1         83.43        265.63        20.93 o                         
   5  18   1       3671.53       3293.32        53.12 o                         
   6  18   1      13947.63      13745.32       137.65 o                         
   7  18   1        331.81        563.11        38.41 o                         
   8  18   1       3956.51       3850.20        75.71 o                         
   9  18   1        139.78        142.72        30.72 o                         
  10  18   1          1.64        282.01        45.13 o                         
 -10  19   1        198.71        257.45        39.60 o                         
  -9  19   1          6.89        118.50        30.50 o                         
  -8  19   1       2403.00       2525.92        62.93 o                         
  -7  19   1       4633.04       4484.55        77.46 o                         
  -6  19   1         19.70        270.23        25.14 o                         
  -5  19   1       9248.26       8842.11        93.34 o                         
  -4  19   1      12882.37      13074.26       104.89 o                         
  -3  19   1        511.69        629.62        24.10 o                         
  -2  19   1       1023.44       1010.76        27.90 o                         
  -1  19   1       5896.64       5946.79        64.92 o                         
   0  19   1       4812.65       5064.23        71.27 o                         
   1  19   1       7857.67       8750.24        74.08 o                         
   2  19   1        262.78        440.11        18.47 o                         
   3  19   1       3554.46       3492.83        50.62 o                         
   4  19   1      20262.31      20407.24       155.56 o                         
   5  19   1       2600.89       2927.96        51.37 o                         
   6  19   1       5605.07       5578.96        82.55 o                         
   7  19   1       3665.20       3835.34        72.71 o                         
   8  19   1       6403.30       6527.97       113.53 o                         
   9  19   1        190.49        263.90        40.61 o                         
  10  19   1        478.54        663.70        60.97 o                         
 -10  20   1         54.90        114.51        41.00 o                         
  -9  20   1        713.42        869.62        62.04 o                         
  -8  20   1        316.58        634.39        47.36 o                         
  -7  20   1       5950.02       5419.66        86.09 o                         
  -6  20   1        138.24        261.18        25.77 o                         
  -5  20   1      11851.38      10757.75       106.55 o                         
  -4  20   1        169.74        464.14        25.58 o                         
  -3  20   1      28231.03      26632.70       172.49 o                         
  -2  20   1        871.65       1239.81        32.00 o                         
  -1  20   1          1.89        104.12        15.55 o                         
   0  20   1         89.17        297.93        16.24 o                         
   1  20   1       2216.19       2556.15        47.60 o                         
   2  20   1        463.43        738.41        22.65 o                         
   3  20   1      11315.65      11363.37       103.08 o                         
   4  20   1        298.65        558.41        27.43 o                         
   5  20   1      30520.35      29083.26       209.95 o                         
   6  20   1       1593.65       1903.91        58.65 o                         
   7  20   1       1636.57       1773.36        75.01 o                         
   8  20   1        516.21        937.84        54.90 o                         
   9  20   1       4948.74       4897.42       119.18 o                         
  10  20   1        286.48        226.21        51.41 o                         
 -10  21   1         98.54        268.43        45.86 o                         
  -9  21   1         78.50        399.58        44.31 o                         
  -8  21   1       1920.48       2195.74        61.25 o                         
  -7  21   1       6341.38       5963.40        92.28 o                         
  -6  21   1         48.48        384.93        30.65 o                         
  -5  21   1       5982.96       5863.54        77.96 o                         
  -4  21   1       9713.88       9340.45        96.22 o                         
  -3  21   1       2276.28       2030.54        38.15 o                         
  -2  21   1         47.16        103.07        13.19 o                         
  -1  21   1       7509.18       6964.29        68.44 o                         
   0  21   1        514.24        559.24        21.42 o                         
   1  21   1      14665.32      14447.35       120.45 o                         
   2  21   1       5143.54       5160.54        64.59 o                         
   3  21   1       6990.26       6406.21        85.02 o                         
   4  21   1       3447.86       3367.79        63.51 o                         
   5  21   1       5309.79       5433.77        82.84 o                         
   6  21   1        271.56        384.61        35.13 o                         
   7  21   1       9140.72       7808.60       122.57 o                         
   8  21   1       6744.54       5946.25       149.93 o                         
   9  21   1        467.40        754.81        62.38 o                         
  10  21   1        673.84        755.69        92.64 o                         
  -9  22   1       1403.76       1448.39        99.40 o                         
  -8  22   1       1211.31       1190.04        61.24 o                         
  -7  22   1       1794.65       2036.97        56.86 o                         
  -6  22   1      11451.17      11509.23       129.32 o                         
  -5  22   1       1097.70       1282.78        51.60 o                         
  -4  22   1        286.88        331.39        23.69 o                         
  -3  22   1       3847.95       3775.55        57.42 o                         
  -2  22   1       1978.03       2200.85        38.85 o                         
  -1  22   1      16174.10      16321.59       120.88 o                         
   0  22   1       1676.11       1668.41        36.94 o                         
   1  22   1       4245.34       4661.71        87.80 o                         
   2  22   1       7491.62       7170.34        89.87 o                         
   3  22   1      13545.22      12859.06       131.11 o                         
   4  22   1        821.85        951.89        40.66 o                         
   5  22   1        584.05        701.21        38.20 o                         
   6  22   1       7095.50       7231.70       114.15 o                         
   7  22   1       3082.09       3314.01        81.35 o                         
   8  22   1         10.18         79.72        26.87 o                         
   9  22   1         80.78         77.49        37.46 o                         
  -9  23   1       2060.54       1858.30        81.67 o                         
  -8  23   1        908.29       1141.32        79.21 o                         
  -7  23   1         66.29        222.55        31.26 o                         
  -6  23   1        531.57        835.43        42.39 o                         
  -5  23   1        763.76        810.15        44.01 o                         
  -4  23   1       1856.84       2423.61        49.54 o                         
  -3  23   1       1122.17       1521.48        38.73 o                         
  -2  23   1      14340.33      13614.04       109.64 o                         
  -1  23   1      10990.64      10931.80        94.34 o                         
   0  23   1       1371.34       1254.37        34.55 o                         
   1  23   1       5885.79       5867.46        96.75 o                         
   2  23   1       8414.97       8151.10        99.18 o                         
   3  23   1       4095.34       4113.15        70.86 o                         
   4  23   1       2697.17       2653.74        58.94 o                         
   5  23   1        170.46        259.41        26.91 o                         
   6  23   1          9.76        178.36        29.36 o                         
   7  23   1          1.07          4.16        23.40 o                         
   8  23   1        114.67        111.31        30.33 o                         
   9  23   1       2434.66       2235.26        90.21 o                         
  -9  24   1        258.30        507.21        54.94 o                         
  -8  24   1       5083.54       5113.33       105.85 o                         
  -7  24   1         72.81        285.49        35.34 o                         
  -6  24   1       1118.98       1418.11        58.79 o                         
  -5  24   1        506.06        593.14        35.67 o                         
  -4  24   1       8335.08       7776.19        92.90 o                         
  -3  24   1          2.05        245.22        21.38 o                         
  -2  24   1        127.37        192.78        34.13 o                         
  -1  24   1       2741.18       3161.95        53.78 o                         
   0  24   1      25497.48      25084.35       184.53 o                         
   1  24   1       1324.49       1391.29        42.24 o                         
   2  24   1       3810.12       3964.02        69.14 o                         
   3  24   1        648.77        896.45        41.70 o                         
   4  24   1       1425.06       1422.99        46.09 o                         
   5  24   1        594.20        726.11        47.52 o                         
   6  24   1          1.70         66.65        25.40 o                         
   7  24   1          7.11         21.69        23.78 o                         
   8  24   1       3991.95       4383.30       100.30 o                         
   9  24   1         22.22        261.59        46.61 o                         
  -8  25   1         92.17        146.95        34.13 o                         
  -7  25   1        273.27        338.74        36.93 o                         
  -6  25   1          0.59         50.15        23.19 o                         
  -5  25   1        135.81        156.77        24.57 o                         
  -4  25   1       4380.63       4486.05        86.76 o                         
  -3  25   1       6392.98       6716.21       146.04 o                         
  -2  25   1       5505.14       5207.45        79.19 o                         
  -1  25   1       4864.03       4989.48        78.75 o                         
   1  25   1      11332.46      10927.09       134.54 o                         
   2  25   1       2003.89       1917.99        50.42 o                         
   3  25   1       1849.86       2051.08        53.35 o                         
   4  25   1       1630.21       1713.21        63.25 o                         
   5  25   1        238.55        358.81        32.29 o                         
   6  25   1        303.15        459.42        40.21 o                         
   7  25   1         32.87        106.22        30.49 o                         
   8  25   1        944.86        905.28        58.57 o                         
  -8  26   1        157.42        164.07        36.83 o                         
  -7  26   1        555.80        681.36        49.75 o                         
  -6  26   1       8080.52       7616.77       122.94 o                         
  -5  26   1        375.28        436.42        33.82 o                         
  -4  26   1         68.91        278.04        30.67 o                         
  -3  26   1      14367.01      14071.89       165.25 o                         
  -2  26   1       1644.93       1694.81        55.82 o                         
  -1  26   1      12584.67      12701.46       133.66 o                         
   0  26   1       1029.35       1230.16        42.17 o                         
   1  26   1       3707.42       3871.31        82.96 o                         
   2  26   1       2934.91       2938.67        62.30 o                         
   3  26   1       3043.73       3104.76        65.81 o                         
   4  26   1       1001.32       1052.18        45.89 o                         
   5  26   1       2107.13       1965.40        58.09 o                         
   6  26   1       3534.83       3166.59        83.17 o                         
   7  26   1        629.41        519.89        45.80 o                         
   8  26   1          0.18         19.51        29.66 o                         
  -8  27   1       2582.84       2879.85        87.88 o                         
  -7  27   1       9576.93       9352.31       145.06 o                         
  -6  27   1        741.81        899.40        61.96 o                         
  -5  27   1       7404.67       7453.69       121.57 o                         
  -4  27   1        343.44        372.73        35.86 o                         
  -3  27   1       1019.04       1196.96       158.01 o                         
  -2  27   1       4509.81       4474.83        87.75 o                         
  -1  27   1       5375.45       5457.57        94.95 o                         
   0  27   1         34.15        220.19        28.51 o                         
   1  27   1       4827.66       5087.34        83.78 o                         
   2  27   1       1255.12       1522.58        48.13 o                         
   3  27   1       4023.66       3971.35        75.63 o                         
   4  27   1        714.85        714.07        41.35 o                         
   5  27   1       3525.57       3584.04        76.70 o                         
   6  27   1        251.70        261.81        35.70 o                         
   7  27   1       4526.54       4133.53        98.59 o                         
   8  27   1        134.93        267.39        41.29 o                         
  -7  28   1       1892.15       1936.48        86.19 o                         
  -6  28   1       3046.23       2970.66        93.72 o                         
  -5  28   1      13222.92      13063.29       187.28 o                         
  -4  28   1        259.83        306.00        35.49 o                         
  -3  28   1       6097.96       6065.94       106.45 o                         
  -2  28   1       3393.78       3679.75        81.55 o                         
  -1  28   1        895.47       1055.02        59.93 o                         
   0  28   1        663.81        840.24        46.89 o                         
   1  28   1       2452.94       2787.35        71.51 o                         
   2  28   1       2789.87       2815.66        75.63 o                         
   3  28   1       6684.39       6836.75       101.69 o                         
   4  28   1        146.80        252.17        29.43 o                         
   5  28   1       4606.93       4314.44        85.42 o                         
   6  28   1       4366.92       4065.62        95.50 o                         
   7  28   1       2408.19       2561.71        86.91 o                         
  -7  29   1       1311.24       1004.41        70.64 o                         
  -6  29   1        865.43        811.54        63.37 o                         
  -5  29   1       1704.35       2016.45        70.66 o                         
  -4  29   1      16092.28      15321.32       184.68 o                         
  -3  29   1        254.78        349.90        36.30 o                         
  -2  29   1        213.34        252.32        31.88 o                         
  -1  29   1        661.56        766.59        53.82 o                         
   0  29   1        493.44        577.37        48.89 o                         
   1  29   1       3456.64       3635.91        82.69 o                         
   2  29   1         15.97        105.51        26.81 o                         
   3  29   1        126.40        256.39        32.94 o                         
   4  29   1      11111.10      10701.50       152.43 o                         
   5  29   1        324.88        515.97        40.82 o                         
   6  29   1        100.98        287.80        38.83 o                         
   7  29   1         76.75        185.10        37.47 o                         
  -6  30   1       5816.91       5774.00       132.00 o                         
  -5  30   1       3270.11       3414.06        88.63 o                         
  -4  30   1        230.43        372.62        51.96 o                         
  -3  30   1       1738.63       1690.54        64.27 o                         
  -2  30   1       2911.10       3280.11        94.57 o                         
  -1  30   1       4809.20       4631.61       126.33 o                         
   0  30   1       4760.83       4633.28       109.70 o                         
   1  30   1        835.98       1132.55        88.11 o                         
   2  30   1       2928.93       2985.06        79.75 o                         
   3  30   1       1070.71       1038.20        57.17 o                         
   4  30   1         15.17         67.63        27.91 o                         
   5  30   1       1692.48       1815.02        75.07 o                         
   6  30   1       3355.08       3391.33       105.86 o                         
  -6  31   1         34.59        192.97        40.75 o                         
  -5  31   1        456.46        522.32        53.48 o                         
  -4  31   1        944.26        959.07        57.81 o                         
  -3  31   1       2891.96       2705.75        77.90 o                         
  -2  31   1      12773.90      12573.45       192.01 o                         
  -1  31   1        684.76        733.01        57.18 o                         
   0  31   1         32.54        225.36        37.34 o                         
   1  31   1         70.02        115.11        33.33 o                         
   2  31   1       4105.89       4095.53       105.60 o                         
   3  31   1         98.10        199.71        34.86 o                         
   4  31   1          0.90         54.30        29.20 o                         
   5  31   1       1349.52       1459.07        82.47 o                         
   6  31   1       1295.66       1750.72        91.19 o                         
  -5  32   1         57.38         79.26        36.64 o                         
  -4  32   1       1771.10       1833.62        70.22 o                         
  -3  32   1       5420.33       5382.39       126.22 o                         
  -2  32   1          1.65        155.51        75.53 o                         
  -1  32   1        821.08        888.95        62.45 o                         
   0  32   1       4657.11       4735.42       130.18 o                         
   1  32   1       7184.45       7004.41       141.67 o                         
   2  32   1        203.45        295.73        37.97 o                         
   3  32   1       1833.54       1841.37        71.52 o                         
   4  32   1        656.80        826.46        57.40 o                         
   5  32   1        684.50        500.37        71.50 o                         
  -5  33   1        112.32         99.55        35.85 o                         
  -4  33   1        726.16        658.22        59.52 o                         
  -3  33   1        771.69        975.59        67.90 o                         
  -2  33   1         10.30        132.14        37.45 o                         
  -1  33   1       7843.18       7587.71       151.15 o                         
   0  33   1        912.62       1161.71        71.00 o                         
   1  33   1       6833.60       7380.93       183.73 o                         
   2  33   1        678.56        688.92        59.84 o                         
   3  33   1        661.20        545.91        50.59 o                         
   4  33   1        302.60        305.37        43.15 o                         
   5  33   1        660.82        868.32       101.97 o                         
  -4  34   1        213.32        154.31        47.80 o                         
  -3  34   1       1399.43       1731.85        84.62 o                         
  -2  34   1         79.05         39.20        33.34 o                         
  -1  34   1        623.20        927.44        69.60 o                         
   0  34   1       7386.03       7621.24       154.14 o                         
   1  34   1        436.44        742.42        61.45 o                         
   2  34   1          7.11         85.90        36.88 o                         
   3  34   1       7617.96       7599.05       157.41 o                         
   4  34   1        817.47        944.00        62.78 o                         
  -3  35   1       1925.05       1856.11       152.87 o                         
  -2  35   1        724.74        802.92        84.37 o                         
  -1  35   1        338.87        532.70        56.57 o                         
   0  35   1        119.05        451.76        53.93 o                         
   1  35   1        706.40        816.98        64.37 o                         
   2  35   1       5213.67       5308.25       153.26 o                         
   3  35   1       2411.58       2654.76       102.08 o                         
  -1  36   1        199.32        190.55        45.32 o                         
   0  36   1        830.17        852.74        90.74 o                         
   1  36   1         94.41        149.08        43.13 o                         
 -12   0   2       4023.77       3783.57       126.38 o                         
 -10   0   2       1388.80       1180.14        74.26 o                         
  -8   0   2       3797.88       3663.80        92.22 o                         
  -6   0   2        626.08       1073.44        30.01 o                         
  -4   0   2      41802.36      38204.19       554.01 o                         
  -2   0   2       5281.70       5242.66        62.07 o                         
   0   0   2      29587.21      30317.39       216.93 o                         
   2   0   2       1058.06       1426.30        26.55 o                         
   4   0   2       8440.75       9396.61        99.08 o                         
   6   0   2        859.12       1137.49        49.32 o                         
   8   0   2       3507.60       3221.18        87.16 o                         
  10   0   2       7291.64       6662.03       143.40 o                         
  12   0   2       1832.96       2301.41       187.42 o                         
 -12   1   2        657.55        768.58        64.73 o                         
 -11   1   2         90.31        360.07        36.26 o                         
 -10   1   2       5967.41       5589.54        92.17 o                         
  -9   1   2       5357.09       5524.75        85.97 o                         
  -8   1   2        927.58        988.73        40.03 o                         
  -7   1   2       1458.46       1539.70        40.09 o                         
  -6   1   2          0.61        274.37        13.53 o                         
  -5   1   2        503.05        689.61        19.22 o                         
  -4   1   2       5009.43       5068.39        43.89 o                         
  -3   1   2       8921.42       8614.00        72.10 o                         
  -2   1   2      49059.86      47563.22       238.04 o                         
  -1   1   2      11049.01      12389.31        73.45 o                         
   0   1   2        935.33        999.25        12.26 o                         
   1   1   2      54668.97      54676.66       289.93 o                         
   2   1   2      29951.80      33364.04       173.83 o                         
   3   1   2       7376.84       6949.97        52.11 o                         
   4   1   2      17224.30      19087.29       120.67 o                         
   5   1   2       2129.98       1910.85        31.96 o                         
   6   1   2       2574.68       2496.40        36.52 o                         
   7   1   2        720.67        800.53        33.63 o                         
   8   1   2         19.40        213.87        23.16 o                         
   9   1   2       4770.87       4705.43       122.03 o                         
  10   1   2       3289.09       3347.73        72.17 o                         
  11   1   2         37.09        235.36        32.08 o                         
  12   1   2       1647.98       1622.73        80.10 o                         
 -12   2   2          0.85        106.01        36.34 o                         
 -11   2   2       5362.22       5398.08        96.19 o                         
 -10   2   2       4001.74       4086.11        78.77 o                         
  -9   2   2        690.66        708.45        38.62 o                         
  -8   2   2       1376.63       1605.26        44.88 o                         
  -7   2   2        615.66        924.76        33.10 o                         
  -6   2   2      18305.05      16686.44       110.33 o                         
  -5   2   2         41.02        164.79        10.68 o                         
  -4   2   2       5923.85       6072.76        49.61 o                         
  -3   2   2       9438.45      10167.09        67.14 o                         
  -2   2   2       1245.61       1923.39        21.91 o                         
  -1   2   2      24240.61      25594.64       166.73 o                         
   0   2   2       2316.73       2977.43        26.76 o                         
   1   2   2      31856.58      32296.80       175.90 o                         
   2   2   2      12513.89      12848.32        77.23 o                         
   3   2   2      22088.53      19070.50       111.26 o                         
   4   2   2       1065.82       1206.25        20.81 o                         
   5   2   2        201.09        490.10        22.88 o                         
   6   2   2      15483.64      14903.47       102.73 o                         
   7   2   2       2460.57       2882.98        73.56 o                         
   8   2   2       2269.88       2246.54        51.94 o                         
   9   2   2       1798.72       1718.36        50.53 o                         
  10   2   2       2092.42       2406.83        63.27 o                         
  11   2   2       4332.14       4266.15        87.15 o                         
  12   2   2          7.36        198.74        38.39 o                         
 -12   3   2        169.34         87.77        30.47 o                         
 -11   3   2        846.31        976.49        51.65 o                         
 -10   3   2        933.07       1141.69        51.60 o                         
  -9   3   2         27.75        332.31        28.69 o                         
  -8   3   2      12191.58      10972.07       118.77 o                         
  -7   3   2      25523.09      24617.75       189.49 o                         
  -6   3   2        885.57       1204.77        27.96 o                         
  -5   3   2      11836.31      12384.68        86.20 o                         
  -4   3   2      15437.90      15467.82       100.23 o                         
  -3   3   2       3588.85       3876.51        35.50 o                         
  -2   3   2      68548.00      70162.48       393.96 o                         
  -1   3   2       9059.90      11762.33        68.41 o                         
   0   3   2       4449.80       5003.55        39.21 o                         
   1   3   2      17765.96      18192.30        99.72 o                         
   2   3   2      17623.01      19506.54       149.96 o                         
   3   3   2       4671.94       4631.14        66.78 o                         
   4   3   2      17115.34      16366.72       108.11 o                         
   5   3   2       7452.51       6740.67        57.47 o                         
   6   3   2        159.90        523.34        16.96 o                         
   7   3   2      30215.79      29155.62       247.85 o                         
   8   3   2      11259.13      10549.85       116.69 o                         
   9   3   2       1271.95       1452.10        48.15 o                         
  10   3   2         50.19        265.45        30.64 o                         
  11   3   2        179.80        240.52        33.56 o                         
  12   3   2         60.82         73.57        33.94 o                         
 -12   4   2          2.20         34.63        29.22 o                         
 -11   4   2        378.81        674.64        45.02 o                         
 -10   4   2         63.43        120.35        25.86 o                         
  -9   4   2      12004.09      11817.64       131.19 o                         
  -8   4   2       3978.53       4577.49        73.26 o                         
  -7   4   2      15844.46      15805.43       126.35 o                         
  -6   4   2       1192.76        993.64        26.90 o                         
  -5   4   2      28441.17      27814.46       232.86 o                         
  -4   4   2        463.25       1235.99        21.51 o                         
  -3   4   2      10617.15      11290.54        74.19 o                         
  -2   4   2       1806.61       1434.03        23.83 o                         
  -1   4   2      33929.98      34945.30       211.26 o                         
   0   4   2      31667.88      34670.74       202.99 o                         
   1   4   2       2246.90       1760.07        27.68 o                         
   2   4   2       5790.61       6459.18        46.81 o                         
   3   4   2      15009.89      14643.21        97.85 o                         
   4   4   2       6629.49       6312.05        52.82 o                         
   5   4   2      64069.88      60610.02       322.71 o                         
   6   4   2         67.98        150.19        16.79 o                         
   7   4   2       4491.22       4653.23        60.27 o                         
   8   4   2       1850.97       2156.12        50.84 o                         
   9   4   2       5579.99       5374.12        85.03 o                         
  10   4   2         24.00         54.62        25.67 o                         
  11   4   2          6.24         50.76        28.89 o                         
  12   4   2         24.51         33.02        32.73 o                         
 -12   5   2         26.33        235.31        36.40 o                         
 -11   5   2        368.93        610.66        43.09 o                         
 -10   5   2         35.35        245.95        29.32 o                         
  -9   5   2          5.01        206.77        25.21 o                         
  -8   5   2      11555.92      10761.04       118.03 o                         
  -7   5   2       2037.18       2194.36        40.97 o                         
  -6   5   2       5695.57       5871.45        64.19 o                         
  -5   5   2      15753.89      15291.40       101.94 o                         
  -4   5   2      65384.06      61626.21       317.11 o                         
  -3   5   2       1146.33       1084.65        18.78 o                         
  -2   5   2         53.77        216.46        11.24 o                         
  -1   5   2      15120.80      16847.03       120.77 o                         
   0   5   2      17724.35      18924.52       103.65 o                         
   1   5   2         50.35        429.59        11.05 o                         
   2   5   2      23887.83      24146.97       132.56 o                         
   3   5   2       3160.20       3240.96        39.01 o                         
   4   5   2      50721.83      51236.78       273.59 o                         
   5   5   2      13569.61      13690.07        95.10 o                         
   6   5   2      10581.11      10241.36        79.69 o                         
   7   5   2       8393.45       7866.21        81.91 o                         
   8   5   2       9440.02       9095.34       107.18 o                         
   9   5   2       1177.65       1427.57        47.66 o                         
  10   5   2          2.03        212.40        28.39 o                         
  11   5   2        417.63        585.07        48.11 o                         
  12   5   2         80.62        238.80        40.89 o                         
 -12   6   2         39.94        100.27        31.95 o                         
 -11   6   2       4365.16       3967.13        84.70 o                         
 -10   6   2          2.78        390.31        33.44 o                         
  -9   6   2          2.25         20.49        18.45 o                         
  -8   6   2        547.89        778.04        37.40 o                         
  -7   6   2       1278.64       1540.31        35.61 o                         
  -6   6   2      28156.24      25084.52       266.88 o                         
  -5   6   2      30834.12      30397.77       176.48 o                         
  -4   6   2        835.79        805.54        18.70 o                         
  -3   6   2        976.71        998.12        18.97 o                         
  -2   6   2      51288.21      50880.61       274.64 o                         
  -1   6   2      33331.80      33860.45       176.86 o                         
   0   6   2      17180.44      15285.57       103.17 o                         
   1   6   2      40859.81      43142.76       233.68 o                         
   2   6   2      50340.28      51142.49       259.63 o                         
   3   6   2       5120.26       5992.11        51.12 o                         
   4   6   2       4393.21       5042.95        46.74 o                         
   5   6   2      14957.05      13917.12        96.57 o                         
   6   6   2      14842.75      13903.38       100.21 o                         
   7   6   2       1154.24       1203.24        32.30 o                         
   8   6   2       3163.84       3135.11        61.17 o                         
   9   6   2         26.34        101.94        21.81 o                         
  10   6   2         95.74        315.39        34.62 o                         
  11   6   2       6009.84       5720.58       111.97 o                         
  12   6   2          0.58        174.67        61.37 o                         
 -12   7   2       1410.52       1588.35        82.26 o                         
 -11   7   2        936.09       1253.25        57.19 o                         
 -10   7   2       6724.28       6325.59        99.22 o                         
  -9   7   2        537.50        727.50        44.04 o                         
  -8   7   2          2.12        107.22        20.78 o                         
  -7   7   2       3598.51       3785.13        70.62 o                         
  -6   7   2        922.02       1192.10        25.60 o                         
  -5   7   2       5210.50       5686.73        53.42 o                         
  -4   7   2       1699.13       1982.59        36.75 o                         
  -3   7   2       7527.96       7114.65        69.59 o                         
  -2   7   2     114900.24     115462.90       573.68 o                         
  -1   7   2        103.26        132.58        15.78 o                         
   0   7   2       5149.02       5298.80        57.36 o                         
   1   7   2          5.06        165.66        10.81 o                         
   2   7   2      79541.11      78234.67       416.94 o                         
   3   7   2      44792.82      45588.88       239.63 o                         
   4   7   2        348.59        465.85        22.19 o                         
   5   7   2       1091.51       1203.37        34.68 o                         
   6   7   2       1128.12       1257.87        27.49 o                         
   7   7   2       1783.00       1888.34        39.53 o                         
   8   7   2       3660.99       3542.75        64.61 o                         
   9   7   2       2522.16       2587.50        61.12 o                         
  10   7   2       5022.03       5145.76       100.97 o                         
  11   7   2        679.94       1017.49        59.29 o                         
 -11   8   2       2518.59       2592.87        70.36 o                         
 -10   8   2        320.44        375.59        33.82 o                         
  -9   8   2         97.53        596.54        36.49 o                         
  -8   8   2       7199.29       7226.96        94.60 o                         
  -7   8   2       3579.25       3547.53        53.85 o                         
  -6   8   2         55.76         86.33        10.34 o                         
  -5   8   2          1.47         48.42         8.69 o                         
  -4   8   2      22353.65      23086.84       147.24 o                         
  -3   8   2      30435.65      30814.83       172.75 o                         
  -2   8   2       5620.19       6011.86        49.01 o                         
  -1   8   2      77144.34      78465.53       388.05 o                         
   0   8   2     157389.48     159701.62      1276.80 o                         
   1   8   2       5426.72       5171.53        68.85 o                         
   2   8   2        129.17        135.97         9.94 o                         
   3   8   2      16704.95      16498.96       102.07 o                         
   4   8   2      16759.78      16409.33       106.27 o                         
   5   8   2        662.74        728.91        19.53 o                         
   6   8   2       1203.90       1064.31        28.66 o                         
   7   8   2       3532.23       3393.35        52.73 o                         
   8   8   2       9785.45       9301.73       108.79 o                         
   9   8   2        614.33        782.53        47.12 o                         
  10   8   2       2937.09       2605.93        73.99 o                         
  11   8   2       3002.14       2951.86        85.11 o                         
 -11   9   2       1820.54       2041.56        72.02 o                         
 -10   9   2       2228.02       2204.28        60.93 o                         
  -9   9   2      10834.76      10062.72       121.22 o                         
  -8   9   2       6028.60       6436.33       100.18 o                         
  -7   9   2        631.39        797.52        45.48 o                         
  -6   9   2          1.86         40.19         9.23 o                         
  -5   9   2       1021.06       1036.83        23.15 o                         
  -4   9   2       2961.54       3022.77        37.41 o                         
  -3   9   2      41467.45      38509.96       275.98 o                         
  -2   9   2       1702.29       2041.21        27.04 o                         
  -1   9   2      50624.44      51696.49       415.83 o                         
   0   9   2        316.92        658.81        19.64 o                         
   1   9   2     113933.90     115993.61       614.22 o                         
   2   9   2       4243.07       4562.11        44.84 o                         
   3   9   2       2614.05       2547.38        34.88 o                         
   4   9   2       6523.00       6603.06        55.94 o                         
   5   9   2       2120.01       2351.24        33.20 o                         
   6   9   2       2344.02       2254.35        39.87 o                         
   7   9   2        130.12        200.88        18.56 o                         
   8   9   2       2150.83       2475.40        66.95 o                         
   9   9   2      12416.10      11789.90       149.45 o                         
  10   9   2        500.34        752.31        49.09 o                         
  11   9   2        395.30        549.11        47.83 o                         
 -11  10   2       2377.57       2634.80        79.35 o                         
 -10  10   2       2526.61       2871.37        68.42 o                         
  -9  10   2       4812.53       4847.32        82.44 o                         
  -8  10   2        886.62        845.08        57.79 o                         
  -7  10   2        122.94        223.92        19.14 o                         
  -6  10   2      14081.16      13643.99       118.50 o                         
  -5  10   2      10593.33      10953.55        85.63 o                         
  -4  10   2       2150.77       2145.79        31.78 o                         
  -3  10   2      36478.41      36666.22       203.60 o                         
  -2  10   2       4092.80       4022.95        40.30 o                         
  -1  10   2      22150.47      21504.23       125.52 o                         
   0  10   2      84461.57      85103.62       641.80 o                         
   1  10   2       2306.03       2787.54        33.54 o                         
   2  10   2      10592.10      11015.94        82.42 o                         
   3  10   2      26615.80      25645.69       163.57 o                         
   4  10   2      14397.00      14397.30        97.32 o                         
   5  10   2      14259.61      13662.00        97.93 o                         
   6  10   2      26034.49      25326.97       160.50 o                         
   7  10   2        862.02       1287.06        34.76 o                         
   8  10   2        392.18        510.22        38.04 o                         
   9  10   2       3124.91       3160.75        75.77 o                         
  10  10   2       1969.77       2018.17        67.44 o                         
  11  10   2       2436.39       2333.45        77.06 o                         
 -11  11   2        545.76        599.77        47.79 o                         
 -10  11   2        205.07        304.59        35.83 o                         
  -9  11   2       3524.30       3558.75        70.50 o                         
  -8  11   2        360.52        320.93        27.28 o                         
  -7  11   2      21733.99      19461.39       160.08 o                         
  -6  11   2        986.95       1290.98        29.29 o                         
  -5  11   2      24673.68      23377.20       149.51 o                         
  -4  11   2       2305.10       2201.28        32.80 o                         
  -3  11   2      34349.20      35159.16       198.18 o                         
  -2  11   2      12633.82      13135.73        89.34 o                         
  -1  11   2          1.58        111.99         8.90 o                         
   0  11   2        184.99        218.48        10.29 o                         
   1  11   2       1224.20       1586.53        26.15 o                         
   2  11   2       8230.84       8431.59        69.25 o                         
   3  11   2      40974.90      40770.34       242.95 o                         
   4  11   2        230.73        409.16        25.15 o                         
   5  11   2      10756.49       9688.10        83.04 o                         
   6  11   2        505.03        901.10        28.00 o                         
   7  11   2      15847.10      14713.94       154.27 o                         
   8  11   2        551.13        560.71        38.83 o                         
   9  11   2       1445.70       1617.98        57.44 o                         
  10  11   2        234.91        319.88        37.04 o                         
  11  11   2          0.31         73.32        30.76 o                         
 -11  12   2        168.22        260.54        39.44 o                         
 -10  12   2       1493.29       1828.82        66.45 o                         
  -9  12   2       2803.36       2678.92        65.07 o                         
  -8  12   2        486.11        637.04        35.72 o                         
  -7  12   2       5231.04       5657.15        72.70 o                         
  -6  12   2      34976.09      33862.17       257.22 o                         
  -5  12   2      12800.24      12889.74        98.70 o                         
  -4  12   2       1983.42       1854.94        31.20 o                         
  -3  12   2       3979.01       4620.53        48.17 o                         
  -2  12   2      38847.70      37835.36       209.09 o                         
  -1  12   2        664.22        869.54        26.76 o                         
   0  12   2       1053.28       1081.56        17.28 o                         
   1  12   2        189.49        174.49        11.28 o                         
   2  12   2      46981.25      47398.15       272.99 o                         
   3  12   2      10741.23      11531.02        92.03 o                         
   4  12   2      12052.32      11417.73        95.14 o                         
   5  12   2      12016.29      12500.98       133.73 o                         
   6  12   2      28795.49      29214.84       284.73 o                         
   7  12   2       2747.35       2682.17        75.34 o                         
   8  12   2         25.37        125.95        23.94 o                         
   9  12   2       2302.94       2082.08        63.86 o                         
  10  12   2       1020.86       1235.75        62.87 o                         
  11  12   2         55.84        106.59        33.38 o                         
 -11  13   2        364.33        533.35        48.87 o                         
 -10  13   2         52.73        179.54        32.80 o                         
  -9  13   2       1086.96       1270.09        53.50 o                         
  -8  13   2      10464.82      10552.76       113.38 o                         
  -7  13   2        709.44        897.06        36.95 o                         
  -6  13   2       4333.26       4447.27        54.37 o                         
  -5  13   2       1104.52       1324.10        29.16 o                         
  -4  13   2      45389.93      43409.12       244.34 o                         
  -3  13   2      16134.47      16065.56       120.90 o                         
  -2  13   2        444.86        406.52        16.96 o                         
  -1  13   2       7177.50       7741.72        62.34 o                         
   0  13   2       2119.18       2418.15        28.36 o                         
   1  13   2       9107.60       9624.39        78.25 o                         
   2  13   2       7635.73       8259.90        80.39 o                         
   3  13   2      25953.95      24955.40       177.49 o                         
   4  13   2      33479.83      32969.77       212.69 o                         
   5  13   2         32.85        234.69        17.46 o                         
   6  13   2       5799.72       5403.54        76.10 o                         
   7  13   2       1023.71        984.25        49.64 o                         
   8  13   2       7402.12       7491.40       105.89 o                         
   9  13   2       1269.15       1191.88        57.54 o                         
  10  13   2        161.97        198.50        34.05 o                         
  11  13   2        286.26        258.69        39.98 o                         
 -11  14   2        345.23        427.05        46.03 o                         
 -10  14   2          3.84         76.09        28.41 o                         
  -9  14   2       2323.79       1705.69        59.55 o                         
  -8  14   2       4218.57       4323.41        68.11 o                         
  -7  14   2       4699.74       4784.56        67.48 o                         
  -6  14   2       1521.78       1603.00        35.72 o                         
  -5  14   2      19393.22      19102.96       132.96 o                         
  -4  14   2       6300.32       5893.24        60.04 o                         
  -3  14   2        976.42        938.26        23.15 o                         
  -2  14   2         44.33         99.22        12.67 o                         
  -1  14   2       9482.93      10086.56        76.08 o                         
   0  14   2      75139.41      72751.64       423.44 o                         
   1  14   2      12952.12      13278.28       100.04 o                         
   2  14   2      13846.06      14129.16       104.88 o                         
   3  14   2        839.12        703.70        21.51 o                         
   4  14   2          9.05        122.40        13.77 o                         
   5  14   2      25839.89      24327.22       172.01 o                         
   6  14   2        136.33        185.24        18.11 o                         
   7  14   2       1513.98       1417.17        43.61 o                         
   8  14   2       5406.94       5827.44        88.91 o                         
   9  14   2       1898.48       2105.98        66.43 o                         
  10  14   2        187.63        365.30        40.89 o                         
  11  14   2       2089.42       2232.15        91.01 o                         
 -11  15   2        635.59        823.02        62.97 o                         
 -10  15   2       4476.10       4070.50        93.11 o                         
  -9  15   2        238.11        418.09        38.98 o                         
  -8  15   2       2033.03       2206.37        56.16 o                         
  -7  15   2       3947.98       3748.54        60.17 o                         
  -6  15   2        723.91        756.83        38.41 o                         
  -5  15   2       2329.59       2255.34        39.29 o                         
  -4  15   2        123.78        162.48        14.09 o                         
  -3  15   2        787.22        822.95        22.60 o                         
  -2  15   2      55225.92      54452.30       293.71 o                         
  -1  15   2       4236.63       4803.57        59.40 o                         
   0  15   2       1556.65       1934.38        41.95 o                         
   1  15   2       7644.95       7864.08        71.46 o                         
   2  15   2      40284.03      38388.55       233.57 o                         
   3  15   2        286.56        365.09        21.42 o                         
   4  15   2         65.03         95.78        14.20 o                         
   5  15   2        811.19        675.97        34.17 o                         
   6  15   2         10.70         66.19        15.19 o                         
   7  15   2       3754.93       3838.55        77.59 o                         
   8  15   2       3296.51       3194.07        66.57 o                         
   9  15   2        394.32        576.85        44.42 o                         
  10  15   2       4138.42       4283.51       112.98 o                         
  11  15   2        347.95        571.19        65.09 o                         
 -11  16   2       3906.42       4180.49       113.55 o                         
 -10  16   2        225.50        582.49        47.49 o                         
  -9  16   2        495.51        604.59        44.91 o                         
  -8  16   2         24.24        110.89        22.54 o                         
  -7  16   2        471.45        581.24        30.71 o                         
  -6  16   2       1071.07       1187.20        31.64 o                         
  -5  16   2       2601.65       2627.83        49.02 o                         
  -4  16   2       5012.57       4482.44        53.31 o                         
  -3  16   2      21703.04      22358.30       167.62 o                         
  -2  16   2        569.29        911.05        49.55 o                         
  -1  16   2      44923.67      44618.29       246.83 o                         
   0  16   2       1239.63       1303.67        24.45 o                         
   1  16   2      21140.61      21922.26       150.13 o                         
   2  16   2       1766.82       2041.48        30.45 o                         
   3  16   2      18789.42      18855.46       137.72 o                         
   4  16   2          2.45         44.25        11.14 o                         
   5  16   2       2067.00       1851.27        39.01 o                         
   6  16   2        361.65        447.99        28.81 o                         
   7  16   2        518.53        601.33        41.46 o                         
   8  16   2        197.99        355.20        30.99 o                         
   9  16   2        416.28        485.57        40.66 o                         
  10  16   2         47.85        282.88        44.22 o                         
 -10  17   2        768.71        715.49        51.84 o                         
  -9  17   2        489.73        587.74        44.56 o                         
  -8  17   2       2201.88       2183.50        57.11 o                         
  -7  17   2        102.97        164.21        22.53 o                         
  -6  17   2       1730.98       1843.98        41.85 o                         
  -5  17   2       4108.70       4111.38        54.11 o                         
  -4  17   2       6384.65       6785.97        68.58 o                         
  -3  17   2       1444.28       1604.42        31.36 o                         
  -2  17   2       9819.73       9378.81        78.82 o                         
  -1  17   2      22235.12      23014.13       145.60 o                         
   0  17   2          1.78         21.39         7.69 o                         
   1  17   2      14299.60      14526.55       112.81 o                         
   2  17   2      12802.31      12630.93        89.35 o                         
   3  17   2        831.08        840.94        26.88 o                         
   4  17   2       3647.07       3768.16        64.45 o                         
   5  17   2       2049.06       2229.96        43.14 o                         
   6  17   2       1187.19       1135.54        44.74 o                         
   7  17   2        417.12        557.79        34.82 o                         
   8  17   2       4415.20       4819.23        84.70 o                         
   9  17   2       1486.17       1475.97       134.00 o                         
  10  17   2        395.28        564.85        54.39 o                         
 -10  18   2       1111.03       1046.83        61.98 o                         
  -9  18   2       3476.47       3922.53        89.73 o                         
  -8  18   2        139.19        379.71        32.53 o                         
  -7  18   2       3833.30       3843.69        71.02 o                         
  -6  18   2        317.84        428.75        29.15 o                         
  -5  18   2      10010.11       9096.51        86.07 o                         
  -4  18   2      10773.74      10560.01        91.38 o                         
  -3  18   2       5331.56       5005.67        56.65 o                         
  -2  18   2        578.81        535.38        21.13 o                         
  -1  18   2        697.37        679.49        20.92 o                         
   0  18   2      23520.20      21809.53       139.39 o                         
   1  18   2       3646.39       3491.66        47.69 o                         
   2  18   2        212.79        211.07        14.14 o                         
   3  18   2        383.67        431.10        20.57 o                         
   4  18   2       6897.48       7179.73        80.95 o                         
   5  18   2      12370.32      11755.44       120.54 o                         
   6  18   2         72.96        146.27        20.98 o                         
   7  18   2        808.05        740.39        45.70 o                         
   8  18   2        986.78       1206.70        59.90 o                         
   9  18   2       3968.15       3624.43       101.36 o                         
  10  18   2       1433.22       1324.67        79.29 o                         
 -10  19   2       1759.03       1881.50        72.98 o                         
  -9  19   2       1843.88       2196.30        71.95 o                         
  -8  19   2       5307.75       5171.25        87.78 o                         
  -7  19   2       6424.78       6243.66        92.06 o                         
  -6  19   2        182.49        429.51        29.79 o                         
  -5  19   2        678.54        784.23        29.51 o                         
  -4  19   2       9101.81       8953.82        84.13 o                         
  -3  19   2      14466.14      13878.18       107.97 o                         
  -2  19   2       1236.20       1167.04        27.31 o                         
  -1  19   2          9.14         64.65        10.10 o                         
   0  19   2         26.82         81.59        25.60 o                         
   1  19   2         19.20         72.71         9.35 o                         
   2  19   2       1643.30       1719.06        41.51 o                         
   3  19   2      11958.02      10707.34       112.32 o                         
   4  19   2       8207.39       7726.97        94.95 o                         
   5  19   2       1069.32       1266.48        67.54 o                         
   6  19   2        767.48        828.17        49.49 o                         
   7  19   2       6672.96       5788.04       102.43 o                         
   8  19   2       3102.89       2857.07        78.79 o                         
   9  19   2       1349.86       1605.96        74.67 o                         
  10  19   2       1231.14       1371.83        82.03 o                         
 -10  20   2       4718.24       4918.71       107.59 o                         
  -9  20   2         36.20        231.48        35.33 o                         
  -8  20   2       2686.71       2511.82        63.37 o                         
  -7  20   2          2.02        293.58        28.46 o                         
  -6  20   2      23255.70      22798.24       196.47 o                         
  -5  20   2         69.44        253.49        21.21 o                         
  -4  20   2       1432.37       1500.93        34.74 o                         
  -3  20   2        740.12        758.21        27.15 o                         
  -2  20   2       3061.71       3315.30        45.45 o                         
  -1  20   2        162.99        148.09        15.85 o                         
   0  20   2         40.03         71.72        10.48 o                         
   1  20   2        258.59        458.58        22.99 o                         
   2  20   2       8224.55       7761.27        92.46 o                         
   3  20   2         70.24        237.97        23.08 o                         
   4  20   2        724.82        932.98        38.13 o                         
   5  20   2         80.44        264.53        33.28 o                         
   6  20   2      16090.53      15502.79       175.29 o                         
   7  20   2         17.03        273.16        38.63 o                         
   8  20   2       3044.59       2991.94        80.76 o                         
   9  20   2        409.17        434.02        50.73 o                         
  10  20   2       1127.27       1322.50        92.66 o                         
  -9  21   2       1784.08       2043.54        71.50 o                         
  -8  21   2       3141.48       3136.19        71.63 o                         
  -7  21   2       6698.28       7012.79       106.28 o                         
  -6  21   2        296.64        453.83        31.50 o                         
  -5  21   2        817.67        880.06        34.78 o                         
  -4  21   2       6005.54       6460.23        71.69 o                         
  -3  21   2       3456.57       3603.60        50.65 o                         
  -2  21   2        961.15       1114.48        28.56 o                         
  -1  21   2       4303.12       4149.39        50.46 o                         
   0  21   2        460.72        450.32        23.59 o                         
   1  21   2       1098.01       1010.77        32.18 o                         
   2  21   2       1219.93       1289.10        38.93 o                         
   3  21   2       5055.94       5238.17        77.94 o                         
   4  21   2       9871.30      10004.14       114.77 o                         
   5  21   2        951.86       1122.44        46.99 o                         
   6  21   2        230.68        431.01        37.45 o                         
   7  21   2       8226.31       8532.18       129.89 o                         
   8  21   2       3816.83       3963.33        91.86 o                         
   9  21   2        224.71        268.56        45.96 o                         
  -9  22   2       3890.16       3646.75        90.21 o                         
  -8  22   2          3.49        139.17        30.30 o                         
  -7  22   2       3857.59       3547.70        72.68 o                         
  -6  22   2        377.13        436.80        32.31 o                         
  -5  22   2       1741.57       1926.63        46.12 o                         
  -4  22   2       4721.81       4557.25        65.99 o                         
  -3  22   2        995.90        896.33        33.90 o                         
  -2  22   2        123.16        197.60        16.86 o                         
  -1  22   2        957.36       1158.38        33.41 o                         
   0  22   2       8840.37       8890.09        90.85 o                         
   1  22   2        615.92        711.50        34.63 o                         
   2  22   2       2135.28       2254.38        51.41 o                         
   3  22   2       4344.87       4420.39        73.08 o                         
   4  22   2        860.89        907.97        43.22 o                         
   5  22   2       9990.25       8893.89       112.11 o                         
   6  22   2          0.55         64.73        23.66 o                         
   7  22   2       1385.64       1196.24        57.90 o                         
   8  22   2        478.36        716.38        51.70 o                         
   9  22   2       2483.63       2315.38        90.21 o                         
  -9  23   2        650.12        980.48        67.55 o                         
  -8  23   2       2296.47       2508.65        67.46 o                         
  -7  23   2        173.00        259.68        29.45 o                         
  -6  23   2        121.59         84.08        21.64 o                         
  -5  23   2       7097.64       6554.41       103.29 o                         
  -4  23   2       4962.40       4846.28        69.51 o                         
  -3  23   2       5703.76       6131.87        70.13 o                         
  -2  23   2       6711.49       6259.13        76.90 o                         
  -1  23   2       6423.26       5886.35        73.91 o                         
   0  23   2       1336.46       1403.91        36.37 o                         
   1  23   2       6505.85       6615.80       116.69 o                         
   2  23   2       7837.20       7887.13       126.72 o                         
   3  23   2       1644.36       1724.20        48.24 o                         
   4  23   2        232.99        348.75        29.59 o                         
   5  23   2       7737.78       7576.05       104.33 o                         
   6  23   2          6.23         22.50        22.59 o                         
   7  23   2       1530.26       1198.00        60.78 o                         
   8  23   2       1248.72       1563.20        74.03 o                         
   9  23   2       1512.94       1723.76        98.76 o                         
  -9  24   2        991.54       1075.57        70.71 o                         
  -8  24   2        467.62        414.45        42.20 o                         
  -7  24   2          4.09         49.53        22.99 o                         
  -6  24   2        223.22        469.08        33.83 o                         
  -5  24   2       3949.00       4187.21        67.99 o                         
  -4  24   2        995.24       1152.25        39.84 o                         
  -3  24   2       8486.62       8071.39       101.20 o                         
  -2  24   2       1042.42       1315.70        38.34 o                         
  -1  24   2      19449.98      19802.71       158.48 o                         
   0  24   2        147.14        248.35        29.64 o                         
   1  24   2      14575.76      14187.11       141.95 o                         
   2  24   2          3.45        104.27        19.73 o                         
   3  24   2       6330.73       6165.67        97.20 o                         
   4  24   2        914.54        912.30        44.67 o                         
   5  24   2       1859.42       1931.67        55.33 o                         
   6  24   2        361.63        647.69        57.22 o                         
   7  24   2        923.12        855.07        53.55 o                         
   8  24   2         70.77        201.45        36.68 o                         
   9  24   2        529.40        655.44        61.24 o                         
  -8  25   2        632.08        657.02        50.55 o                         
  -7  25   2       1030.48       1204.04        60.55 o                         
  -6  25   2       1415.52       1372.50        59.39 o                         
  -5  25   2       1372.09       1500.73        50.63 o                         
  -4  25   2       2741.22       2458.34        58.64 o                         
  -3  25   2       1942.49       2125.40        53.96 o                         
  -2  25   2      14885.43      14141.70       129.52 o                         
  -1  25   2       4544.52       4811.61        70.34 o                         
   0  25   2         86.41        274.54        26.17 o                         
   1  25   2       4934.18       5098.22        85.59 o                         
   2  25   2      20543.64      20052.23       182.80 o                         
   3  25   2        933.09        981.24        42.99 o                         
   4  25   2        223.76        317.73        33.45 o                         
   5  25   2         91.11        164.54        27.80 o                         
   6  25   2         81.26         42.14        25.32 o                         
   7  25   2       1879.09       1901.98        71.52 o                         
   8  25   2        650.87        708.00        54.35 o                         
  -8  26   2       1489.40       1445.66        71.20 o                         
  -7  26   2       2834.21       2829.86        93.01 o                         
  -6  26   2         49.23         99.90        32.74 o                         
  -5  26   2       5995.93       6227.76       108.34 o                         
  -4  26   2       3766.69       3578.71        80.10 o                         
  -3  26   2        465.76        578.73        35.52 o                         
  -2  26   2       1851.04       1800.70        50.39 o                         
  -1  26   2       3234.13       3603.30        81.78 o                         
   0  26   2      10686.74      10669.09       121.89 o                         
   1  26   2       3773.36       3730.91        70.15 o                         
   2  26   2          3.87        107.20        36.89 o                         
   3  26   2         12.61         91.21        25.52 o                         
   4  26   2       1627.84       1707.03        53.90 o                         
   5  26   2       6448.78       6772.16       103.63 o                         
   6  26   2        216.66        241.43        35.78 o                         
   7  26   2        443.80        811.86        55.21 o                         
   8  26   2       5023.19       5230.68       115.17 o                         
  -8  27   2       8845.81       8861.22       206.50 o                         
  -7  27   2        250.15        347.76        45.58 o                         
  -6  27   2          1.52        170.69        35.36 o                         
  -5  27   2        624.26        904.20        63.74 o                         
  -4  27   2       8397.53       8460.62       146.60 o                         
  -3  27   2       4943.78       5493.59        98.63 o                         
  -2  27   2         11.76        109.45        24.28 o                         
  -1  27   2       1646.82       1691.91        49.51 o                         
   0  27   2         22.96        254.41        38.19 o                         
   1  27   2       2005.52       2366.07        57.35 o                         
   2  27   2        411.76        418.34        31.61 o                         
   3  27   2       5136.76       5429.95        90.13 o                         
   4  27   2      14991.18      14740.13       159.99 o                         
   5  27   2         14.53        164.95        27.59 o                         
   6  27   2       2802.10       3036.61        84.29 o                         
   7  27   2         20.60         76.00        32.11 o                         
  -7  28   2       2101.40       2249.50       112.23 o                         
  -6  28   2      16172.39      15136.22       225.74 o                         
  -5  28   2       1528.57       1708.29        65.53 o                         
  -4  28   2        354.85        431.20        39.12 o                         
  -3  28   2          7.41        144.93        27.05 o                         
  -2  28   2       4028.46       4053.20       100.92 o                         
  -1  28   2       1479.40       1616.10        64.94 o                         
   0  28   2       3218.90       3012.56        66.61 o                         
   1  28   2       1658.52       1851.92        53.62 o                         
   2  28   2       4946.84       5024.22        87.87 o                         
   3  28   2        381.63        413.19        33.86 o                         
   4  28   2       1222.31       1512.48        75.34 o                         
   5  28   2       3782.32       4012.74        83.25 o                         
   6  28   2      15588.64      14613.67       189.08 o                         
   7  28   2        743.11       1019.22        63.33 o                         
  -7  29   2       4283.37       4517.51       119.75 o                         
  -6  29   2        617.70        837.17        62.19 o                         
  -5  29   2       4686.24       4841.98       102.39 o                         
  -4  29   2         43.57        121.76        29.59 o                         
  -3  29   2       8396.46       8156.58       127.16 o                         
  -2  29   2       3900.03       4036.64       101.29 o                         
  -1  29   2        198.00        347.57        39.41 o                         
   0  29   2         36.44        232.32        29.60 o                         
   1  29   2          7.66        160.99        29.44 o                         
   2  29   2       2948.14       3269.39        71.92 o                         
   3  29   2       9838.28       9230.63       141.07 o                         
   4  29   2        868.51        845.56        47.24 o                         
   5  29   2       6533.46       6489.09       108.55 o                         
   6  29   2         88.14        319.11        41.01 o                         
   7  29   2       8655.82       8890.33       150.32 o                         
  -6  30   2       3720.96       3952.14       111.22 o                         
  -5  30   2        137.97        150.41        32.65 o                         
  -4  30   2       2063.91       2303.91        73.15 o                         
  -3  30   2       1191.09       1727.99        73.54 o                         
  -2  30   2       2644.49       3073.22        91.73 o                         
  -1  30   2        755.29        887.90        86.57 o                         
   0  30   2      14561.71      14383.21       202.05 o                         
   1  30   2        409.46        473.66        41.08 o                         
   2  30   2        603.56        695.69        48.03 o                         
   3  30   2       3712.23       3856.40        91.87 o                         
   4  30   2       4420.83       4514.51        89.83 o                         
   5  30   2        947.21       1007.26        55.93 o                         
   6  30   2       2185.32       2196.89        78.42 o                         
  -6  31   2         59.81         83.03        37.40 o                         
  -5  31   2        530.09        459.73        51.12 o                         
  -4  31   2       2525.18       2471.01        76.85 o                         
  -3  31   2       7245.10       6975.60       144.29 o                         
  -2  31   2        377.80        447.44        47.87 o                         
  -1  31   2       6187.47       6268.87       132.09 o                         
   0  31   2         24.33        357.66        86.64 o                         
   1  31   2       9004.24       9161.31       140.43 o                         
   2  31   2         44.03        157.96        31.15 o                         
   3  31   2       6305.98       5984.16       120.86 o                         
   4  31   2       1186.38       1346.33        68.22 o                         
   5  31   2        454.50        364.13        50.10 o                         
   6  31   2          0.27         69.89        33.70 o                         
  -5  32   2        326.71        258.14        47.78 o                         
  -4  32   2       3611.78       3611.16       105.24 o                         
  -3  32   2       2156.98       2137.73        84.77 o                         
  -2  32   2        742.22        734.38        59.69 o                         
  -1  32   2       3318.14       3701.74       105.62 o                         
   0  32   2      15447.02      15483.97       219.21 o                         
   1  32   2       2843.27       2892.22        95.52 o                         
   2  32   2        136.20        182.47        35.20 o                         
   3  32   2       1907.15       2315.89        77.91 o                         
   4  32   2       1856.91       1926.33        73.89 o                         
   5  32   2         77.92        158.29        40.55 o                         
  -4  33   2        195.66        183.54        41.31 o                         
  -3  33   2       2048.20       2462.56        92.10 o                         
  -2  33   2      10773.66      10704.32       182.28 o                         
  -1  33   2        125.26        287.95        44.49 o                         
   0  33   2        446.48        791.80        65.78 o                         
   1  33   2        538.63        615.94        57.36 o                         
   2  33   2       8341.87       8028.67       137.36 o                         
   3  33   2       3056.78       3287.41        91.36 o                         
   4  33   2        791.85        781.33        57.32 o                         
  -4  34   2        229.13        335.41        74.87 o                         
  -3  34   2        329.89        309.58        46.55 o                         
  -2  34   2       1537.50       1941.08        86.58 o                         
  -1  34   2       4223.83       4250.62       117.45 o                         
   0  34   2        242.81        383.80        49.84 o                         
   1  34   2       2728.22       2498.96        94.19 o                         
   2  34   2       3980.89       3940.56       113.09 o                         
   3  34   2         11.57         12.41        31.01 o                         
  -2  35   2        434.04        468.44        53.39 o                         
  -1  35   2       1154.51       1002.81        79.11 o                         
   0  35   2        151.36        162.55        43.64 o                         
   1  35   2        369.50        443.75        54.02 o                         
   2  35   2        907.81       1020.08        81.63 o                         
 -11   0   3       7436.75       6735.05       154.06 o                         
  -9   0   3       1493.29       1754.39        72.82 o                         
  -7   0   3        742.13        808.07        49.07 o                         
  -5   0   3      10218.97       9993.23       107.18 o                         
  -3   0   3      13096.21      14744.64       129.61 o                         
  -1   0   3      47664.88      47359.94       395.02 o                         
   1   0   3      42724.62      46679.85       334.81 o                         
   3   0   3      24650.56      21563.02       179.30 o                         
   5   0   3          5.85        192.61        17.72 o                         
   7   0   3      11254.12      11045.19       161.05 o                         
   9   0   3       5054.48       5096.08       118.94 o                         
  11   0   3       9649.35       9359.37       183.99 o                         
 -12   1   3         64.14        242.99        37.25 o                         
 -11   1   3       2272.38       2700.84        71.33 o                         
 -10   1   3       6863.61       6339.31       112.29 o                         
  -9   1   3         66.24         47.68        19.70 o                         
  -8   1   3       3972.01       4015.34        68.15 o                         
  -7   1   3        489.21        723.96        26.07 o                         
  -6   1   3        638.91        661.08        20.24 o                         
  -5   1   3        728.67        979.34        29.63 o                         
  -4   1   3       4833.03       5643.01        49.60 o                         
  -3   1   3          9.28        156.98        12.17 o                         
  -2   1   3      23729.96      21742.60       130.64 o                         
  -1   1   3      14227.79      15851.39       115.03 o                         
   0   1   3        885.89        644.98        11.30 o                         
   1   1   3      24574.90      23352.60       127.93 o                         
   2   1   3      12068.71      13495.70        84.50 o                         
   3   1   3        283.68        499.02        19.63 o                         
   4   1   3       4239.51       4000.41        41.74 o                         
   5   1   3       5391.60       4623.83        49.16 o                         
   6   1   3       5417.57       5320.00        54.15 o                         
   7   1   3       7097.37       6943.53        86.69 o                         
   8   1   3       1788.49       1918.03        52.65 o                         
   9   1   3       6324.15       6065.85       102.39 o                         
  10   1   3       6385.46       6459.03       100.45 o                         
  11   1   3        449.75        850.31        49.28 o                         
 -12   2   3       3831.23       3568.39        85.67 o                         
 -11   2   3       2002.12       2170.44        66.43 o                         
 -10   2   3        171.16        235.10        29.65 o                         
  -9   2   3       3193.26       3106.42        65.15 o                         
  -8   2   3        620.13       1106.55        40.35 o                         
  -7   2   3       7171.07       7294.72        76.31 o                         
  -6   2   3         89.23        224.35        13.78 o                         
  -5   2   3      15190.60      14998.90       101.60 o                         
  -4   2   3      10584.96       9265.19        68.99 o                         
  -3   2   3        336.11        462.21        15.11 o                         
  -2   2   3         21.88        203.43        13.01 o                         
  -1   2   3       1019.44       1166.81        17.90 o                         
   0   2   3      36210.82      35593.43       183.11 o                         
   1   2   3       9341.39       9174.06        60.55 o                         
   2   2   3         11.43        190.15        19.84 o                         
   3   2   3      18311.32      17312.24       106.49 o                         
   4   2   3         50.66        238.95        17.42 o                         
   5   2   3      24006.54      22929.32       142.31 o                         
   6   2   3         29.18        163.68        13.02 o                         
   7   2   3       2671.87       2660.56        52.51 o                         
   8   2   3       5332.98       5190.39        78.99 o                         
   9   2   3          8.41        595.44        40.06 o                         
  10   2   3        468.25        532.83        38.14 o                         
  11   2   3          9.91         67.41        29.60 o                         
 -12   3   3         94.85        345.49        44.54 o                         
 -11   3   3          3.76        103.97        27.33 o                         
 -10   3   3         39.13        311.10        31.76 o                         
  -9   3   3       2674.98       3119.39        66.80 o                         
  -8   3   3      15762.41      14218.57       140.52 o                         
  -7   3   3       1043.30       1407.54        57.94 o                         
  -6   3   3        118.91        413.85        17.95 o                         
  -5   3   3         33.78        484.49        21.33 o                         
  -4   3   3      12283.55      10900.62        77.55 o                         
  -3   3   3       9428.96      10951.96        78.33 o                         
  -2   3   3       2246.23       1857.44        22.10 o                         
  -1   3   3         36.94        103.14        11.97 o                         
   0   3   3        661.97       1037.86        15.59 o                         
   1   3   3        306.13        596.30        13.24 o                         
   2   3   3       5878.39       6446.57        54.37 o                         
   3   3   3      12065.54      11303.78        84.91 o                         
   4   3   3      36590.43      36994.91       205.09 o                         
   5   3   3       1399.92       1753.43        29.58 o                         
   6   3   3        506.66        892.29        41.53 o                         
   7   3   3       1821.09       2099.38        41.95 o                         
   8   3   3       4189.29       4261.06        71.55 o                         
   9   3   3       3343.99       3125.20        65.50 o                         
  10   3   3        464.48        572.24        39.18 o                         
  11   3   3        238.73        301.22        39.75 o                         
 -12   4   3         21.84         66.46        29.82 o                         
 -11   4   3        979.90        939.57        50.75 o                         
 -10   4   3       5690.12       5538.78        92.52 o                         
  -9   4   3        847.73       1036.43        44.68 o                         
  -8   4   3        142.98        304.84        26.34 o                         
  -7   4   3       3605.02       4110.92        66.30 o                         
  -6   4   3      30398.26      27873.07       331.25 o                         
  -5   4   3       4839.40       4615.47        47.07 o                         
  -4   4   3         24.62         87.81        10.61 o                         
  -3   4   3        935.68       1075.48        29.97 o                         
  -2   4   3       4253.49       3451.87        46.79 o                         
  -1   4   3       1691.53       2015.53        25.45 o                         
   0   4   3       1487.59       1252.54        18.82 o                         
   1   4   3       6485.64       6165.01        46.14 o                         
   2   4   3      37510.93      38108.46       201.45 o                         
   3   4   3       5536.69       4600.06        43.02 o                         
   4   4   3         61.96        546.52        33.80 o                         
   5   4   3        350.71        618.38        20.57 o                         
   6   4   3      31667.42      30689.42       185.30 o                         
   7   4   3       5858.49       6008.97        82.63 o                         
   8   4   3        128.14        189.29        22.26 o                         
   9   4   3        552.02        720.01        39.83 o                         
  10   4   3        839.81        962.10        54.32 o                         
  11   4   3       1069.71        968.65        58.63 o                         
 -12   5   3          0.54         70.50        30.67 o                         
 -11   5   3         71.08        183.87        38.41 o                         
 -10   5   3        843.59       1295.00        58.10 o                         
  -9   5   3       3394.39       3628.43        72.03 o                         
  -8   5   3        439.89        533.25        32.18 o                         
  -7   5   3       9534.55       9376.60        91.51 o                         
  -6   5   3        671.57       1444.31        27.87 o                         
  -5   5   3      11355.35      11691.61        86.29 o                         
  -4   5   3      13264.29      11768.26       106.22 o                         
  -3   5   3      14703.33      15403.67        97.34 o                         
  -2   5   3       3283.96       3469.47        52.56 o                         
  -1   5   3       1652.18       1396.33        20.78 o                         
   0   5   3       1063.57       1046.66        16.67 o                         
   1   5   3        599.65        445.79        13.89 o                         
   2   5   3      12244.53      11352.53        75.05 o                         
   3   5   3      32766.78      33624.93       185.35 o                         
   4   5   3      10825.13      10602.75        78.43 o                         
   5   5   3      15782.70      13722.58        97.99 o                         
   6   5   3       1498.54       1702.69        37.46 o                         
   7   5   3      15430.83      14594.05       123.08 o                         
   8   5   3       1492.12       1457.84        44.21 o                         
   9   5   3       2333.58       2345.85        80.33 o                         
  10   5   3        800.84        887.76        52.22 o                         
  11   5   3         17.09        186.53        34.57 o                         
 -12   6   3       2643.31       2551.10       115.44 o                         
 -11   6   3       1511.24       1508.20        62.74 o                         
 -10   6   3        324.17        523.36        37.73 o                         
  -9   6   3       2487.22       2723.74        63.31 o                         
  -8   6   3       1008.53       1425.49        43.22 o                         
  -7   6   3       4485.63       5024.46        63.99 o                         
  -6   6   3       2437.56       2704.27        49.00 o                         
  -5   6   3        254.09        692.18        32.96 o                         
  -4   6   3       2036.97       3361.19        44.04 o                         
  -3   6   3      20291.82      21644.52       137.29 o                         
  -2   6   3        994.98       1153.60        19.37 o                         
  -1   6   3          8.11        446.58        35.06 o                         
   0   6   3      34122.15      33371.43       208.85 o                         
   1   6   3        427.00        591.99        13.29 o                         
   2   6   3       1271.11        984.19        18.79 o                         
   3   6   3       5297.51       5535.38        48.37 o                         
   4   6   3        483.68        809.92        42.58 o                         
   5   6   3      18479.42      18265.23       122.23 o                         
   6   6   3       6009.70       6216.72        89.95 o                         
   7   6   3       1032.18       1115.00        33.13 o                         
   8   6   3       2830.37       3290.32        62.83 o                         
   9   6   3       8254.99       8520.22       124.64 o                         
  10   6   3       2515.31       2262.23        70.39 o                         
  11   6   3         58.83         84.01        30.99 o                         
 -11   7   3       2284.73       2574.06        70.41 o                         
 -10   7   3         31.25        141.44        25.94 o                         
  -9   7   3       3826.46       3390.89        69.02 o                         
  -8   7   3       1532.80       1357.86        43.16 o                         
  -7   7   3       2351.02       2535.15        46.04 o                         
  -6   7   3       1535.49       1397.25        27.73 o                         
  -5   7   3       4259.38       4624.57        53.75 o                         
  -4   7   3       6804.57       6570.52        62.66 o                         
  -3   7   3      13070.05      10911.11        82.45 o                         
  -2   7   3        377.13        605.90        17.47 o                         
  -1   7   3      43359.63      45363.90       235.63 o                         
   0   7   3        252.91        387.47        11.93 o                         
   1   7   3      32007.88      33536.63       179.22 o                         
   2   7   3       9966.27       9845.02        67.60 o                         
   3   7   3       4887.66       4936.94        44.84 o                         
   4   7   3         89.29        223.52        12.59 o                         
   5   7   3         98.64        502.91        25.79 o                         
   6   7   3          1.03         36.69         9.44 o                         
   7   7   3       4871.51       4609.16        62.53 o                         
   8   7   3       6898.03       6522.58        89.14 o                         
   9   7   3       9987.58       9559.65       161.14 o                         
  10   7   3         89.56        230.87        42.45 o                         
  11   7   3        383.02        561.77        48.97 o                         
 -11   8   3       2237.93       1904.40        69.88 o                         
 -10   8   3          2.08        418.55        34.74 o                         
  -9   8   3       6327.45       6265.14        93.43 o                         
  -8   8   3        912.04       1052.16        41.76 o                         
  -7   8   3        135.48        269.01        20.55 o                         
  -6   8   3        418.69        435.37        19.33 o                         
  -5   8   3        460.02       1025.00        36.92 o                         
  -4   8   3       8789.29       9472.99        92.76 o                         
  -3   8   3       7995.07       7727.70        62.36 o                         
  -2   8   3        241.83        281.49        12.74 o                         
  -1   8   3      36536.75      36408.22       195.27 o                         
   0   8   3      16172.19      16479.19        99.15 o                         
   1   8   3      10035.55      10796.05        71.12 o                         
   2   8   3       4726.52       5471.84        46.23 o                         
   3   8   3      12493.63      12432.62        84.23 o                         
   4   8   3       6958.56       7262.37        61.30 o                         
   5   8   3        325.12        363.42        16.63 o                         
   6   8   3        277.83        283.02        16.71 o                         
   7   8   3       4606.74       4676.21        65.06 o                         
   8   8   3       2187.49       2634.76        65.53 o                         
   9   8   3        290.49        327.73        34.29 o                         
  10   8   3        186.54        383.17        38.80 o                         
  11   8   3       7889.38       7104.92       130.48 o                         
 -11   9   3         42.17        380.62        41.23 o                         
 -10   9   3       4739.49       4738.40        86.25 o                         
  -9   9   3        145.87        285.56        28.44 o                         
  -8   9   3        294.95        396.97        29.22 o                         
  -7   9   3       3012.59       2867.80        55.18 o                         
  -6   9   3          2.05        359.93        18.39 o                         
  -5   9   3       6772.29       6258.13        60.37 o                         
  -4   9   3          9.59        323.99        15.73 o                         
  -3   9   3       4478.30       4562.72        45.76 o                         
  -2   9   3      39769.20      41975.64       225.99 o                         
  -1   9   3      13161.73      13696.63        88.68 o                         
   0   9   3        135.43        220.41        17.89 o                         
   1   9   3      10128.60      10057.44        76.54 o                         
   2   9   3      28904.33      28467.00       174.77 o                         
   3   9   3       9004.78       9372.18        78.80 o                         
   4   9   3          6.47         88.02         9.12 o                         
   5   9   3        875.55        940.56        22.62 o                         
   6   9   3        576.95        634.20        28.13 o                         
   7   9   3       4582.07       4270.15        68.58 o                         
   8   9   3       1586.99       1413.73        50.20 o                         
   9   9   3         80.65         80.40        24.77 o                         
  10   9   3      10978.49      10475.98       149.31 o                         
  11   9   3         14.34        523.77        46.90 o                         
 -11  10   3        665.27        871.64        51.22 o                         
 -10  10   3         26.55         84.30        24.16 o                         
  -9  10   3        258.04        454.19        57.13 o                         
  -8  10   3       1562.91       1767.75        49.01 o                         
  -7  10   3       2850.85       3099.37        52.36 o                         
  -6  10   3       9963.77       9467.82        82.16 o                         
  -5  10   3       5392.86       5135.57        54.84 o                         
  -4  10   3       9414.65       9537.86        77.03 o                         
  -3  10   3       6513.70       6657.41        58.97 o                         
  -2  10   3       1610.92       1378.84        23.88 o                         
  -1  10   3      10569.42       9822.56        78.19 o                         
   0  10   3      13861.09      14118.53       103.38 o                         
   1  10   3       7283.74       7518.80        63.63 o                         
   2  10   3      12706.28      12724.63        93.79 o                         
   3  10   3        228.11        276.76        15.61 o                         
   4  10   3        884.70       1131.24        22.42 o                         
   5  10   3      22248.82      21560.30       242.17 o                         
   6  10   3       7361.61       7695.03        73.18 o                         
   7  10   3        322.36        398.13        28.22 o                         
   8  10   3       3026.91       3241.58        72.01 o                         
   9  10   3        312.92        418.66        37.61 o                         
  10  10   3         27.39        209.31        32.73 o                         
  11  10   3       3830.87       3840.75        96.50 o                         
 -11  11   3        602.25        550.43        56.60 o                         
 -10  11   3        345.15        356.77        33.75 o                         
  -9  11   3        233.93        529.98        36.38 o                         
  -8  11   3       7576.28       7681.16       100.66 o                         
  -7  11   3        348.01        589.71        29.47 o                         
  -6  11   3        601.92        653.58        24.91 o                         
  -5  11   3       1392.63       1769.22        32.23 o                         
  -4  11   3      29280.58      28750.52       173.48 o                         
  -3  11   3       7593.44       6592.67        59.50 o                         
  -2  11   3       8162.39       7634.74        62.76 o                         
  -1  11   3          5.92        110.68        14.80 o                         
   0  11   3       1149.48       1310.98        25.39 o                         
   1  11   3         21.10        115.39        10.75 o                         
   2  11   3         37.62         84.19         9.83 o                         
   3  11   3      10446.32      10492.91        86.59 o                         
   4  11   3      27333.10      26477.27       182.79 o                         
   5  11   3        384.74        699.30        28.08 o                         
   6  11   3       3926.56       3474.43        59.43 o                         
   7  11   3        540.23        758.74        36.85 o                         
   8  11   3      10550.52      10236.16       182.50 o                         
   9  11   3        615.00        934.64        51.83 o                         
  10  11   3         64.88        160.22        31.00 o                         
  11  11   3        526.43        582.62        50.67 o                         
 -11  12   3        346.42        561.05        64.10 o                         
 -10  12   3        439.36        624.71        41.39 o                         
  -9  12   3       3104.85       3136.07        68.09 o                         
  -8  12   3       1457.33       1717.48        46.02 o                         
  -7  12   3       6081.84       6027.84        76.02 o                         
  -6  12   3      17449.03      16846.30       123.93 o                         
  -5  12   3       3500.40       3740.92        47.81 o                         
  -4  12   3        742.76        863.01        23.10 o                         
  -3  12   3      18420.29      18671.30       122.95 o                         
  -2  12   3       1839.35       1557.83        26.59 o                         
  -1  12   3       1399.28       1133.20        22.22 o                         
   0  12   3       2920.43       2607.19        36.41 o                         
   1  12   3       2009.56       1855.22        29.16 o                         
   2  12   3       8797.94       8518.58        70.90 o                         
   3  12   3        551.43        526.67        19.10 o                         
   4  12   3       2545.40       2739.80        41.67 o                         
   5  12   3      12578.62      12730.36       125.91 o                         
   6  12   3      10272.08      10218.66       109.79 o                         
   7  12   3       3313.15       3187.60        61.43 o                         
   8  12   3       1438.16       1350.89        51.89 o                         
   9  12   3       9696.09       9083.59       132.26 o                         
  10  12   3        177.17        375.74        39.56 o                         
  11  12   3         75.24         84.50        31.84 o                         
 -11  13   3        745.27        886.20        58.04 o                         
 -10  13   3       1427.31       1734.41        64.85 o                         
  -9  13   3       1126.49       1547.88        52.31 o                         
  -8  13   3         79.88        228.27        23.19 o                         
  -7  13   3      12384.83      11696.28       112.69 o                         
  -6  13   3       1210.90       2041.99        55.79 o                         
  -5  13   3      19832.59      18438.56       131.10 o                         
  -4  13   3        272.30        469.67        20.34 o                         
  -3  13   3         43.99        291.48        23.36 o                         
  -2  13   3      19503.70      18283.91       119.60 o                         
  -1  13   3        300.42        295.06        15.01 o                         
   0  13   3       3045.50       3302.35        42.53 o                         
   1  13   3       3408.89       3157.14        44.60 o                         
   2  13   3       3431.23       3246.48        63.22 o                         
   3  13   3      20472.20      20991.45       164.23 o                         
   4  13   3         22.99        140.98        13.81 o                         
   5  13   3      13248.63      12064.07       118.63 o                         
   6  13   3       1060.87       1656.92        44.39 o                         
   7  13   3      12672.50      12361.41       130.29 o                         
   8  13   3       3315.08       3343.16        75.07 o                         
   9  13   3       1889.30       1728.18        60.70 o                         
  10  13   3        426.41        552.91        47.07 o                         
  11  13   3        329.27        562.11        62.23 o                         
 -11  14   3       1466.06       1451.94        76.54 o                         
 -10  14   3       1607.08       1834.05        66.21 o                         
  -9  14   3       8732.73       8407.63       113.18 o                         
  -8  14   3        284.05        592.20        42.96 o                         
  -7  14   3       1086.95       1236.61        40.83 o                         
  -6  14   3       8833.30       8936.81        83.82 o                         
  -5  14   3       4107.30       4059.86        51.67 o                         
  -4  14   3       3849.26       3603.58        46.77 o                         
  -3  14   3       7500.68       7813.77        70.02 o                         
  -2  14   3       1645.50       1450.46        27.92 o                         
  -1  14   3      17817.63      17879.83       116.36 o                         
   0  14   3      13784.79      13509.65       104.32 o                         
   1  14   3       3397.33       3358.04        42.20 o                         
   2  14   3       5193.92       5299.71        66.95 o                         
   3  14   3      19754.26      19548.53       153.73 o                         
   4  14   3        210.25        438.53        21.45 o                         
   5  14   3       3757.59       3860.88        54.44 o                         
   6  14   3      13965.61      14204.58       127.72 o                         
   7  14   3        141.22        262.20        25.19 o                         
   8  14   3        704.47       1024.63        45.85 o                         
   9  14   3        165.55        464.05        41.80 o                         
  10  14   3       2094.55       1987.97        82.39 o                         
  11  14   3       4366.13       4418.38       172.60 o                         
 -11  15   3       1307.47       1502.47        79.81 o                         
 -10  15   3         92.62        115.46        31.73 o                         
  -9  15   3       4235.78       3968.97        87.40 o                         
  -8  15   3       5156.66       5005.16        92.98 o                         
  -7  15   3       2605.24       2710.11        55.58 o                         
  -6  15   3        994.95       1008.34        30.10 o                         
  -5  15   3       5884.86       6026.80        65.50 o                         
  -4  15   3       2434.40       2712.63        41.18 o                         
  -3  15   3      17661.72      18129.58       160.47 o                         
  -2  15   3        255.19        328.59        25.70 o                         
  -1  15   3       5411.22       5576.93        52.84 o                         
   0  15   3       2361.62       2932.11        42.50 o                         
   1  15   3      16115.42      16238.80       124.43 o                         
   2  15   3       1769.12       1907.31        40.52 o                         
   3  15   3       2669.33       2760.38        40.22 o                         
   4  15   3       2522.95       2553.23        42.28 o                         
   5  15   3        727.10        928.43        30.08 o                         
   6  15   3        824.24       1007.37        38.58 o                         
   7  15   3        220.49        314.36        27.45 o                         
   8  15   3        875.92        969.29        52.52 o                         
   9  15   3      11277.92      10862.48       172.85 o                         
  10  15   3        428.28        522.86        53.96 o                         
 -10  16   3         66.80        231.13        36.75 o                         
  -9  16   3        227.44        372.79        38.37 o                         
  -8  16   3       5538.63       5497.11        79.61 o                         
  -7  16   3          9.42         43.02        15.89 o                         
  -6  16   3       1588.55       1863.82        38.58 o                         
  -5  16   3         22.94        176.19        16.60 o                         
  -4  16   3      10344.48       9346.84        83.49 o                         
  -3  16   3      11315.85      11336.59       139.99 o                         
  -2  16   3         19.01        301.87        19.13 o                         
  -1  16   3       7159.59       7668.71        71.65 o                         
   0  16   3      51360.13      48590.43       289.61 o                         
   1  16   3       1124.89       1169.50        34.50 o                         
   2  16   3       1141.21       1254.20        54.06 o                         
   3  16   3       1257.63       1119.51        25.87 o                         
   4  16   3       1055.12       1123.05        29.53 o                         
   5  16   3        356.03        470.53        24.87 o                         
   6  16   3        920.71       1184.63        48.57 o                         
   7  16   3       4701.28       3870.09        81.63 o                         
   8  16   3       6930.10       6491.37       110.48 o                         
   9  16   3        267.46        442.41        46.39 o                         
  10  16   3       1919.62       1709.23        86.02 o                         
 -10  17   3       6527.11       6103.15       134.93 o                         
  -9  17   3       1658.41       1854.67        64.91 o                         
  -8  17   3         37.83         52.14        20.67 o                         
  -7  17   3       2936.97       3014.59        56.89 o                         
  -6  17   3       1675.02       1631.50        37.45 o                         
  -5  17   3       2100.22       2126.25        43.77 o                         
  -4  17   3       2426.47       2613.21        42.08 o                         
  -3  17   3       2349.55       2127.62        36.54 o                         
  -2  17   3      48611.24      46081.24       260.08 o                         
  -1  17   3       4670.10       5200.42        55.10 o                         
   0  17   3       1304.87       1572.39        32.99 o                         
   1  17   3        844.41        730.21        24.17 o                         
   2  17   3      10007.74       9369.11        99.79 o                         
   3  17   3      10185.47       9855.23       105.51 o                         
   4  17   3        872.84        869.66        39.74 o                         
   5  17   3        372.27        318.20        25.70 o                         
   6  17   3       4449.28       4399.34        84.74 o                         
   7  17   3        241.04        321.68        33.90 o                         
   8  17   3         51.50        116.45        27.81 o                         
   9  17   3       1932.84       2189.33        92.27 o                         
  10  17   3       3427.76       3290.83       104.35 o                         
 -10  18   3        143.43        568.84        79.54 o                         
  -9  18   3        105.71        190.42        31.96 o                         
  -8  18   3       1732.50       1796.55        54.71 o                         
  -7  18   3        575.07        832.68        37.45 o                         
  -6  18   3      12754.94      11587.73       108.38 o                         
  -5  18   3       4286.87       4479.36        58.95 o                         
  -4  18   3       5383.31       5008.07        60.10 o                         
  -3  18   3       7547.45       7965.32        75.53 o                         
  -2  18   3        886.67       1264.96        34.21 o                         
  -1  18   3       4701.88       4183.55        46.83 o                         
   0  18   3       4442.48       4464.44        64.45 o                         
   1  18   3      14934.81      15284.13       120.07 o                         
   2  18   3      18537.61      17587.40       152.85 o                         
   3  18   3        980.80        886.69        33.36 o                         
   4  18   3        710.05        751.88        35.20 o                         
   5  18   3        262.83        208.03        22.92 o                         
   6  18   3      13074.48      12298.38       165.58 o                         
   7  18   3       4466.89       4358.33        81.55 o                         
   8  18   3        903.36       1115.84        58.97 o                         
   9  18   3       1309.11       1728.55        81.90 o                         
  10  18   3         79.32        205.74        46.42 o                         
 -10  19   3          2.80        109.99        33.66 o                         
  -9  19   3        450.95        616.08        47.75 o                         
  -8  19   3       9551.67       9171.53       119.00 o                         
  -7  19   3       3845.90       3925.82        73.13 o                         
  -6  19   3        284.75        273.87        24.15 o                         
  -5  19   3       6989.01       7432.77        78.82 o                         
  -4  19   3       6484.75       6836.99        72.75 o                         
  -3  19   3         26.14         76.63        12.78 o                         
  -2  19   3        212.76        325.93        24.61 o                         
  -1  19   3       4130.61       4397.87        57.44 o                         
   0  19   3      10097.99       9332.10        89.50 o                         
   1  19   3       7382.32       7361.53        77.02 o                         
   2  19   3       4158.15       3947.01        63.79 o                         
   3  19   3       1399.88       1481.92        42.55 o                         
   4  19   3      23368.47      22330.47       189.49 o                         
   5  19   3       1415.58       1728.53        48.56 o                         
   6  19   3         21.09        232.82        30.56 o                         
   7  19   3       3033.55       3120.72        77.68 o                         
   8  19   3       1942.52       2095.37        69.51 o                         
   9  19   3        375.94        585.95        57.00 o                         
  10  19   3        126.53        100.70        39.91 o                         
 -10  20   3        176.32        216.69        38.47 o                         
  -9  20   3       3750.68       3291.86        84.60 o                         
  -8  20   3        327.39        984.09        48.69 o                         
  -7  20   3       8273.31       7796.30       106.05 o                         
  -6  20   3        980.69       1207.74        45.09 o                         
  -5  20   3      18099.01      17208.20       134.31 o                         
  -4  20   3          4.87        168.21        17.53 o                         
  -3  20   3       6504.03       5979.77        66.22 o                         
  -2  20   3        509.33        330.93        18.71 o                         
  -1  20   3       2269.62       2391.78        44.01 o                         
   0  20   3       1319.04       1140.21        31.10 o                         
   1  20   3       6990.30       7079.97        88.32 o                         
   2  20   3        630.09        841.60        37.59 o                         
   3  20   3      10464.90      10293.42       114.20 o                         
   4  20   3        268.33        370.44        28.47 o                         
   5  20   3      14980.62      14602.26       148.00 o                         
   6  20   3        387.86        576.39        40.91 o                         
   7  20   3       1370.40       1534.89        62.34 o                         
   8  20   3         29.12        318.56        38.08 o                         
   9  20   3        485.35        654.97        58.16 o                         
  -9  21   3         19.67        317.08        42.85 o                         
  -8  21   3       4741.56       4633.00        85.78 o                         
  -7  21   3       6144.58       6110.68       102.49 o                         
  -6  21   3         73.91        414.01        31.19 o                         
  -5  21   3      10639.79       9635.16        94.96 o                         
  -4  21   3       6673.30       6087.41        70.81 o                         
  -3  21   3        283.13        360.90        21.39 o                         
  -2  21   3        274.06        456.48        27.02 o                         
  -1  21   3        514.07        411.39        28.96 o                         
   0  21   3         48.45        154.40        16.49 o                         
   1  21   3       9466.05       9288.30       105.66 o                         
   2  21   3          6.35        103.71        18.50 o                         
   3  21   3      15125.31      14770.22       160.50 o                         
   4  21   3      19859.39      18824.35       173.47 o                         
   5  21   3          9.14        198.42        25.08 o                         
   6  21   3        783.09        928.60        51.04 o                         
   7  21   3       5270.33       5081.00       129.16 o                         
   8  21   3       1054.92       1208.53        63.39 o                         
   9  21   3        251.14        410.03        50.53 o                         
  -9  22   3        808.77       1017.14        69.26 o                         
  -8  22   3          4.69         77.83        25.36 o                         
  -7  22   3        805.07       1013.91        47.60 o                         
  -6  22   3       6372.82       6294.35        92.55 o                         
  -5  22   3       2871.16       3362.93        59.67 o                         
  -4  22   3          5.22         69.17        15.63 o                         
  -3  22   3       8465.08       7900.82        89.51 o                         
  -2  22   3       7145.66       7573.05        90.46 o                         
  -1  22   3      11276.29      11156.68       106.95 o                         
   0  22   3       1460.17       1630.27        44.07 o                         
   1  22   3       3512.75       3355.95        62.17 o                         
   2  22   3      14902.37      14847.46       244.86 o                         
   3  22   3         69.50        202.39        23.80 o                         
   4  22   3       1377.61       1557.09        51.16 o                         
   5  22   3       1028.42        932.08        44.41 o                         
   6  22   3      11513.59      11250.39       151.43 o                         
   7  22   3       5469.64       5769.60       109.86 o                         
   8  22   3       1390.25       1258.03        65.52 o                         
   9  22   3        590.37        647.39        60.75 o                         
  -9  23   3       3126.82       3067.32        87.62 o                         
  -8  23   3         53.10         79.65        25.57 o                         
  -7  23   3          1.57        241.96        28.81 o                         
  -6  23   3        103.24        228.16        26.34 o                         
  -5  23   3        209.17        319.74        26.26 o                         
  -4  23   3       4709.31       5242.54        74.19 o                         
  -3  23   3      10781.34      10930.68       110.31 o                         
  -2  23   3      17673.80      17282.82       145.87 o                         
  -1  23   3       2748.17       2787.53        51.70 o                         
   0  23   3        712.14        707.01        42.22 o                         
   1  23   3        701.41        875.38        39.57 o                         
   2  23   3       7286.42       7344.11        97.48 o                         
   3  23   3       1875.07       1810.63        50.90 o                         
   4  23   3       7179.04       7428.16       102.44 o                         
   5  23   3       3203.29       3017.14        66.86 o                         
   6  23   3       7605.65       7858.86       125.70 o                         
   7  23   3        414.00        560.81        45.89 o                         
   8  23   3        144.50        185.60        35.38 o                         
   9  23   3       4196.54       3596.89       136.56 o                         
  -8  24   3       1535.27       1323.07        58.10 o                         
  -7  24   3        155.99        128.74        29.31 o                         
  -6  24   3          3.45         44.86        23.83 o                         
  -5  24   3        572.64        676.74        38.95 o                         
  -4  24   3       1874.27       1808.73        51.34 o                         
  -3  24   3        115.65        412.83        31.68 o                         
  -2  24   3       1059.74       1546.65        68.50 o                         
  -1  24   3        654.12        713.13        32.28 o                         
   0  24   3      36849.89      35645.40       269.70 o                         
   1  24   3        741.09        713.50        41.89 o                         
   2  24   3       1796.41       1891.56        51.51 o                         
   3  24   3        627.28        829.17        41.74 o                         
   4  24   3       1115.89       1095.06        50.12 o                         
   5  24   3       1411.08       1410.43        52.49 o                         
   6  24   3        146.79        196.18        31.62 o                         
   7  24   3        553.13        714.63        54.14 o                         
   8  24   3       6683.39       6125.91       121.33 o                         
  -8  25   3       1278.52       1238.69        73.09 o                         
  -7  25   3         92.74        350.19        38.53 o                         
  -6  25   3        495.89        431.22        39.03 o                         
  -5  25   3         31.22         36.85        20.30 o                         
  -4  25   3       4179.27       4216.09        76.23 o                         
  -3  25   3       5058.30       5444.87        77.21 o                         
  -2  25   3       4287.09       4196.20        66.79 o                         
  -1  25   3       8824.26       7980.76       102.93 o                         
   0  25   3        707.10        768.64        99.97 o                         
   1  25   3      11211.91      10728.19       124.10 o                         
   2  25   3       5421.44       5407.00        86.25 o                         
   3  25   3         51.38        198.99        24.90 o                         
   4  25   3       5131.43       5501.53       108.57 o                         
   5  25   3        562.17        662.09        50.51 o                         
   6  25   3       1698.11       1820.21        73.86 o                         
   7  25   3        727.88        780.30        54.21 o                         
   8  25   3        647.55        693.26        69.10 o                         
  -8  26   3        107.42        194.34        42.99 o                         
  -7  26   3        292.79        310.66        44.10 o                         
  -6  26   3       4657.06       4437.73       174.21 o                         
  -5  26   3        476.66        523.43        36.73 o                         
  -4  26   3        554.43        667.16        38.25 o                         
  -3  26   3       5930.70       5956.34        90.70 o                         
  -2  26   3       2904.39       2737.21        55.22 o                         
  -1  26   3       5099.43       5338.37       148.57 o                         
   0  26   3        214.19        261.54        26.87 o                         
   1  26   3       1358.70       1484.51        48.59 o                         
   2  26   3       3850.67       3704.40        72.89 o                         
   3  26   3       7407.89       7441.89       105.62 o                         
   4  26   3        137.66        148.40        25.87 o                         
   5  26   3       2829.59       2581.69        67.26 o                         
   6  26   3       8357.44       7871.74       131.63 o                         
   7  26   3       1544.66       1565.88        73.30 o                         
   8  26   3        132.88        234.82        40.30 o                         
  -7  27   3       4525.10       4223.27       111.97 o                         
  -6  27   3        241.60        355.57        44.99 o                         
  -5  27   3       7571.23       7833.21       125.15 o                         
  -4  27   3        531.57        432.34        34.25 o                         
  -3  27   3       2132.77       2013.36        55.53 o                         
  -2  27   3        632.01        631.99        44.38 o                         
  -1  27   3       4380.72       4326.79        77.82 o                         
   0  27   3        566.58        801.42        58.95 o                         
   1  27   3       7107.25       7052.89       101.10 o                         
   2  27   3        935.15        957.49        45.90 o                         
   3  27   3      10923.54      10594.23       130.86 o                         
   4  27   3       2593.02       2624.84        67.39 o                         
   5  27   3       1080.30       1161.39        78.38 o                         
   6  27   3        355.34        533.89        47.72 o                         
   7  27   3       3507.65       3766.42        97.90 o                         
  -7  28   3       1661.71       1686.03        82.59 o                         
  -6  28   3       3643.74       3512.00       100.55 o                         
  -5  28   3       3901.22       3646.83        87.65 o                         
  -4  28   3         17.50        180.41        31.53 o                         
  -3  28   3       7146.62       7280.42       110.36 o                         
  -2  28   3        449.53        630.06        42.85 o                         
  -1  28   3         11.70        119.41        22.68 o                         
   0  28   3        177.60        185.28        24.90 o                         
   1  28   3        178.34        297.97        28.70 o                         
   2  28   3       2320.91       2511.85        75.57 o                         
   3  28   3       2770.87       2776.31        68.52 o                         
   4  28   3        152.43        367.33        34.79 o                         
   5  28   3       9618.09      10038.98       135.81 o                         
   6  28   3        118.47        208.36        37.30 o                         
   7  28   3        163.11        172.54        38.61 o                         
  -7  29   3        417.76        652.37        59.35 o                         
  -6  29   3        109.08         73.87        36.11 o                         
  -5  29   3         66.46        308.27        38.39 o                         
  -4  29   3       6819.36       6562.89       115.71 o                         
  -3  29   3        219.10        466.41        45.89 o                         
  -2  29   3        360.97        391.18        45.53 o                         
  -1  29   3       1580.90       1681.78        53.75 o                         
   0  29   3        240.44        275.07        28.55 o                         
   1  29   3       3185.97       3188.97        70.61 o                         
   2  29   3         71.04        187.63        27.28 o                         
   3  29   3        288.55        340.08        34.07 o                         
   4  29   3      10649.14      10471.21       137.67 o                         
   5  29   3         32.87        154.37        30.25 o                         
   6  29   3       3349.92       2992.10        88.23 o                         
  -6  30   3       2136.27       2112.43        85.20 o                         
  -5  30   3         58.86        476.74        71.22 o                         
  -4  30   3       1023.09        868.61        53.67 o                         
  -3  30   3        994.51       1051.64        66.03 o                         
  -2  30   3        703.90        885.67        60.72 o                         
  -1  30   3        922.85        942.92        62.21 o                         
   0  30   3       6324.82       6171.94       111.61 o                         
   1  30   3       1540.46       1492.12        54.59 o                         
   2  30   3       6279.28       6351.40       110.44 o                         
   3  30   3       1398.46       1577.48        61.15 o                         
   4  30   3        103.66        216.26        31.89 o                         
   5  30   3        499.18        743.07        54.91 o                         
   6  30   3       3861.07       3459.68        95.78 o                         
  -5  31   3        954.32       1246.27        73.72 o                         
  -4  31   3          1.29          9.92        29.91 o                         
  -3  31   3          5.63        133.48        36.04 o                         
  -2  31   3      10612.91      10555.63       173.98 o                         
  -1  31   3         27.30        157.42        36.42 o                         
   0  31   3       1000.67       1191.44        61.09 o                         
   1  31   3        217.10        289.07        37.36 o                         
   2  31   3       9699.46       9487.41       146.09 o                         
   3  31   3       1460.69       1307.21        66.39 o                         
   4  31   3       2257.85       2297.91        70.12 o                         
   5  31   3        272.78        255.82        46.24 o                         
  -5  32   3         55.79         33.53        39.42 o                         
  -4  32   3       1129.56       1358.18       121.83 o                         
  -3  32   3        246.93        375.91        81.44 o                         
  -2  32   3        149.69        457.45       153.28 o                         
  -1  32   3       4976.07       4790.19       120.56 o                         
   0  32   3      10440.42      10285.65       175.48 o                         
   1  32   3        170.54        218.33        35.57 o                         
   2  32   3        836.20       1081.08        61.47 o                         
   3  32   3       2748.22       2605.69        82.48 o                         
   4  32   3        390.98        393.32        44.46 o                         
   5  32   3        121.37         75.69        35.76 o                         
  -4  33   3        666.93        711.79        61.93 o                         
  -3  33   3       2372.38       2335.39        89.70 o                         
  -2  33   3          5.67         44.70        34.32 o                         
  -1  33   3       2275.58       2413.92        90.65 o                         
   0  33   3       1297.06       1950.34        83.49 o                         
   1  33   3       5418.72       5636.02       131.40 o                         
   2  33   3        317.38        248.32        38.96 o                         
   3  33   3        393.97        472.86        48.36 o                         
   4  33   3        770.86        683.20        55.41 o                         
  -3  34   3       4791.84       4109.05       117.83 o                         
  -2  34   3        522.41        705.36        61.81 o                         
  -1  34   3       1141.21       1223.50       104.47 o                         
   0  34   3       1931.11       2022.13        85.96 o                         
   1  34   3        139.08        176.26        40.44 o                         
   2  34   3        146.46         91.74        33.61 o                         
   3  34   3        596.49        733.80        57.59 o                         
  -2  35   3       4973.68       5171.24       245.48 o                         
  -1  35   3        302.36        285.59        54.47 o                         
   0  35   3         63.84         37.72        36.42 o                         
   1  35   3        499.79        498.60        54.54 o                         
 -10   0   4       2261.17       2148.05       110.99 o                         
  -8   0   4      15904.79      15878.93       212.73 o                         
  -6   0   4        177.64        502.30        28.24 o                         
  -4   0   4      48671.35      47078.91       357.85 o                         
  -2   0   4       4491.32       4368.50        52.27 o                         
   0   0   4     218744.78     219689.33      1585.20 o                         
   2   0   4       7251.17       9120.35        94.62 o                         
   4   0   4       1499.14       2090.23        52.91 o                         
   6   0   4      19590.47      18842.94       183.93 o                         
   8   0   4       6432.16       6053.95       123.29 o                         
  10   0   4       7452.83       7111.60       151.87 o                         
 -11   1   4        126.11        452.65        40.32 o                         
 -10   1   4       6148.93       6367.00        99.26 o                         
  -9   1   4       7605.25       7259.37       120.71 o                         
  -8   1   4       1910.26       1835.86        48.52 o                         
  -7   1   4       1013.12       1081.46        30.19 o                         
  -6   1   4         84.77        214.73        15.04 o                         
  -5   1   4        377.10        595.81        18.86 o                         
  -4   1   4      16446.68      16239.88       105.59 o                         
  -3   1   4      54234.99      54378.28       281.62 o                         
  -2   1   4      92785.48      90972.98       524.84 o                         
  -1   1   4      22404.40      23163.80       143.62 o                         
   0   1   4      18875.64      20063.28       114.58 o                         
   1   1   4      70767.35      71088.00       355.78 o                         
   2   1   4        140.58        458.17        29.60 o                         
   3   1   4      27349.93      27734.70       175.84 o                         
   4   1   4        142.16        317.48        21.81 o                         
   5   1   4       1876.87       2298.70        34.64 o                         
   6   1   4       4055.88       3748.47        47.51 o                         
   7   1   4       2604.48       2550.01        52.47 o                         
   8   1   4       2905.08       2925.69        60.42 o                         
   9   1   4       8984.12       9317.89       136.94 o                         
  10   1   4        948.17       1055.78        50.86 o                         
  11   1   4         38.51        186.19        35.41 o                         
 -11   2   4       4462.47       4199.11       100.21 o                         
 -10   2   4       2052.38       2438.10        62.87 o                         
  -9   2   4        504.89        635.93        45.12 o                         
  -8   2   4         11.06        149.90        21.94 o                         
  -7   2   4       1342.07       1525.07        35.58 o                         
  -6   2   4      43383.03      41191.29       262.15 o                         
  -5   2   4          3.97        379.15        16.07 o                         
  -4   2   4        362.11        342.77        15.09 o                         
  -3   2   4      13899.05      14757.40       134.65 o                         
  -2   2   4      22395.66      22093.60       137.96 o                         
  -1   2   4      59416.14      60588.00       328.58 o                         
   0   2   4       9256.61       9779.19        65.06 o                         
   1   2   4       6389.18       6491.45        50.93 o                         
   2   2   4      33226.93      33847.84       185.96 o                         
   3   2   4      26866.24      23894.32       142.47 o                         
   4   2   4      33620.85      33971.50       194.53 o                         
   5   2   4       1436.02       1438.47        28.00 o                         
   6   2   4      19810.52      18847.56       130.06 o                         
   7   2   4       3998.04       4308.93        68.28 o                         
   8   2   4        444.63        551.93        43.90 o                         
   9   2   4          3.89         70.68        20.39 o                         
  10   2   4       1513.87       1575.31        55.12 o                         
  11   2   4       4011.82       4001.45        96.61 o                         
 -11   3   4        140.66        319.31        35.16 o                         
 -10   3   4       1671.58       1714.82        62.76 o                         
  -9   3   4        468.60        874.92        42.20 o                         
  -8   3   4       6716.92       6621.82        89.99 o                         
  -7   3   4      21554.80      20767.51       155.91 o                         
  -6   3   4        207.32        756.60        24.08 o                         
  -5   3   4      30606.46      30284.61       178.99 o                         
  -4   3   4      11815.03      10789.47        79.20 o                         
  -3   3   4      11359.01      11615.30        79.60 o                         
  -2   3   4       3712.76       3406.56        32.04 o                         
  -1   3   4       2376.53       2953.36        33.16 o                         
   0   3   4       5399.80       5553.72        46.54 o                         
   1   3   4       7066.88       6539.56        58.55 o                         
   2   3   4      21979.45      23161.38       135.53 o                         
   3   3   4      74683.92      75051.84       382.62 o                         
   4   3   4      11562.41      10255.75        79.28 o                         
   5   3   4       2994.69       2651.21        37.83 o                         
   6   3   4       2340.06       2765.95        40.77 o                         
   7   3   4      15934.82      15276.72       128.24 o                         
   8   3   4       8084.79       7536.15       143.03 o                         
   9   3   4          1.93        118.22        23.26 o                         
  10   3   4        347.07        376.27        39.33 o                         
  11   3   4        174.91        358.13        44.70 o                         
 -11   4   4         55.40        391.27        39.78 o                         
 -10   4   4         69.21        192.89        46.03 o                         
  -9   4   4       9591.25       8712.27       138.59 o                         
  -8   4   4        155.20        708.05        36.02 o                         
  -7   4   4       8471.58       8529.65        87.16 o                         
  -6   4   4       7077.77       6627.38        64.06 o                         
  -5   4   4      41353.06      41624.45       233.46 o                         
  -4   4   4         32.66        453.23        16.90 o                         
  -3   4   4      34266.05      37204.80       203.05 o                         
  -2   4   4      19303.08      20670.30       140.53 o                         
  -1   4   4         64.11        500.27        14.76 o                         
   0   4   4       4159.34       4206.53        39.93 o                         
   1   4   4      26033.41      26686.62       149.96 o                         
   2   4   4       2686.98       3167.41        34.92 o                         
   3   4   4       9886.78       9920.55        93.89 o                         
   4   4   4       5729.10       5422.91        53.06 o                         
   5   4   4      57570.88      57077.11       308.99 o                         
   6   4   4       4011.42       4556.70        52.87 o                         
   7   4   4        785.04        837.10        35.26 o                         
   8   4   4         97.80        303.49        41.23 o                         
   9   4   4       4696.72       4468.98        79.60 o                         
  10   4   4         28.27         65.50        26.56 o                         
  11   4   4         30.50        116.34        32.63 o                         
 -11   5   4       1498.90       1574.07        62.36 o                         
 -10   5   4         62.82        208.72        38.40 o                         
  -9   5   4        628.43        752.89        40.16 o                         
  -8   5   4      22998.86      20838.34       195.62 o                         
  -7   5   4       5061.70       5047.18        64.88 o                         
  -6   5   4       1490.38       1878.60        33.10 o                         
  -5   5   4       4706.26       5584.30        55.63 o                         
  -4   5   4      44059.76      42275.17       232.39 o                         
  -3   5   4       5538.93       4578.91        43.97 o                         
  -2   5   4         53.53        295.32        16.05 o                         
  -1   5   4      11668.04      12918.44        82.64 o                         
   0   5   4       3482.40       3622.65        36.91 o                         
   1   5   4      56972.94      61272.98       312.53 o                         
   2   5   4      12491.08      11611.88        80.18 o                         
   3   5   4       1500.24       1819.01        27.73 o                         
   4   5   4      35666.77      35695.89       203.70 o                         
   5   5   4          7.81        185.52        13.53 o                         
   6   5   4      14470.08      13429.76       103.47 o                         
   7   5   4       1534.82       1562.85        37.99 o                         
   8   5   4       4181.55       4066.54        70.60 o                         
   9   5   4       1670.66       1593.50        65.40 o                         
  10   5   4        189.57        228.06        34.18 o                         
  11   5   4        498.50        465.33        45.54 o                         
 -11   6   4       3010.93       2666.78        71.40 o                         
 -10   6   4       2577.73       2137.23        60.73 o                         
  -9   6   4        105.70        205.68        26.73 o                         
  -8   6   4       4043.60       4486.79        73.78 o                         
  -7   6   4       2636.24       3252.56        52.40 o                         
  -6   6   4      24388.69      22628.54       148.18 o                         
  -5   6   4      13821.18      13545.80       111.82 o                         
  -4   6   4       1085.11       1008.40        23.30 o                         
  -3   6   4      14033.36      13174.88        90.13 o                         
  -2   6   4       1324.28       2426.65        32.97 o                         
  -1   6   4     107509.07     108807.95       827.21 o                         
   0   6   4      28639.07      29222.38       161.87 o                         
   1   6   4      16732.79      16238.34       101.38 o                         
   2   6   4      31634.48      32752.60       182.37 o                         
   3   6   4       4770.09       5642.49        51.74 o                         
   4   6   4       1300.99       1319.74        25.38 o                         
   5   6   4       7979.57       7751.61        69.58 o                         
   6   6   4       5432.51       5118.88        57.18 o                         
   7   6   4       5207.85       4902.15        65.66 o                         
   8   6   4       6275.60       6089.77        92.73 o                         
   9   6   4        289.68        358.77        35.88 o                         
  10   6   4        164.40        337.39        38.46 o                         
  11   6   4       3007.26       2863.70        97.56 o                         
 -11   7   4        456.35        907.02        54.01 o                         
 -10   7   4       4220.28       4358.32        82.71 o                         
  -9   7   4       1775.75       2013.31        55.67 o                         
  -8   7   4         32.00        152.97        21.34 o                         
  -7   7   4       5390.98       5688.74        70.54 o                         
  -6   7   4       1190.33       1262.67        28.46 o                         
  -5   7   4       1157.12       1417.02        27.97 o                         
  -4   7   4       1103.24       1065.84        28.20 o                         
  -3   7   4      12115.99      13190.93        91.32 o                         
  -2   7   4      79664.52      81145.73       408.58 o                         
  -1   7   4       1627.94       1240.95        27.96 o                         
   0   7   4       7124.93       7738.05        67.32 o                         
   1   7   4        803.53        934.93        18.18 o                         
   2   7   4      36725.75      37024.70       202.76 o                         
   3   7   4       4057.79       3945.80        41.70 o                         
   4   7   4       4776.79       4597.85        48.10 o                         
   5   7   4        703.14        707.45        22.07 o                         
   6   7   4       1293.27       1586.35        31.63 o                         
   7   7   4       3276.45       3386.84        54.64 o                         
   8   7   4       1535.56       1653.16        53.28 o                         
   9   7   4         67.48        118.47        25.95 o                         
  10   7   4       5287.58       5142.80       115.25 o                         
  11   7   4          8.73        322.47        39.08 o                         
 -11   8   4       3234.48       3511.61        90.66 o                         
 -10   8   4        642.58        702.98        43.88 o                         
  -9   8   4        365.03        647.75        38.34 o                         
  -8   8   4        104.49        171.40        24.29 o                         
  -7   8   4         15.72         19.12        13.26 o                         
  -6   8   4        524.13        878.44        24.78 o                         
  -5   8   4       6930.22       6357.93        61.79 o                         
  -4   8   4      42735.51      42414.71       236.75 o                         
  -3   8   4       8177.91       9259.83        72.40 o                         
  -2   8   4       1229.24       1375.10        23.77 o                         
  -1   8   4      13400.38      12427.56       107.54 o                         
   0   8   4      40478.82      41704.79       223.05 o                         
   1   8   4      17432.01      17867.45       110.26 o                         
   2   8   4       6202.26       6581.09        54.74 o                         
   3   8   4      21693.35      21507.40       132.66 o                         
   4   8   4       1983.84       1907.27        30.14 o                         
   5   8   4         68.12        188.24        13.60 o                         
   6   8   4          2.99        157.48        14.10 o                         
   7   8   4        924.16        865.50        36.47 o                         
   8   8   4       1087.83       1124.18        50.91 o                         
   9   8   4         13.02        392.99        36.91 o                         
  10   8   4       3456.28       3683.38        88.61 o                         
  11   8   4       1215.86       1315.35        78.88 o                         
 -11   9   4        599.83        635.38        50.21 o                         
 -10   9   4         99.78        339.46        33.86 o                         
  -9   9   4       4165.54       4229.97        76.96 o                         
  -8   9   4       2281.28       2425.11        51.84 o                         
  -7   9   4        979.39       1289.41        37.77 o                         
  -6   9   4         98.99        166.46        14.55 o                         
  -5   9   4       5777.88       6000.56        63.82 o                         
  -4   9   4       5964.72       6825.87        63.01 o                         
  -3   9   4      34596.66      31742.57       183.80 o                         
  -2   9   4        826.08        750.89        18.89 o                         
  -1   9   4      33673.77      35044.14       194.30 o                         
   0   9   4         82.23        173.02        11.86 o                         
   1   9   4      59815.28      59735.48       339.73 o                         
   2   9   4         61.57        123.68         9.16 o                         
   3   9   4       1817.64       1698.64        25.77 o                         
   4   9   4       5143.28       4932.72        49.99 o                         
   5   9   4       4879.21       5010.73        53.53 o                         
   6   9   4         14.35        107.04        19.73 o                         
   7   9   4       1448.98       1399.26        42.50 o                         
   8   9   4       1668.41       2060.73        59.70 o                         
   9   9   4       8492.29       8637.59       128.61 o                         
  10   9   4       1270.09       1492.33        65.69 o                         
  11   9   4        354.60        364.04        43.07 o                         
 -11  10   4        894.60        716.58        52.07 o                         
 -10  10   4       6459.05       6288.68       100.94 o                         
  -9  10   4       6284.53       5927.94        92.17 o                         
  -8  10   4         18.71        153.47        20.20 o                         
  -7  10   4       3780.43       4014.93        60.66 o                         
  -6  10   4       9186.58       9472.25        84.38 o                         
  -5  10   4        560.28        606.42        22.81 o                         
  -4  10   4      13769.21      13949.86       101.70 o                         
  -3  10   4       6279.74       6407.24        72.00 o                         
  -2  10   4        564.95        842.37        27.29 o                         
  -1  10   4      11790.30      10907.21        78.50 o                         
   0  10   4      28099.68      29397.32       167.18 o                         
   1  10   4       1355.55       1245.92        19.95 o                         
   2  10   4        292.06        294.11        12.22 o                         
   3  10   4      17224.48      16496.79       121.10 o                         
   4  10   4       6157.43       6022.25        55.55 o                         
   5  10   4      17095.96      16935.19       118.70 o                         
   6  10   4       2962.67       3043.55        65.80 o                         
   7  10   4       1285.92       1717.74        53.98 o                         
   8  10   4         33.86        307.62        31.27 o                         
   9  10   4       3382.77       3456.31        92.14 o                         
  10  10   4       3186.55       3331.62        86.27 o                         
  11  10   4       2377.08       2067.70        79.06 o                         
 -11  11   4       2601.82       2511.00        81.23 o                         
 -10  11   4       2847.20       3351.03        75.88 o                         
  -9  11   4       4249.82       5047.40        91.40 o                         
  -8  11   4        425.29        469.46        31.87 o                         
  -7  11   4      21866.16      21348.51       166.35 o                         
  -6  11   4        475.89       1110.77        32.60 o                         
  -5  11   4       6197.94       5816.87        61.56 o                         
  -4  11   4       1821.21       1731.00        31.03 o                         
  -3  11   4      16689.71      16903.34       114.82 o                         
  -2  11   4      22913.07      25636.38       154.55 o                         
  -1  11   4        677.66        730.40        20.15 o                         
   0  11   4       3895.36       4196.76        41.92 o                         
   1  11   4        148.01        168.28        12.31 o                         
   2  11   4       7326.53       8216.25        62.23 o                         
   3  11   4      22818.72      23357.10       158.47 o                         
   4  11   4       2154.26       2196.83        38.07 o                         
   5  11   4       3282.83       3325.10        50.16 o                         
   6  11   4       1408.30       1766.12        60.23 o                         
   7  11   4      41475.77      40910.05       463.69 o                         
   8  11   4       2936.62       3113.27        72.95 o                         
   9  11   4        380.67        588.47        45.17 o                         
  10  11   4        524.40        716.54        51.09 o                         
  11  11   4        599.60        634.36        59.56 o                         
 -11  12   4        699.40        895.30        66.26 o                         
 -10  12   4       6735.15       6144.37       101.30 o                         
  -9  12   4       3575.70       3610.05        81.95 o                         
  -8  12   4       1657.63       2149.45        50.95 o                         
  -7  12   4       7880.84       7663.71        87.99 o                         
  -6  12   4      25515.79      24049.27       162.40 o                         
  -5  12   4       7608.69       7493.82        72.61 o                         
  -4  12   4        747.91        660.61        21.96 o                         
  -3  12   4       1504.97       1811.39        38.10 o                         
  -2  12   4       9229.25       8628.58        71.22 o                         
  -1  12   4       6378.29       6282.67        71.77 o                         
   0  12   4        197.05        444.27        21.03 o                         
   1  12   4       6473.22       5817.32        94.68 o                         
   2  12   4      14611.82      14683.41       125.73 o                         
   3  12   4       1801.07       1853.76        37.40 o                         
   4  12   4       5862.46       5740.07        64.62 o                         
   5  12   4      16601.11      15838.16       145.86 o                         
   6  12   4       8311.90       8116.19       119.07 o                         
   7  12   4       2045.39       2169.79        53.10 o                         
   8  12   4       6875.35       6501.52       105.20 o                         
   9  12   4       2597.30       2511.44        72.27 o                         
  10  12   4          9.72        118.66        36.55 o                         
  11  12   4         79.47        123.73        56.29 o                         
 -11  13   4        122.46        141.58        41.10 o                         
 -10  13   4       1616.31       1691.43        59.34 o                         
  -9  13   4         44.26        425.27        34.32 o                         
  -8  13   4      21587.76      19846.16       166.41 o                         
  -7  13   4       5546.28       5719.84        75.56 o                         
  -6  13   4         49.63        229.71        18.41 o                         
  -5  13   4         85.51        395.17        20.80 o                         
  -4  13   4      28394.62      28101.57       175.96 o                         
  -3  13   4        200.30        508.01        20.37 o                         
  -2  13   4          0.92        145.87        14.47 o                         
  -1  13   4       3783.63       4349.69        45.13 o                         
   0  13   4       1156.48       1506.90        34.67 o                         
   1  13   4        797.94       1078.55        26.73 o                         
   2  13   4       2147.01       2019.41        48.18 o                         
   3  13   4       3894.35       4159.95        50.39 o                         
   4  13   4      39746.37      38807.58       245.94 o                         
   5  13   4       5197.33       5396.42        66.69 o                         
   6  13   4      11900.35      10815.28       139.92 o                         
   7  13   4       1479.81       1666.78        58.15 o                         
   8  13   4       3381.29       3379.56        77.37 o                         
   9  13   4         21.82        125.53        32.48 o                         
  10  13   4       1308.64       1168.42        75.29 o                         
 -10  14   4        432.18        406.73        42.90 o                         
  -9  14   4       4473.11       4625.46        93.78 o                         
  -8  14   4         50.31        323.76        26.77 o                         
  -7  14   4       5760.53       5556.33        77.23 o                         
  -6  14   4       2755.33       3040.61        47.79 o                         
  -5  14   4      13513.10      13711.06       108.82 o                         
  -4  14   4      14421.64      13812.62       114.82 o                         
  -3  14   4        227.27        492.12        20.81 o                         
  -2  14   4        183.41        343.16        16.78 o                         
  -1  14   4       4637.02       5577.95        53.16 o                         
   0  14   4      10968.42       9829.88        86.31 o                         
   1  14   4       9963.08       9764.24        84.56 o                         
   2  14   4       2871.66       2821.17        49.68 o                         
   3  14   4         17.54         96.66        15.32 o                         
   4  14   4       1283.26       1250.75        34.56 o                         
   5  14   4      21056.79      20290.98       154.81 o                         
   6  14   4       5541.29       5226.43        79.53 o                         
   7  14   4        236.79        366.21        34.22 o                         
   8  14   4       4223.74       3762.94        85.70 o                         
   9  14   4       1428.46       1597.73        92.03 o                         
  10  14   4        955.35        802.95        63.72 o                         
 -10  15   4       2592.12       2673.15        90.61 o                         
  -9  15   4         86.71        120.95        25.95 o                         
  -8  15   4        955.39        943.24        41.13 o                         
  -7  15   4       1649.76       1893.33        45.74 o                         
  -6  15   4       6740.05       6235.72        70.72 o                         
  -5  15   4       9105.75       9326.50        86.61 o                         
  -4  15   4      12871.56      12319.67       100.28 o                         
  -3  15   4       1116.66       1423.77        32.01 o                         
  -2  15   4      37795.30      34604.61       203.87 o                         
  -1  15   4       3413.85       3978.64        44.82 o                         
   0  15   4         37.46        108.00        12.96 o                         
   1  15   4       9730.59       9150.04        82.64 o                         
   2  15   4      46820.04      44061.10       354.64 o                         
   3  15   4       7432.85       7368.11       100.51 o                         
   4  15   4        719.88        873.61        40.73 o                         
   5  15   4       2578.81       2512.65        53.43 o                         
   6  15   4         22.44         69.40        20.97 o                         
   7  15   4       3086.27       3563.96        78.79 o                         
   8  15   4        955.09       1071.51        64.06 o                         
   9  15   4        776.93        941.74        65.72 o                         
  10  15   4       3535.68       3565.54       108.15 o                         
 -10  16   4         70.06        403.74        49.07 o                         
  -9  16   4        273.85        393.18        39.07 o                         
  -8  16   4          4.69         48.34        18.94 o                         
  -7  16   4         63.81        388.95        27.29 o                         
  -6  16   4       4384.03       4176.69        58.10 o                         
  -5  16   4      13293.63      12729.97       106.68 o                         
  -4  16   4        627.30        665.32        26.42 o                         
  -3  16   4       8979.64       9522.90       106.43 o                         
  -2  16   4       6976.33       6544.27        63.78 o                         
  -1  16   4      34728.72      34156.62       200.54 o                         
   0  16   4      11184.92      10956.89        96.28 o                         
   1  16   4      20074.50      20372.22       146.25 o                         
   2  16   4       2375.62       2554.06        49.38 o                         
   3  16   4      20366.76      19508.04       165.59 o                         
   4  16   4       8442.92       8170.98        97.50 o                         
   5  16   4        298.73        405.75        32.79 o                         
   6  16   4        228.03        472.76        36.00 o                         
   7  16   4       1614.60       1865.45        60.27 o                         
   8  16   4       1130.26       1487.81        61.93 o                         
   9  16   4        192.27        456.07        48.25 o                         
  10  16   4        217.08        362.29        47.60 o                         
 -10  17   4        777.62        844.86        64.56 o                         
  -9  17   4        953.14        910.13        52.69 o                         
  -8  17   4       2471.26       2656.35        58.12 o                         
  -7  17   4         37.95        202.30        22.42 o                         
  -6  17   4         40.00         53.16        14.35 o                         
  -5  17   4       1034.77       1419.44        40.53 o                         
  -4  17   4         37.03        108.69        14.46 o                         
  -3  17   4      20008.98      19383.16       136.39 o                         
  -2  17   4      28655.45      27198.65       171.46 o                         
  -1  17   4       7748.52       8487.50        84.25 o                         
   0  17   4       4438.50       4947.00        60.43 o                         
   1  17   4      30567.52      30536.38       319.95 o                         
   2  17   4       7711.20       7661.61       112.74 o                         
   3  17   4       5085.71       4926.95        73.22 o                         
   4  17   4        549.77        625.02        41.56 o                         
   5  17   4       2090.02       2168.01        52.03 o                         
   6  17   4         56.70         14.22        20.44 o                         
   7  17   4        881.86        979.41        52.87 o                         
   8  17   4       2101.67       2235.99        70.45 o                         
   9  17   4       5446.77       5845.91       152.60 o                         
  10  17   4        301.77        236.25        45.19 o                         
 -10  18   4        276.97        263.89        45.73 o                         
  -9  18   4       2886.42       2840.18        78.29 o                         
  -8  18   4       1712.32       2050.94        58.03 o                         
  -7  18   4       3327.58       3301.69        61.33 o                         
  -6  18   4        274.27        408.93        25.07 o                         
  -5  18   4       1787.56       2020.62        41.07 o                         
  -4  18   4      14433.44      13484.84       110.54 o                         
  -3  18   4        225.02        461.24        38.18 o                         
  -2  18   4       7933.33       8438.94        76.70 o                         
  -1  18   4       1272.24       1194.72        37.14 o                         
   0  18   4      57251.40      55029.36       330.43 o                         
   1  18   4        709.67        806.04        35.27 o                         
   2  18   4       1716.47       1835.53        44.97 o                         
   3  18   4       4435.35       4453.52        87.92 o                         
   4  18   4       4156.27       4429.34        72.43 o                         
   5  18   4       9072.02       8699.10       107.22 o                         
   6  18   4       4016.46       4461.58        88.54 o                         
   7  18   4        741.01       1285.35        66.11 o                         
   8  18   4       1440.30       1523.78        64.34 o                         
   9  18   4       2518.23       2814.42        95.38 o                         
  10  18   4       1218.87       1235.24       248.70 o                         
 -10  19   4        507.76        829.41        79.84 o                         
  -9  19   4       3926.68       4101.33       123.43 o                         
  -8  19   4       3647.45       3594.12        74.37 o                         
  -7  19   4       5144.16       4793.20        81.20 o                         
  -6  19   4         14.10        279.91        24.62 o                         
  -5  19   4       6305.11       5842.49        70.69 o                         
  -4  19   4       6421.07       5852.05        67.87 o                         
  -3  19   4      11623.31      11402.46        97.57 o                         
  -2  19   4       7132.49       7223.53        81.19 o                         
  -1  19   4       3249.09       3875.65        71.02 o                         
   0  19   4       2153.30       2516.90        44.73 o                         
   1  19   4      10016.70       9158.29       164.42 o                         
   2  19   4        186.67        421.92        27.91 o                         
   3  19   4      13520.08      13462.03       172.37 o                         
   4  19   4       7802.47       7495.60        97.87 o                         
   5  19   4       1414.82       1490.34        47.45 o                         
   6  19   4       2909.26       3151.86        76.46 o                         
   7  19   4       7984.21       7487.97       122.75 o                         
   8  19   4        888.59       1008.39        58.17 o                         
   9  19   4        736.91        992.84        69.91 o                         
  -9  20   4        239.99        251.87        37.15 o                         
  -8  20   4         78.79        236.00        29.07 o                         
  -7  20   4         66.33        364.83        32.06 o                         
  -6  20   4      23921.55      23324.61       184.60 o                         
  -5  20   4         12.47        169.35        19.09 o                         
  -4  20   4        317.73        371.93        22.81 o                         
  -3  20   4       1095.61       1474.99        40.42 o                         
  -2  20   4      15685.89      15959.42       134.60 o                         
  -1  20   4        997.83       1123.50        32.74 o                         
   0  20   4       7007.32       6302.17        73.73 o                         
   1  20   4        299.69        504.74        29.98 o                         
   2  20   4      11626.97      11337.29       121.48 o                         
   3  20   4        104.69        236.80        23.91 o                         
   4  20   4      13490.95      13240.68       162.44 o                         
   5  20   4          0.52         74.16        20.05 o                         
   6  20   4      19750.46      19094.03       288.78 o                         
   7  20   4        221.40        340.12        37.43 o                         
   8  20   4       1266.24       1321.55        67.11 o                         
   9  20   4          4.29         26.73        34.95 o                         
  -9  21   4       1648.52       1732.60        92.16 o                         
  -8  21   4       5626.21       5137.48        90.71 o                         
  -7  21   4       4899.95       4574.32        81.36 o                         
  -6  21   4         10.43        273.91        33.61 o                         
  -5  21   4       5330.91       5455.01        70.40 o                         
  -4  21   4       7117.10       7195.47        87.05 o                         
  -3  21   4      16315.79      16370.97       140.43 o                         
  -2  21   4         88.63        211.80        20.11 o                         
  -1  21   4       1111.48       1296.75        40.79 o                         
   0  21   4          5.48        240.60        36.10 o                         
   1  21   4       3424.06       3667.41        65.35 o                         
   2  21   4        175.32        221.74        23.78 o                         
   3  21   4      19876.61      19163.77       175.63 o                         
   4  21   4       6891.61       7156.69        98.86 o                         
   5  21   4       4136.38       4310.25        78.02 o                         
   6  21   4       1908.25       2099.76        67.63 o                         
   7  21   4       7209.42       7323.57       124.52 o                         
   8  21   4        943.58        898.79        57.75 o                         
   9  21   4       2576.46       2677.44       111.09 o                         
  -9  22   4       2315.43       2415.11        88.64 o                         
  -8  22   4       1009.60       1138.87        53.49 o                         
  -7  22   4       2680.62       2855.94        67.21 o                         
  -6  22   4       1210.82       1452.72        48.62 o                         
  -5  22   4       9389.98       9375.31       104.60 o                         
  -4  22   4       3125.61       3127.73        58.19 o                         
  -3  22   4       2062.66       1978.39        46.42 o                         
  -2  22   4       3139.75       2977.26        54.08 o                         
  -1  22   4        446.28        705.49        32.08 o                         
   0  22   4      18151.08      18165.55       165.90 o                         
   1  22   4       4966.52       5421.07        82.18 o                         
   2  22   4        177.07        351.23        34.28 o                         
   3  22   4        638.06        761.99        54.81 o                         
   4  22   4       9175.17       8730.68       112.73 o                         
   5  22   4       6415.48       6609.88        99.08 o                         
   6  22   4        563.46        500.44        42.12 o                         
   7  22   4        976.10       1065.69        60.24 o                         
   8  22   4       1486.46       1560.28        72.39 o                         
   9  22   4       1302.49       1533.82       120.95 o                         
  -9  23   4        868.48        690.78        59.42 o                         
  -8  23   4       1230.39       1338.77        65.98 o                         
  -7  23   4        502.11        613.64        45.34 o                         
  -6  23   4       2448.28       2496.43        68.69 o                         
  -5  23   4        235.96        511.25        34.59 o                         
  -4  23   4       3371.64       3342.74        61.12 o                         
  -3  23   4       4649.79       4459.46        68.99 o                         
  -2  23   4       7495.18       7302.54        87.77 o                         
  -1  23   4       6180.76       5644.80        84.34 o                         
   0  23   4         16.42        181.29        24.63 o                         
   1  23   4      12944.65      12134.97       131.58 o                         
   2  23   4       9803.85       9713.73       117.11 o                         
   3  23   4       2456.77       2525.82        60.06 o                         
   4  23   4        495.81        577.36        37.39 o                         
   5  23   4         71.00        121.25        23.56 o                         
   6  23   4        599.99        447.05        41.40 o                         
   7  23   4          7.06         86.69        31.54 o                         
   8  23   4       1512.24       1561.63        71.86 o                         
  -8  24   4       1304.77       1502.16        68.18 o                         
  -7  24   4        390.78        485.11        42.16 o                         
  -6  24   4        165.52        266.85        33.10 o                         
  -5  24   4       2955.13       2816.90        64.28 o                         
  -4  24   4         22.53         56.51        18.55 o                         
  -3  24   4       6725.85       6841.32       107.98 o                         
  -2  24   4       1257.17       1421.06        41.96 o                         
  -1  24   4      22532.50      21954.61       198.35 o                         
   0  24   4       4646.06       5018.89       104.65 o                         
   1  24   4       5861.38       5674.49        87.65 o                         
   2  24   4         57.17        116.48        21.47 o                         
   3  24   4       3959.46       4037.34        76.01 o                         
   4  24   4        613.83        792.53        43.51 o                         
   5  24   4        539.74        681.71        41.00 o                         
   6  24   4       1444.80       1549.56        65.29 o                         
   7  24   4       1481.26       1613.95        76.95 o                         
   8  24   4        320.22        440.47        47.95 o                         
  -8  25   4       2003.40       2344.93        77.47 o                         
  -7  25   4        569.92        781.16        73.45 o                         
  -6  25   4         65.60        157.19        29.77 o                         
  -5  25   4       3354.34       3135.71        69.22 o                         
  -4  25   4        741.36        847.30        42.81 o                         
  -3  25   4        246.16        354.54        28.79 o                         
  -2  25   4      15353.90      15387.05       143.87 o                         
  -1  25   4       1432.40       1757.82        51.39 o                         
   0  25   4        132.85        159.21        26.33 o                         
   1  25   4       2631.36       2869.71        63.96 o                         
   2  25   4      11159.65      11254.88       131.86 o                         
   3  25   4       2490.98       2477.28        62.18 o                         
   4  25   4       1484.09       1557.75        52.72 o                         
   5  25   4        656.99        817.54        45.66 o                         
   6  25   4       1207.99       1361.67        99.51 o                         
   7  25   4       1518.52       1593.18        73.18 o                         
   8  25   4        791.41       1002.40        85.78 o                         
  -8  26   4         65.51        194.26        44.52 o                         
  -7  26   4       2475.98       2217.34        74.24 o                         
  -6  26   4        771.88        799.49        57.12 o                         
  -5  26   4       5817.44       5787.44        95.07 o                         
  -4  26   4       3857.12       3737.63        74.79 o                         
  -3  26   4        583.27        646.50        35.49 o                         
  -2  26   4        661.86        834.81        44.97 o                         
  -1  26   4        540.14        505.36        35.09 o                         
   0  26   4       5541.32       5650.87        89.86 o                         
   1  26   4       6133.74       5964.14        93.07 o                         
   2  26   4       1879.50       1996.74        57.08 o                         
   3  26   4         98.41        134.80        24.78 o                         
   4  26   4        815.90        879.30        46.75 o                         
   5  26   4       8769.43       8655.81       122.03 o                         
   6  26   4       1695.03       1819.15        71.61 o                         
   7  26   4        901.14        851.33        59.89 o                         
  -7  27   4       2169.32       2183.71        85.74 o                         
  -6  27   4         94.37         72.22        29.02 o                         
  -5  27   4         58.06        185.05        28.54 o                         
  -4  27   4       9059.64       9205.64       120.97 o                         
  -3  27   4       1530.27       1505.67        51.51 o                         
  -2  27   4        124.24         96.35        22.30 o                         
  -1  27   4       1032.49        974.77        46.62 o                         
   0  27   4        588.66        593.14        42.89 o                         
   1  27   4         33.36         66.07        21.54 o                         
   2  27   4        369.78        399.50        33.14 o                         
   3  27   4       2186.39       2289.51        62.55 o                         
   4  27   4       7178.20       6974.73       108.49 o                         
   5  27   4         28.68         81.01        26.43 o                         
   6  27   4        322.44        454.38        45.54 o                         
   7  27   4        978.69        894.36        61.76 o                         
  -7  28   4        775.81       1006.83        68.85 o                         
  -6  28   4       8322.78       8226.33       263.54 o                         
  -5  28   4        684.38        743.09        45.64 o                         
  -4  28   4        103.00        217.39        28.95 o                         
  -3  28   4        418.85        447.65        39.13 o                         
  -2  28   4        741.27        899.78        45.55 o                         
  -1  28   4         22.63         55.77        19.70 o                         
   0  28   4        310.21        265.91        28.85 o                         
   1  28   4        240.86        304.38        30.36 o                         
   2  28   4       7658.74       7804.88       112.87 o                         
   3  28   4        209.79        286.04        32.22 o                         
   4  28   4       1974.27       1840.87        61.63 o                         
   5  28   4       2536.31       2672.64        73.43 o                         
   6  28   4       2459.23       2618.27        83.99 o                         
  -6  29   4         54.54        293.46        46.43 o                         
  -5  29   4       2092.37       2070.02        72.14 o                         
  -4  29   4        696.52        707.72        55.05 o                         
  -3  29   4        811.72        727.72        47.91 o                         
  -2  29   4       5492.39       5203.26       110.50 o                         
  -1  29   4        153.44        194.72        26.85 o                         
   0  29   4       1723.71       1891.82        57.95 o                         
   1  29   4         82.85        113.62        24.76 o                         
   2  29   4        584.68        679.68        54.31 o                         
   3  29   4       2846.01       3020.53        74.02 o                         
   4  29   4        538.57        755.06        47.63 o                         
   5  29   4        746.04        752.42        51.14 o                         
   6  29   4        620.77        565.62        50.16 o                         
  -6  30   4        469.22        598.24        56.19 o                         
  -5  30   4       1033.27       1119.57        62.04 o                         
  -4  30   4       5762.69       5959.69       128.96 o                         
  -3  30   4       3932.34       4003.64       106.09 o                         
  -2  30   4        745.44       1000.47        56.89 o                         
  -1  30   4       2323.88       2417.59        65.75 o                         
   0  30   4       6263.34       6429.82       103.85 o                         
   1  30   4         32.04         73.32        24.32 o                         
   2  30   4          0.81         19.02        23.74 o                         
   3  30   4       2101.89       1957.03        62.97 o                         
   4  30   4         32.02         92.49        28.26 o                         
   5  30   4       2438.42       2356.39        79.69 o                         
  -5  31   4       1948.71       1525.70       106.23 o                         
  -4  31   4        316.09        426.38        48.82 o                         
  -3  31   4       2294.05       2200.62       104.21 o                         
  -2  31   4       1507.56       1744.05        76.75 o                         
  -1  31   4       6121.61       6358.65       134.85 o                         
   0  31   4        246.73        390.81        36.62 o                         
   1  31   4       7292.61       7373.53       120.68 o                         
   2  31   4        168.68        217.08        31.41 o                         
   3  31   4          9.65         32.95        25.73 o                         
   4  31   4        896.00        910.88        57.95 o                         
   5  31   4         64.06        115.93        33.88 o                         
  -4  32   4       4302.68       3997.66       111.55 o                         
  -3  32   4       5432.04       5331.85       139.13 o                         
  -2  32   4         18.58         79.51        36.09 o                         
  -1  32   4       6273.09       6172.04       135.82 o                         
   0  32   4       3474.88       3411.89        90.58 o                         
   1  32   4        290.08        421.85        42.56 o                         
   2  32   4         30.02         74.51        32.45 o                         
   3  32   4        722.65        754.56        49.72 o                         
   4  32   4       1177.30       1251.96        61.12 o                         
  -3  33   4        112.18        273.37        46.33 o                         
  -2  33   4       9840.60      10064.38       191.39 o                         
  -1  33   4          4.44        279.27        45.45 o                         
   0  33   4        718.54        779.90        64.17 o                         
   1  33   4        780.87        832.07        56.62 o                         
   2  33   4       6356.24       6057.13       122.04 o                         
   3  33   4       2656.28       2796.38        87.74 o                         
  -2  34   4        396.11        431.86        51.81 o                         
  -1  34   4        519.13        556.30        57.13 o                         
   0  34   4       3397.22       3623.37       110.92 o                         
   1  34   4       5279.17       5180.74       116.84 o                         
   2  34   4       1498.95       1401.46       101.60 o                         
 -11   0   5       2696.60       2479.20       179.94 o                         
  -9   0   5       8398.13       9005.18       160.30 o                         
  -7   0   5       2841.93       3025.44        63.95 o                         
  -5   0   5       1086.60       1530.79        44.89 o                         
  -3   0   5       8421.12       8850.21       136.60 o                         
  -1   0   5      30134.95      29459.09       279.11 o                         
   1   0   5      14242.07      15390.65       140.62 o                         
   3   0   5      12439.15      11071.01       179.20 o                         
   5   0   5        834.90       1034.21        36.23 o                         
   7   0   5       1400.31       1552.28        60.96 o                         
   9   0   5        353.09        416.83        47.22 o                         
  11   0   5      12471.02      11231.31       262.10 o                         
 -11   1   5       2234.35       2345.23        88.97 o                         
 -10   1   5       2507.53       2519.38        85.70 o                         
  -9   1   5         15.23         47.80        20.63 o                         
  -8   1   5         69.54        303.07        30.28 o                         
  -7   1   5       1255.74       1351.90        31.29 o                         
  -6   1   5         36.89        258.06        18.12 o                         
  -5   1   5       9227.32       9652.13        78.25 o                         
  -4   1   5       2085.64       2067.62        29.57 o                         
  -3   1   5      16310.07      16233.49       103.07 o                         
  -2   1   5      14072.25      13941.96       113.15 o                         
  -1   1   5       1537.01       1476.04        22.89 o                         
   0   1   5       1217.48       1355.05        20.62 o                         
   1   1   5       6090.62       5477.75        51.94 o                         
   2   1   5      15799.90      16443.64       107.54 o                         
   3   1   5       1552.90       1489.04        31.57 o                         
   4   1   5       1047.59        867.78        22.42 o                         
   5   1   5       2936.42       2599.39        39.27 o                         
   6   1   5        200.65        278.06        18.25 o                         
   7   1   5       3048.37       2830.45        56.45 o                         
   8   1   5       2524.04       2250.30        55.11 o                         
   9   1   5       2584.72       2714.13        66.02 o                         
  10   1   5       4277.00       4260.95        94.04 o                         
  11   1   5         80.26        282.75        42.98 o                         
 -11   2   5         14.47        453.57        58.68 o                         
 -10   2   5        775.57        930.60       111.87 o                         
  -9   2   5       1755.17       1763.47        65.57 o                         
  -8   2   5       2481.94       2723.41        57.51 o                         
  -7   2   5       8619.13       8485.11       103.08 o                         
  -6   2   5       2254.28       2583.04        39.16 o                         
  -5   2   5         73.19        326.27        52.33 o                         
  -4   2   5      11677.28      11025.10        81.68 o                         
  -3   2   5       6575.12       7125.96        56.22 o                         
  -2   2   5        361.14        650.70        24.76 o                         
  -1   2   5        449.55        571.06        16.03 o                         
   0   2   5      34275.29      36430.94       197.25 o                         
   1   2   5       6948.88       7998.50        62.46 o                         
   2   2   5        878.17       1147.21        22.53 o                         
   3   2   5       1931.94       2072.77        31.34 o                         
   4   2   5       1237.55       1673.26        29.96 o                         
   5   2   5      13148.82      13083.98       100.66 o                         
   6   2   5        278.03        507.13        23.00 o                         
   7   2   5       2273.08       2328.15        45.88 o                         
   8   2   5       6806.74       6874.82        95.38 o                         
   9   2   5       4187.47       4102.76        77.48 o                         
  10   2   5        581.95        628.39        48.40 o                         
  11   2   5        451.01        459.65        44.51 o                         
 -11   3   5        185.29        246.63        43.78 o                         
 -10   3   5       1086.27       1095.04        63.64 o                         
  -9   3   5       2106.16       2390.18        78.15 o                         
  -8   3   5       8381.04       7846.62        98.81 o                         
  -7   3   5       2757.06       2849.97        45.06 o                         
  -6   3   5       3825.78       3969.87        49.34 o                         
  -5   3   5       6900.19       7019.13        64.36 o                         
  -4   3   5      12011.44      11577.73        84.81 o                         
  -3   3   5       1635.32       1875.48        27.78 o                         
  -2   3   5       4245.72       4360.17        46.17 o                         
  -1   3   5       4456.21       4687.27        49.86 o                         
   0   3   5         89.51        201.57        20.36 o                         
   1   3   5         30.32        200.07        18.58 o                         
   2   3   5         69.85         77.96        12.07 o                         
   3   3   5      21547.54      22695.71       143.65 o                         
   4   3   5      13610.77      13818.39       101.22 o                         
   5   3   5       1545.50       1771.51        32.87 o                         
   6   3   5       2870.54       2677.61        42.45 o                         
   7   3   5       3444.18       3733.62        58.02 o                         
   8   3   5       7803.53       7562.48       105.11 o                         
   9   3   5       1028.98       1326.19        55.16 o                         
  10   3   5       1393.33       1404.57        64.56 o                         
  11   3   5        283.82        302.73        40.37 o                         
 -11   4   5          0.42        126.58        37.38 o                         
 -10   4   5       2768.41       2985.01        79.78 o                         
  -9   4   5         25.47        378.84        29.42 o                         
  -8   4   5          7.54        147.29        21.30 o                         
  -7   4   5        472.04       1176.75        33.53 o                         
  -6   4   5      33802.90      31691.93       194.04 o                         
  -5   4   5          3.93        491.09        19.83 o                         
  -4   4   5       2092.52       1975.59        29.92 o                         
  -3   4   5       2565.26       2951.51        33.39 o                         
  -2   4   5       3274.59       3088.13        46.61 o                         
  -1   4   5       3467.94       3361.60        39.69 o                         
   0   4   5       1328.75       1343.12        21.82 o                         
   1   4   5       1460.19       1763.77        26.34 o                         
   2   4   5      14344.16      12737.34        89.68 o                         
   3   4   5       1404.96       1078.81        23.12 o                         
   4   4   5       2953.82       3176.17        41.46 o                         
   5   4   5       2034.41       1803.14        32.96 o                         
   6   4   5      25102.42      23555.86       161.54 o                         
   7   4   5        133.13        411.14        25.11 o                         
   8   4   5       2249.80       2461.40        57.46 o                         
   9   4   5       1336.49       1329.52        64.11 o                         
  10   4   5        130.23        451.68        40.23 o                         
  11   4   5        202.61        217.40        45.57 o                         
 -11   5   5        295.39        281.80        64.67 o                         
 -10   5   5        706.99        929.78        53.72 o                         
  -9   5   5       9838.03      10006.67       136.84 o                         
  -8   5   5       6061.58       5796.95        84.65 o                         
  -7   5   5        570.53        825.83        53.02 o                         
  -6   5   5          7.04        853.98        30.84 o                         
  -5   5   5       5348.25       5826.38        58.47 o                         
  -4   5   5        515.75        404.99        16.72 o                         
  -3   5   5       4788.88       4767.28        45.85 o                         
  -2   5   5        808.66       1077.74        20.85 o                         
  -1   5   5       1865.96       2000.47        25.54 o                         
   0   5   5       3302.78       3545.48        37.41 o                         
   1   5   5        196.97        195.33        11.80 o                         
   2   5   5         78.22        261.22        18.47 o                         
   3   5   5      10859.24      10589.97       101.81 o                         
   4   5   5       6925.46       5971.09        59.12 o                         
   5   5   5      14383.12      13421.46       102.87 o                         
   6   5   5       1561.78       1999.00        37.30 o                         
   7   5   5       8931.33       8706.16       115.12 o                         
   8   5   5         61.87        320.35        31.91 o                         
   9   5   5       2909.33       2699.79        99.21 o                         
  10   5   5       1823.06       1941.96        68.06 o                         
  11   5   5         12.67        177.03        35.39 o                         
 -11   6   5        416.66        528.76        56.50 o                         
 -10   6   5       1093.69        977.90        56.65 o                         
  -9   6   5       3387.25       3659.00        80.61 o                         
  -8   6   5       1396.88       1845.35        49.17 o                         
  -7   6   5       7439.08       7360.48        82.49 o                         
  -6   6   5       2344.27       2441.44        39.54 o                         
  -5   6   5       1762.66       1849.78        32.23 o                         
  -4   6   5       6477.76       6600.79        60.36 o                         
  -3   6   5       1866.16       2404.89        31.98 o                         
  -2   6   5       5228.70       5577.58        49.23 o                         
  -1   6   5       6871.15       6403.31        54.43 o                         
   0   6   5       4143.12       4351.03        47.57 o                         
   1   6   5       3412.94       3706.74        39.63 o                         
   2   6   5         85.12        121.19        10.68 o                         
   3   6   5      16556.46      16368.56       111.09 o                         
   4   6   5       1107.17       1287.46        31.59 o                         
   5   6   5      11126.21      10623.70        98.19 o                         
   6   6   5       1650.00       1753.80        34.94 o                         
   7   6   5       1377.34       1451.75        42.42 o                         
   8   6   5       4175.00       4052.70        81.38 o                         
   9   6   5        962.75       1325.84        57.56 o                         
  10   6   5       1432.29       1468.55        67.42 o                         
  11   6   5       1180.65        974.39        60.56 o                         
 -11   7   5       3894.45       3952.15       111.77 o                         
 -10   7   5       1810.20       2102.58        69.17 o                         
  -9   7   5        605.33        691.97        44.94 o                         
  -8   7   5       2164.74       2125.79        52.46 o                         
  -7   7   5         48.34        450.91        25.73 o                         
  -6   7   5       2099.92       1850.36        34.99 o                         
  -5   7   5       3213.10       3420.10        49.23 o                         
  -4   7   5        798.29       1026.10        32.61 o                         
  -3   7   5      29165.36      27852.30       165.19 o                         
  -2   7   5       7211.09       7420.72        71.01 o                         
  -1   7   5       2374.08       2331.44        76.20 o                         
   0   7   5        141.17        185.70        11.40 o                         
   1   7   5      17082.74      16239.93       106.05 o                         
   2   7   5         33.09         86.83        10.11 o                         
   3   7   5       1210.69       1165.75        23.97 o                         
   4   7   5       6469.85       6651.10        74.20 o                         
   5   7   5          2.71        115.96        12.87 o                         
   6   7   5        337.74        636.08        25.06 o                         
   7   7   5       1168.65       1206.18        41.21 o                         
   8   7   5       1344.82       1381.21        55.88 o                         
   9   7   5       7401.94       6771.46       113.25 o                         
  10   7   5        686.18        832.98        53.84 o                         
  11   7   5        282.23        365.51        43.63 o                         
 -11   8   5       4165.33       3565.34       106.25 o                         
 -10   8   5          0.27        339.21        37.36 o                         
  -9   8   5       1661.86       1734.68        59.74 o                         
  -8   8   5        829.01        957.86        42.14 o                         
  -7   8   5        174.89        209.71        22.49 o                         
  -6   8   5        558.11        808.31        41.64 o                         
  -5   8   5      10140.93       9705.55        95.81 o                         
  -4   8   5         76.61        200.46        13.89 o                         
  -3   8   5      12125.06      11119.40        84.03 o                         
  -2   8   5          2.49        303.58        14.25 o                         
  -1   8   5      38957.89      35913.17       200.71 o                         
   0   8   5      11034.01      11147.10        80.51 o                         
   1   8   5      11768.09      10989.45        80.25 o                         
   2   8   5       5611.04       5574.56        52.49 o                         
   3   8   5        969.74       1123.24        23.56 o                         
   4   8   5         73.10        130.18        13.90 o                         
   5   8   5          0.64         52.38        10.93 o                         
   6   8   5         65.38        157.39        17.56 o                         
   7   8   5      11197.24      10265.92       115.76 o                         
   8   8   5       2563.36       2742.03        69.88 o                         
   9   8   5        813.61       1015.61        54.78 o                         
  10   8   5        618.62        884.28        55.27 o                         
  11   8   5       3550.09       2823.49        96.25 o                         
 -11   9   5        297.40        645.28        58.44 o                         
 -10   9   5       5431.24       5310.87       124.41 o                         
  -9   9   5        277.41        361.28        35.76 o                         
  -8   9   5       2114.48       2469.64        52.05 o                         
  -7   9   5       4217.21       3902.06        59.98 o                         
  -6   9   5        321.29        459.88        24.49 o                         
  -5   9   5       7750.82       7309.51        70.06 o                         
  -4   9   5        137.65        559.04        20.51 o                         
  -3   9   5       1256.20       1332.36        25.71 o                         
  -2   9   5      23912.34      23247.42       143.25 o                         
  -1   9   5        126.21        239.76        12.96 o                         
   0   9   5        459.24        675.36        19.52 o                         
   1   9   5       2030.44       1796.86        27.80 o                         
   2   9   5      13879.77      13946.34        97.11 o                         
   3   9   5       3973.28       3965.15        44.21 o                         
   4   9   5         30.25        166.13        13.12 o                         
   5   9   5        225.16        242.31        16.21 o                         
   6   9   5       5175.02       5297.14        68.29 o                         
   7   9   5        966.53       1227.01        43.66 o                         
   8   9   5       2071.02       2101.96        61.24 o                         
   9   9   5        275.04        317.26        35.58 o                         
  10   9   5       7545.15       7701.51       129.31 o                         
  11   9   5        348.82        344.51        65.18 o                         
 -11  10   5       2232.69       2407.34        90.20 o                         
 -10  10   5        961.08        904.18        54.90 o                         
  -9  10   5        307.96        443.45        38.60 o                         
  -8  10   5         83.21        688.21        33.50 o                         
  -7  10   5       6051.68       5183.09        85.43 o                         
  -6  10   5       3208.11       3071.97        46.24 o                         
  -5  10   5      17045.58      15715.83       116.29 o                         
  -4  10   5       4211.59       4363.62        50.27 o                         
  -3  10   5          0.20        151.52        17.74 o                         
  -2  10   5       1037.92       1323.81        31.49 o                         
  -1  10   5       3573.19       2996.16        39.32 o                         
   0  10   5      22230.06      22391.21       137.99 o                         
   1  10   5      19977.57      19638.27       124.52 o                         
   2  10   5      16400.66      15875.88       107.21 o                         
   3  10   5       1569.55       1697.07        27.70 o                         
   4  10   5        271.36        306.71        16.08 o                         
   5  10   5       7920.27       7847.77        82.70 o                         
   6  10   5       1270.74       1178.98        34.33 o                         
   7  10   5       4964.44       4861.20        77.83 o                         
   8  10   5       3275.14       3185.59       107.72 o                         
   9  10   5        917.81       1551.60        60.82 o                         
  10  10   5        809.52        888.28        57.22 o                         
 -11  11   5       1020.59       1091.66        72.19 o                         
 -10  11   5        352.42        415.47        41.43 o                         
  -9  11   5         47.53        386.29        64.00 o                         
  -8  11   5      18608.31      17341.90       152.94 o                         
  -7  11   5        478.67        835.45        47.43 o                         
  -6  11   5        294.67        327.14        20.63 o                         
  -5  11   5        171.69        552.10        29.39 o                         
  -4  11   5      23742.49      23568.59       153.73 o                         
  -3  11   5       2082.38       1775.92        29.54 o                         
  -2  11   5       1378.79       2092.06        33.17 o                         
  -1  11   5       3924.62       3914.33        43.37 o                         
   0  11   5       9881.55      10194.58        77.42 o                         
   1  11   5       1193.90        949.64        22.67 o                         
   2  11   5        363.00        364.99        14.94 o                         
   3  11   5       1375.68       1241.78        35.45 o                         
   4  11   5      36436.71      35462.27       229.77 o                         
   5  11   5        103.35        372.25        23.38 o                         
   6  11   5       1120.14       1348.12        49.76 o                         
   7  11   5        560.76        603.42        34.69 o                         
   8  11   5       1575.49       1690.62        60.90 o                         
   9  11   5        944.61       1016.55        68.65 o                         
  10  11   5        416.31        591.38        63.17 o                         
 -10  12   5       1182.50       1298.94        64.58 o                         
  -9  12   5       1334.83       1534.13        62.53 o                         
  -8  12   5        252.59       1008.27        43.65 o                         
  -7  12   5      14586.12      14501.28       165.97 o                         
  -6  12   5      10292.34      10484.61        94.16 o                         
  -5  12   5       3468.77       3818.71        51.12 o                         
  -4  12   5        142.19        433.67        23.22 o                         
  -3  12   5        198.32        464.94        37.95 o                         
  -2  12   5        587.26        744.00        22.81 o                         
  -1  12   5         82.45        377.03        18.89 o                         
   0  12   5        920.07        923.96        23.18 o                         
   1  12   5       7005.35       7162.17        75.27 o                         
   2  12   5      16274.68      16221.69       108.41 o                         
   3  12   5       7100.17       6417.12        67.48 o                         
   4  12   5       2116.65       2111.70        39.79 o                         
   5  12   5      14331.15      14014.97       120.85 o                         
   6  12   5       5998.99       6000.81        77.94 o                         
   7  12   5       2647.50       3007.31        78.30 o                         
   8  12   5        268.18        399.00        43.20 o                         
   9  12   5         80.41        390.16        64.45 o                         
  10  12   5         68.99        142.29        38.69 o                         
 -10  13   5       4309.68       4277.55        97.80 o                         
  -9  13   5       5306.29       5274.75       109.61 o                         
  -8  13   5        943.16        846.67        42.57 o                         
  -7  13   5       2743.76       2782.00        53.49 o                         
  -6  13   5         10.22       1087.78        42.99 o                         
  -5  13   5      15019.34      14084.68       111.55 o                         
  -4  13   5       1588.00       1411.59        30.90 o                         
  -3  13   5       3982.92       4265.60        50.74 o                         
  -2  13   5       7421.20       6445.75        61.78 o                         
  -1  13   5       2701.89       2991.63        38.33 o                         
   0  13   5        207.31        204.96        10.68 o                         
   1  13   5      11301.59      10888.12        93.32 o                         
   2  13   5       2201.75       2051.28        34.18 o                         
   3  13   5      24639.68      24245.90       171.72 o                         
   4  13   5        445.60        703.51        38.83 o                         
   5  13   5       2393.49       1987.43        47.87 o                         
   6  13   5       3592.49       3921.54        78.97 o                         
   7  13   5       6552.68       7102.19       111.82 o                         
   8  13   5       1423.63       1474.70        70.17 o                         
   9  13   5         23.14         43.22        30.35 o                         
  10  13   5        989.20        974.19        95.52 o                         
 -10  14   5       2125.42       1877.52        73.14 o                         
  -9  14   5        139.92        376.97        37.93 o                         
  -8  14   5       1911.44       1926.35        54.59 o                         
  -7  14   5        106.07        253.37        23.39 o                         
  -6  14   5       7838.67       7893.46        81.47 o                         
  -5  14   5        846.07       1062.15        30.35 o                         
  -4  14   5          5.82         46.82        11.77 o                         
  -3  14   5      20391.88      20314.10       138.72 o                         
  -2  14   5       2456.91       2405.26        36.42 o                         
  -1  14   5      16744.43      16889.19       115.95 o                         
   0  14   5       4445.51       4145.86        53.57 o                         
   1  14   5        355.39        507.55        22.09 o                         
   2  14   5       2829.38       2982.00        41.33 o                         
   3  14   5       3723.62       3899.47        62.80 o                         
   4  14   5       1324.64       1447.28        40.81 o                         
   5  14   5       5185.15       5108.86        77.55 o                         
   6  14   5       5278.85       5111.63       111.70 o                         
   7  14   5       5390.55       5167.08        95.31 o                         
   8  14   5        544.40        696.43        48.11 o                         
   9  14   5       1368.85       1413.11        99.21 o                         
  10  14   5        928.97        923.89        68.49 o                         
 -10  15   5       1033.60       1107.52        69.89 o                         
  -9  15   5       6143.20       6031.86       114.72 o                         
  -8  15   5        938.43       1047.33        48.37 o                         
  -7  15   5        685.30       1250.83        40.45 o                         
  -6  15   5        201.92        439.09        24.67 o                         
  -5  15   5       1043.71       1161.91        34.71 o                         
  -4  15   5       4748.09       4578.71        56.62 o                         
  -3  15   5       7157.95       7483.83        73.26 o                         
  -2  15   5       9567.02       9646.84        85.74 o                         
  -1  15   5      17607.18      17458.96       120.46 o                         
   0  15   5         20.18         67.89        12.28 o                         
   1  15   5      33600.59      34472.50       252.78 o                         
   2  15   5         62.02        144.28        17.75 o                         
   3  15   5        687.87        741.73        34.29 o                         
   4  15   5       3075.33       3773.12        78.49 o                         
   5  15   5       1733.04       1404.77        43.03 o                         
   6  15   5       8310.29       7742.20       115.50 o                         
   7  15   5        932.08        984.41        66.65 o                         
   8  15   5        135.94        275.44        34.20 o                         
   9  15   5       8456.07       8269.70       160.96 o                         
  10  15   5        772.84        741.38        62.04 o                         
 -10  16   5         12.59        122.11        37.88 o                         
  -9  16   5       1262.33       1558.00        73.88 o                         
  -8  16   5       2363.98       2385.64        66.75 o                         
  -7  16   5        225.74        253.74        24.21 o                         
  -6  16   5         17.96         69.90        15.65 o                         
  -5  16   5       3073.99       3253.98        63.04 o                         
  -4  16   5       8089.34       7913.73        78.43 o                         
  -3  16   5       3595.23       3686.91        49.58 o                         
  -2  16   5        554.73        677.67        23.79 o                         
  -1  16   5       6829.41       7066.62        76.42 o                         
   0  16   5      30100.64      28384.79       193.51 o                         
   1  16   5         97.74        174.06        18.74 o                         
   2  16   5       4669.18       4327.01        67.15 o                         
   3  16   5       3830.85       4264.59        90.54 o                         
   4  16   5       1754.58       1872.98        47.87 o                         
   5  16   5       2449.40       2271.88        53.90 o                         
   6  16   5        727.99        983.62        50.49 o                         
   7  16   5       1434.98       1255.82        76.49 o                         
   8  16   5       6135.94       5859.01       109.38 o                         
   9  16   5        181.36        467.33        50.85 o                         
  10  16   5       1322.49       1268.26       166.61 o                         
 -10  17   5       3758.16       3234.51       144.58 o                         
  -9  17   5        680.08        636.38        48.66 o                         
  -8  17   5        861.96        958.83        46.89 o                         
  -7  17   5       2141.51       2056.71        49.13 o                         
  -6  17   5        579.89        781.72        31.86 o                         
  -5  17   5       1358.20       1099.93        33.10 o                         
  -4  17   5       3671.53       3651.42        52.21 o                         
  -3  17   5       6554.79       6421.97        67.99 o                         
  -2  17   5      30912.88      29631.09       204.41 o                         
  -1  17   5       1880.41       1769.04        51.90 o                         
   0  17   5       8537.87       8107.75        96.89 o                         
   1  17   5         64.31        119.17        17.77 o                         
   2  17   5       7991.50       7959.31       120.18 o                         
   3  17   5       6881.25       7029.10        91.88 o                         
   4  17   5       7638.69       6979.42        93.35 o                         
   5  17   5          5.88         42.98        18.02 o                         
   6  17   5       7559.61       7304.80       115.57 o                         
   7  17   5        344.57        389.86        41.65 o                         
   8  17   5       2908.14       2696.74        78.04 o                         
   9  17   5       1900.40       2160.60        86.48 o                         
  -9  18   5        468.39        822.17        79.52 o                         
  -8  18   5         31.02         37.36        21.84 o                         
  -7  18   5        214.46        415.50        30.00 o                         
  -6  18   5      11516.76      11065.61       104.96 o                         
  -5  18   5       2236.72       2188.39        43.82 o                         
  -4  18   5       2498.87       2675.01        45.64 o                         
  -3  18   5        476.54        480.81        26.01 o                         
  -2  18   5       4240.41       4579.07        63.39 o                         
  -1  18   5       9554.03       9128.66        92.33 o                         
   0  18   5       4897.08       5257.76        66.22 o                         
   1  18   5        271.18        380.46        25.85 o                         
   2  18   5      20455.15      19474.61       171.22 o                         
   3  18   5       2571.18       2921.44        58.89 o                         
   4  18   5       4242.83       4541.69        76.19 o                         
   5  18   5        815.54       1087.23        45.81 o                         
   6  18   5       3635.76       3469.10        99.75 o                         
   7  18   5        406.61        587.89        44.15 o                         
   8  18   5       1928.00       1931.14        68.52 o                         
   9  18   5        201.59        192.19        41.55 o                         
  -9  19   5         39.30        182.37        39.39 o                         
  -8  19   5       1853.20       2047.96        66.08 o                         
  -7  19   5       3613.61       3924.28        72.76 o                         
  -6  19   5         18.81        158.93        20.21 o                         
  -5  19   5       6161.37       6395.17        75.39 o                         
  -4  19   5      24337.49      23475.85       165.83 o                         
  -3  19   5        629.02        525.88        28.26 o                         
  -2  19   5       1869.65       2072.54        43.95 o                         
  -1  19   5       1168.17       1156.39        33.62 o                         
   0  19   5        600.01        575.77        31.22 o                         
   1  19   5       5917.13       5662.68        80.76 o                         
   2  19   5        634.41        642.03        34.83 o                         
   3  19   5       3732.57       3691.81        67.89 o                         
   4  19   5      18087.73      17513.54       196.38 o                         
   5  19   5       1630.17       2222.45        57.61 o                         
   6  19   5       3805.29       3983.20        87.64 o                         
   7  19   5       4737.26       4197.92        92.83 o                         
   8  19   5       2583.89       2328.97        84.98 o                         
   9  19   5        357.33        466.02        51.47 o                         
  -9  20   5       5305.97       5329.19       122.14 o                         
  -8  20   5        102.74        593.76        45.33 o                         
  -7  20   5       8218.31       7760.56       107.77 o                         
  -6  20   5        680.56        865.89        37.89 o                         
  -5  20   5       3892.98       4029.79        62.78 o                         
  -4  20   5         78.53        459.65        28.24 o                         
  -3  20   5      13737.40      13316.31       123.37 o                         
  -2  20   5       1873.17       2169.99        45.93 o                         
  -1  20   5       1058.27       1008.11        33.66 o                         
   0  20   5       1563.08       1796.95        46.60 o                         
   1  20   5       1147.32       1452.74        65.92 o                         
   2  20   5        992.00       1170.12        44.16 o                         
   3  20   5       5033.25       4697.09        77.81 o                         
   4  20   5        355.66        557.85        35.29 o                         
   5  20   5      17995.03      17623.38       173.54 o                         
   6  20   5         76.76        161.98        30.27 o                         
   7  20   5        567.23        618.63        47.06 o                         
   8  20   5          0.06        136.68        32.39 o                         
   9  20   5       1192.15       1227.44       109.16 o                         
  -9  21   5        551.98        754.21        71.82 o                         
  -8  21   5       2096.73       2336.58        72.26 o                         
  -7  21   5       7402.35       7218.19       116.37 o                         
  -6  21   5       1102.54       1202.87        48.63 o                         
  -5  21   5       9287.95       9007.70       102.86 o                         
  -4  21   5       3556.38       3573.91        61.81 o                         
  -3  21   5        124.18        217.55        21.89 o                         
  -2  21   5        250.23        308.23        23.40 o                         
  -1  21   5       5536.00       5136.78        69.71 o                         
   0  21   5       1249.69       1291.66        42.29 o                         
   1  21   5      14563.36      13917.10       142.20 o                         
   2  21   5       4319.92       4357.87        75.28 o                         
   3  21   5       6229.84       6416.59        93.24 o                         
   4  21   5       2773.02       2471.21        60.19 o                         
   5  21   5       1149.43       1107.03        49.51 o                         
   6  21   5         13.66        134.18        28.87 o                         
   7  21   5       2182.55       2363.79        75.72 o                         
   8  21   5       4244.37       3959.37        97.79 o                         
  -8  22   5        489.36        495.98        49.97 o                         
  -7  22   5         22.93        203.73        36.58 o                         
  -6  22   5      12702.52      11974.27       136.86 o                         
  -5  22   5        422.85        613.32        34.23 o                         
  -4  22   5       1610.00       1552.58        43.78 o                         
  -3  22   5       4854.93       4854.45        72.19 o                         
  -2  22   5        284.83        478.06        28.81 o                         
  -1  22   5      14369.52      13997.12       142.87 o                         
   0  22   5        113.45        408.18        30.64 o                         
   1  22   5        205.98        210.88        31.96 o                         
   2  22   5       5805.74       5530.61        86.68 o                         
   3  22   5       3611.18       3449.99        69.29 o                         
   4  22   5         40.76        159.96        25.35 o                         
   5  22   5          9.43         33.41        21.26 o                         
   6  22   5       5379.19       5089.96       103.37 o                         
   7  22   5       2342.36       2491.40        77.85 o                         
   8  22   5        370.72        603.24        50.33 o                         
  -8  23   5       4218.41       3508.99       101.89 o                         
  -7  23   5        148.64        271.54        40.93 o                         
  -6  23   5         10.49        278.33        32.38 o                         
  -5  23   5         27.97        186.19        23.71 o                         
  -4  23   5       1793.33       1857.73        48.13 o                         
  -3  23   5       1853.38       1991.30        49.95 o                         
  -2  23   5      11730.28      11838.65       118.44 o                         
  -1  23   5       1549.91       1603.44        48.27 o                         
   0  23   5       2576.27       2566.48        59.30 o                         
   1  23   5       5321.99       5389.44        84.96 o                         
   2  23   5       6409.90       6740.25        97.76 o                         
   3  23   5        205.42        278.52        29.12 o                         
   4  23   5       2313.01       2413.43        61.56 o                         
   5  23   5       1115.20       1384.01        55.86 o                         
   6  23   5        164.67        202.81        33.56 o                         
   7  23   5        339.28        451.32        44.76 o                         
   8  23   5        435.81        640.82        59.86 o                         
  -8  24   5       4116.50       3919.70       165.98 o                         
  -7  24   5        684.68        771.60        59.34 o                         
  -6  24   5       1571.25       1761.60        63.20 o                         
  -5  24   5        292.57        340.95        31.16 o                         
  -4  24   5       7377.36       7060.08        92.34 o                         
  -3  24   5        328.65        473.48        30.41 o                         
  -2  24   5         90.05        285.84        27.88 o                         
  -1  24   5        543.42        422.30        32.16 o                         
   0  24   5      20912.51      20778.64       190.37 o                         
   1  24   5         77.64         72.16        21.20 o                         
   2  24   5       1477.78       1456.11        49.63 o                         
   3  24   5        616.65        654.59        40.42 o                         
   4  24   5        322.72        422.77        39.24 o                         
   5  24   5        107.78        151.83        27.10 o                         
   6  24   5         46.51         71.44        28.14 o                         
   7  24   5        448.70        462.83        45.65 o                         
   8  24   5       4370.69       4500.97       122.14 o                         
  -8  25   5        276.87        235.48        88.86 o                         
  -7  25   5        142.28        439.44        49.57 o                         
  -6  25   5        220.45        300.06        38.65 o                         
  -5  25   5       2278.69       2262.46        63.41 o                         
  -4  25   5        276.53        461.73        38.16 o                         
  -3  25   5       8558.03       7779.25        97.13 o                         
  -2  25   5       8540.74       8317.32       110.48 o                         
  -1  25   5       2096.55       2011.41        56.04 o                         
   0  25   5        835.66        866.74        46.45 o                         
   1  25   5       4466.29       3996.91        76.44 o                         
   2  25   5        432.81        413.78        34.25 o                         
   3  25   5       1788.04       1745.95        55.64 o                         
   4  25   5       1587.46       1661.34        55.72 o                         
   5  25   5          4.31        104.40        25.94 o                         
   6  25   5       2696.22       2456.35        78.53 o                         
   7  25   5          6.93         69.23        32.49 o                         
  -7  26   5         30.40        226.52        42.75 o                         
  -6  26   5       2942.48       2780.09        88.41 o                         
  -5  26   5        416.40        478.87        45.72 o                         
  -4  26   5         28.28        141.86        27.23 o                         
  -3  26   5       8712.76       8267.01       112.42 o                         
  -2  26   5         16.33         89.93        22.36 o                         
  -1  26   5       7978.69       7771.86       109.23 o                         
   0  26   5       1242.01       1620.25        55.47 o                         
   1  26   5        551.76        628.43        39.47 o                         
   2  26   5       3994.62       4107.45        80.02 o                         
   3  26   5        810.63        881.86        46.81 o                         
   4  26   5       1757.36       1923.95        67.70 o                         
   5  26   5       1090.19       1206.86        56.42 o                         
   6  26   5       4524.39       4424.29       102.98 o                         
   7  26   5       1880.22       1955.05        78.03 o                         
  -7  27   5       3962.89       4171.33       113.47 o                         
  -6  27   5         15.26        228.80        41.28 o                         
  -5  27   5       8027.19       7719.46       113.64 o                         
  -4  27   5        173.10        299.62        31.94 o                         
  -3  27   5         35.98        155.95        26.47 o                         
  -2  27   5       4060.65       3976.92        78.50 o                         
  -1  27   5          1.58         42.23        21.38 o                         
   0  27   5       1347.27       1341.68        69.38 o                         
   1  27   5       1713.25       1877.09        57.44 o                         
   2  27   5       2829.58       2797.35        69.08 o                         
   3  27   5       6497.99       6362.58       114.48 o                         
   4  27   5       1094.25        951.54        50.86 o                         
   5  27   5        903.44       1039.40        55.03 o                         
   6  27   5        455.90        547.19        50.78 o                         
  -6  28   5       3268.68       3225.50        99.15 o                         
  -5  28   5       3633.33       3868.13        85.13 o                         
  -4  28   5        119.43        281.77        35.20 o                         
  -3  28   5        971.09        984.31        49.10 o                         
  -2  28   5        831.08       1123.28        51.49 o                         
  -1  28   5         34.59        138.10        26.46 o                         
   0  28   5        721.14        765.49        44.65 o                         
   1  28   5       3764.54       3492.98        76.06 o                         
   2  28   5       2009.53       2000.42        60.82 o                         
   3  28   5       3079.59       3180.90        86.22 o                         
   4  28   5        458.70        527.27        41.15 o                         
   5  28   5       6822.62       6545.01       123.19 o                         
   6  28   5       3959.78       3883.99       101.69 o                         
  -6  29   5        195.83        250.31        52.03 o                         
  -5  29   5       1136.88       1120.27        59.06 o                         
  -4  29   5       6690.39       6559.14       117.79 o                         
  -3  29   5       1089.81        914.55        54.06 o                         
  -2  29   5        185.67        454.07        36.64 o                         
  -1  29   5        138.91        207.67        34.94 o                         
   0  29   5       3886.35       3550.22        84.64 o                         
   1  29   5        401.67        405.99        35.76 o                         
   2  29   5        498.81        488.02        38.84 o                         
   3  29   5          0.80         43.95        24.88 o                         
   4  29   5      13054.45      12241.96       155.34 o                         
   5  29   5         43.41        275.28        39.23 o                         
  -5  30   5       5449.68       5203.64       148.25 o                         
  -4  30   5       2686.74       3033.40        86.28 o                         
  -3  30   5        176.72        189.24        33.62 o                         
  -2  30   5          3.45        101.77        28.20 o                         
  -1  30   5       2233.88       1950.29        62.53 o                         
   0  30   5       1361.63       1428.88        58.35 o                         
   1  30   5       3149.69       2944.25        73.88 o                         
   2  30   5       4783.56       4505.20        99.08 o                         
   3  30   5       1100.79       1138.81        58.77 o                         
   4  30   5         17.16         85.94        28.51 o                         
   5  30   5       2891.11       2702.63        87.67 o                         
  -4  31   5          3.38        129.55        38.35 o                         
  -3  31   5        891.05        780.41        62.12 o                         
  -2  31   5       9925.97      10082.72       152.20 o                         
  -1  31   5        516.29        570.66        43.69 o                         
   0  31   5        294.71        478.16        39.83 o                         
   1  31   5       1981.94       2063.91        66.03 o                         
   2  31   5       2854.45       2954.24        78.03 o                         
   3  31   5       2793.31       2664.82        75.70 o                         
   4  31   5          0.85         26.22        27.36 o                         
  -4  32   5       3489.72       3468.80       107.53 o                         
  -3  32   5       6521.52       5745.45       132.58 o                         
  -2  32   5        887.48       1235.34       120.85 o                         
  -1  32   5       6501.51       6043.52       136.56 o                         
   0  32   5       2882.24       3080.69        79.68 o                         
   1  32   5       2417.09       2650.97       107.46 o                         
   2  32   5          4.06         35.27        28.18 o                         
   3  32   5        983.81        990.87        56.66 o                         
  -2  33   5        358.14        601.78        68.87 o                         
  -1  33   5       5957.44       5480.09       131.26 o                         
   0  33   5        599.50        620.19        52.09 o                         
   1  33   5       7635.68       7257.45       134.71 o                         
   2  33   5        420.20        387.81        40.33 o                         
 -10   0   6       1050.81        835.58        90.31 o                         
  -8   0   6          4.02         14.44        31.42 o                         
  -6   0   6        123.01        520.12        31.53 o                         
  -4   0   6      46827.81      45076.95       418.73 o                         
  -2   0   6        373.48        264.86        50.39 o                         
   0   0   6      66308.53      66935.07       577.13 o                         
   2   0   6      10798.15      11979.50       134.64 o                         
   4   0   6        617.95        701.11        32.42 o                         
   6   0   6         40.77        256.13        26.40 o                         
   8   0   6       6827.48       7017.23       214.64 o                         
  10   0   6       4368.03       4407.69       155.42 o                         
 -11   1   6         80.13        107.22        39.75 o                         
 -10   1   6       2105.70       2082.75        94.91 o                         
  -9   1   6       2200.81       2527.71        80.94 o                         
  -8   1   6        699.16        994.59        58.81 o                         
  -7   1   6       2167.44       2526.86        52.73 o                         
  -6   1   6       1229.91       1274.13        29.66 o                         
  -5   1   6        976.31        861.05        22.82 o                         
  -4   1   6       1365.40       1929.51        28.51 o                         
  -3   1   6      27234.37      27784.18       201.10 o                         
  -2   1   6      21117.62      20536.07       157.56 o                         
  -1   1   6      23427.78      23006.61       169.54 o                         
   0   1   6       4690.20       4228.54        41.77 o                         
   1   1   6      21546.17      21283.93       132.71 o                         
   2   1   6      10729.32      10986.90        84.17 o                         
   3   1   6       1377.49       1433.89        28.48 o                         
   4   1   6      12086.79      12750.46        99.51 o                         
   5   1   6          3.05        116.31        14.66 o                         
   6   1   6       6459.50       6291.25        69.42 o                         
   7   1   6        610.00        869.05        37.54 o                         
   8   1   6        541.56        567.49        35.23 o                         
   9   1   6       3941.35       4015.21        78.81 o                         
  10   1   6       2092.12       2645.79        80.35 o                         
  11   1   6        130.67        225.20        61.24 o                         
 -11   2   6       1558.91       1519.69        84.38 o                         
 -10   2   6       5880.58       5662.23       129.88 o                         
  -9   2   6       2091.93       1973.87        74.11 o                         
  -8   2   6        236.44        410.50        41.55 o                         
  -7   2   6       1193.94       1290.43        45.70 o                         
  -6   2   6      13772.16      13088.21       147.36 o                         
  -5   2   6       6244.01       6482.98        61.96 o                         
  -4   2   6       4386.19       4522.76        45.83 o                         
  -3   2   6      14658.35      14656.49       109.45 o                         
  -2   2   6       3534.83       3744.04        53.70 o                         
  -1   2   6      46163.67      48109.14       278.29 o                         
   0   2   6         98.22        242.18        14.70 o                         
   1   2   6       7080.88       6731.23        59.15 o                         
   2   2   6      13654.60      13279.80        96.29 o                         
   3   2   6      12597.72      11692.63        90.88 o                         
   4   2   6       3675.97       3580.79        46.88 o                         
   5   2   6       1075.06        900.04        26.67 o                         
   6   2   6       8136.41       7518.46        76.91 o                         
   7   2   6       4534.81       5304.46        72.20 o                         
   8   2   6       2461.93       2453.79        58.37 o                         
   9   2   6        170.47        364.70        36.68 o                         
  10   2   6         33.36        270.41        41.80 o                         
 -11   3   6       3033.57       2712.04        96.00 o                         
 -10   3   6        393.79        854.58        66.37 o                         
  -9   3   6       1867.14       2075.95       114.47 o                         
  -8   3   6       7515.53       6882.15       124.91 o                         
  -7   3   6      17333.74      16902.98       140.43 o                         
  -6   3   6        785.07       1054.05        31.17 o                         
  -5   3   6      12948.29      12887.28        97.66 o                         
  -4   3   6       5002.14       4459.88        45.99 o                         
  -3   3   6        295.59        356.86        23.18 o                         
  -2   3   6      17892.86      17392.24       123.06 o                         
  -1   3   6        195.77        441.97        17.24 o                         
   0   3   6       6368.22       6231.93        53.99 o                         
   1   3   6      23579.65      23865.19       145.90 o                         
   2   3   6       3439.61       3213.78        53.19 o                         
   3   3   6      23531.55      23066.30       147.85 o                         
   4   3   6      11564.59      10401.01        87.05 o                         
   5   3   6        293.47        439.33        21.92 o                         
   6   3   6       2153.96       2367.16        46.95 o                         
   7   3   6      10958.71       9954.91       103.20 o                         
   8   3   6       3346.75       2894.44        63.31 o                         
   9   3   6       1574.66       1543.13        59.56 o                         
  10   3   6        158.04        240.53        35.86 o                         
 -11   4   6        616.76        941.77        68.82 o                         
 -10   4   6       1036.93        991.39        66.23 o                         
  -9   4   6       9647.39       9348.95       156.43 o                         
  -8   4   6        396.06       1000.99        58.33 o                         
  -7   4   6      17345.94      16274.31       136.38 o                         
  -6   4   6       6806.32       6478.95        73.83 o                         
  -5   4   6      21422.87      21268.81       140.88 o                         
  -4   4   6       1307.82       1278.50        24.59 o                         
  -3   4   6       8587.57       8890.69        79.33 o                         
  -2   4   6       4421.08       4258.63        48.66 o                         
  -1   4   6        516.93        807.34        21.11 o                         
   0   4   6        388.53        411.43        14.68 o                         
   1   4   6      21981.23      22968.27       142.07 o                         
   2   4   6       6959.17       7249.32        64.77 o                         
   3   4   6       5061.39       5365.46        56.08 o                         
   4   4   6       1528.45       1611.95        31.69 o                         
   5   4   6      44706.25      43729.04       292.90 o                         
   6   4   6        116.44        178.37        17.13 o                         
   7   4   6         13.03        168.06        20.05 o                         
   8   4   6        265.06        448.99        44.90 o                         
   9   4   6       1855.15       1594.93        60.63 o                         
  10   4   6          1.71        131.23        32.48 o                         
 -11   5   6       1000.41       1118.79        85.98 o                         
 -10   5   6        231.04        672.82        57.16 o                         
  -9   5   6        509.70        618.19        52.74 o                         
  -8   5   6      18015.00      16474.13       207.62 o                         
  -7   5   6        896.56       1726.56        45.73 o                         
  -6   5   6        625.66        763.08        30.13 o                         
  -5   5   6      12550.84      12224.23        95.74 o                         
  -4   5   6      31353.57      29475.29       176.68 o                         
  -3   5   6          7.30         87.58        11.45 o                         
  -2   5   6         36.16        647.53        20.73 o                         
  -1   5   6       2940.30       2940.93        43.88 o                         
   0   5   6       4547.80       4242.81        53.01 o                         
   1   5   6       3544.82       3317.96        47.19 o                         
   2   5   6      21398.68      20786.97       134.27 o                         
   3   5   6      11066.91      11617.41        91.94 o                         
   4   5   6      22558.74      22711.45       150.11 o                         
   5   5   6        644.76        881.09        31.70 o                         
   6   5   6      10044.12       9688.68        89.55 o                         
   7   5   6       4092.77       4024.33        64.42 o                         
   8   5   6       3682.05       3840.02        81.39 o                         
   9   5   6       1087.03       1130.21        62.19 o                         
  10   5   6         78.81        119.57        32.49 o                         
 -11   6   6       3096.60       3200.35       112.16 o                         
 -10   6   6        926.61       1241.11        73.80 o                         
  -9   6   6         79.33        247.67        37.89 o                         
  -8   6   6        312.69        498.74        42.94 o                         
  -7   6   6       1614.33       1694.92        45.54 o                         
  -6   6   6      14442.86      13221.14       116.41 o                         
  -5   6   6      13443.91      13015.94       101.09 o                         
  -4   6   6       7541.34       7271.66        65.22 o                         
  -3   6   6        278.58        443.97        27.06 o                         
  -2   6   6       4524.84       4860.92        54.74 o                         
  -1   6   6      10243.95       9415.92        86.90 o                         
   0   6   6        688.47        967.82        20.99 o                         
   1   6   6      24376.32      24401.75       172.04 o                         
   2   6   6      15743.10      15059.21       106.36 o                         
   3   6   6       7604.65       7960.17        71.41 o                         
   4   6   6      12226.47      12474.95        98.48 o                         
   5   6   6       2804.00       2475.34        41.04 o                         
   6   6   6       8925.49       8365.40        82.39 o                         
   7   6   6       3647.11       3732.57        67.89 o                         
   8   6   6        862.38       1065.03        53.17 o                         
   9   6   6        495.41        527.33        42.82 o                         
  10   6   6          1.70         85.11        29.89 o                         
 -11   7   6        301.87        448.22        51.02 o                         
 -10   7   6       5525.96       4830.37       117.47 o                         
  -9   7   6        286.06        338.27        40.87 o                         
  -8   7   6         33.35        171.25        33.79 o                         
  -7   7   6       5445.32       5511.38        89.20 o                         
  -6   7   6        411.64        669.52        28.47 o                         
  -5   7   6       9051.83       9103.51        81.20 o                         
  -4   7   6        194.68        293.10        16.23 o                         
  -3   7   6       6355.84       6312.98        59.30 o                         
  -2   7   6      61110.30      61060.69       322.74 o                         
  -1   7   6       1687.65       1781.75        27.32 o                         
   0   7   6      13067.17      12948.94        92.58 o                         
   1   7   6       3827.34       4299.40        46.58 o                         
   2   7   6      20781.34      20582.41       156.98 o                         
   3   7   6      18038.89      17091.19       119.16 o                         
   4   7   6        812.21        684.88        24.07 o                         
   5   7   6        150.22        229.97        17.11 o                         
   6   7   6        850.66        964.49        40.53 o                         
   7   7   6       1750.47       1796.64        49.10 o                         
   8   7   6       3799.02       3905.75        83.04 o                         
   9   7   6       1645.58       1754.65        63.42 o                         
  10   7   6       2586.00       2990.61        83.11 o                         
 -11   8   6       2758.80       2653.53       134.98 o                         
 -10   8   6        141.06        198.28        39.95 o                         
  -9   8   6        843.22        936.62        61.90 o                         
  -8   8   6       2317.83       2556.84        62.46 o                         
  -7   8   6        515.01        767.88        37.37 o                         
  -6   8   6       1252.22       1424.99        36.11 o                         
  -5   8   6       3164.06       2858.88        44.10 o                         
  -4   8   6       5280.93       5861.64        62.96 o                         
  -3   8   6      12653.46      13334.75        97.11 o                         
  -2   8   6       9741.33       9282.38        73.99 o                         
  -1   8   6      41609.91      40683.25       227.78 o                         
   0   8   6      45582.69      46147.43       254.01 o                         
   1   8   6        465.89        573.74        19.33 o                         
   2   8   6       1146.22       1085.75        24.68 o                         
   3   8   6       1468.39       1651.16        33.41 o                         
   4   8   6      10237.11       9552.36        82.86 o                         
   5   8   6       1113.30       1297.45        30.51 o                         
   6   8   6       2394.39       2575.43        55.66 o                         
   7   8   6       4402.46       4017.53        82.29 o                         
   8   8   6       6232.57       6179.80       135.31 o                         
   9   8   6        217.29        594.67        45.00 o                         
  10   8   6       3246.62       3296.37        87.12 o                         
 -10   9   6          0.38        137.57        37.52 o                         
  -9   9   6       4224.66       3689.82        98.11 o                         
  -8   9   6       3279.38       4003.28        76.50 o                         
  -7   9   6         11.63        207.31        23.28 o                         
  -6   9   6       1681.81       1590.02        38.82 o                         
  -5   9   6       6116.29       6414.90        69.99 o                         
  -4   9   6       1257.96       1642.47        46.70 o                         
  -3   9   6      54144.15      51077.16       281.39 o                         
  -2   9   6         21.77        284.06        15.29 o                         
  -1   9   6      18980.26      19098.30       125.22 o                         
   0   9   6        379.93        496.76        18.79 o                         
   1   9   6      57619.24      54413.00       294.40 o                         
   2   9   6        190.55        458.57        18.82 o                         
   3   9   6       4334.98       4125.61        48.46 o                         
   4   9   6       4340.99       4430.72        52.48 o                         
   5   9   6       3980.57       3738.74        57.94 o                         
   6   9   6       2430.43       2464.38        48.68 o                         
   7   9   6        527.65        639.10        41.29 o                         
   8   9   6        257.32        513.38        39.71 o                         
   9   9   6      10611.79       9805.38       169.98 o                         
  10   9   6        199.45        412.31        49.09 o                         
 -10  10   6       2243.09       2400.47        95.55 o                         
  -9  10   6       3157.93       3111.33        92.53 o                         
  -8  10   6       5206.15       5238.56        85.83 o                         
  -7  10   6       2514.21       2515.67        56.61 o                         
  -6  10   6       3288.98       3718.25        58.66 o                         
  -5  10   6         63.81        234.52        19.40 o                         
  -4  10   6       5031.01       4877.23        55.06 o                         
  -3  10   6      16635.51      15489.51       139.96 o                         
  -2  10   6      10067.29      10464.43       101.38 o                         
  -1  10   6      17153.87      16452.73       113.16 o                         
   0  10   6      30185.10      29345.58       186.19 o                         
   1  10   6        635.16        848.14        23.30 o                         
   2  10   6        710.83        759.93        24.14 o                         
   3  10   6       2035.82       2088.74        34.00 o                         
   4  10   6       5254.31       5231.73        64.88 o                         
   5  10   6       8950.39       8795.75        91.71 o                         
   6  10   6      16909.13      16500.99       141.11 o                         
   7  10   6        599.83        765.51        39.14 o                         
   8  10   6          5.90         32.65        24.18 o                         
   9  10   6        964.32       1023.61        64.97 o                         
  10  10   6       1638.16       1651.63       101.32 o                         
 -10  11   6        778.70        803.58        62.98 o                         
  -9  11   6       3856.93       3845.66       111.26 o                         
  -8  11   6         50.94         34.89        19.81 o                         
  -7  11   6       9963.44       9102.83       110.29 o                         
  -6  11   6        959.67       1599.60        49.12 o                         
  -5  11   6      21317.32      19424.66       152.14 o                         
  -4  11   6       3679.70       3276.64        44.96 o                         
  -3  11   6       2928.99       2973.09        41.31 o                         
  -2  11   6      12126.91      11359.97        96.85 o                         
  -1  11   6          4.35        120.20        11.60 o                         
   0  11   6       2897.85       2924.18        38.35 o                         
   1  11   6         39.43        193.23        13.05 o                         
   2  11   6        639.67        816.53        24.68 o                         
   3  11   6      43425.87      41867.30       241.08 o                         
   4  11   6          1.48         56.97        13.20 o                         
   5  11   6       1045.51       1084.65        39.04 o                         
   6  11   6        181.24        407.28        26.63 o                         
   7  11   6      10424.72      10175.44       235.40 o                         
   8  11   6        257.23        288.94        38.59 o                         
   9  11   6        854.67        946.91        81.76 o                         
  10  11   6       1002.71       1255.09        82.42 o                         
 -10  12   6        476.61        670.34        58.85 o                         
  -9  12   6       1772.93       1795.70        76.55 o                         
  -8  12   6        475.62        881.59        44.55 o                         
  -7  12   6       2757.73       2340.76        61.76 o                         
  -6  12   6      32058.79      31377.64       221.23 o                         
  -5  12   6       6839.49       6253.95        75.67 o                         
  -4  12   6        810.46       1068.05        27.96 o                         
  -3  12   6       2466.94       2191.89        36.27 o                         
  -2  12   6       4778.38       5043.01        54.54 o                         
  -1  12   6        517.51        405.00        17.65 o                         
   0  12   6       4294.17       4049.47        45.90 o                         
   1  12   6       3438.95       3337.94        40.66 o                         
   2  12   6      18912.82      18574.02       126.54 o                         
   3  12   6         60.85        124.81        17.26 o                         
   4  12   6      13748.97      13348.02       132.08 o                         
   5  12   6       6860.33       6903.02        91.25 o                         
   6  12   6      11549.47      11422.10       125.99 o                         
   7  12   6         68.18        164.92        27.90 o                         
   8  12   6        838.62       1011.69        76.86 o                         
   9  12   6       1223.77       1309.14        75.30 o                         
  10  12   6        664.63        744.62        66.69 o                         
 -10  13   6         54.89        358.31        47.91 o                         
  -9  13   6        797.59       1055.28        66.49 o                         
  -8  13   6      12898.64      12990.15       143.75 o                         
  -7  13   6        169.70        373.50        36.55 o                         
  -6  13   6         41.18         99.80        18.09 o                         
  -5  13   6         84.64        400.42        24.35 o                         
  -4  13   6      19429.09      19145.28       137.08 o                         
  -3  13   6       8275.17       8435.19        79.14 o                         
  -2  13   6        990.30       1492.12        29.72 o                         
  -1  13   6        529.04        514.20        22.99 o                         
   0  13   6       9463.69       8798.64        75.59 o                         
   1  13   6       4377.93       4849.70        59.33 o                         
   2  13   6       6130.30       6247.83        68.60 o                         
   3  13   6       9690.46       9146.58       102.92 o                         
   4  13   6      19335.32      19491.51       196.71 o                         
   5  13   6       1470.09       1458.93        44.66 o                         
   6  13   6       4409.70       4222.20        78.56 o                         
   7  13   6        995.45        813.15        48.34 o                         
   8  13   6       4367.76       4475.60       108.00 o                         
   9  13   6       4159.54       4271.04       184.37 o                         
  10  13   6        105.50         98.39        39.39 o                         
 -10  14   6        446.95        527.73        54.05 o                         
  -9  14   6       1076.02        866.30        81.10 o                         
  -8  14   6       1531.87       1626.29        53.15 o                         
  -7  14   6       2897.51       3031.90        64.77 o                         
  -6  14   6       2472.36       2622.59        51.70 o                         
  -5  14   6      12850.47      11909.64       113.30 o                         
  -4  14   6       7885.12       7587.34        76.26 o                         
  -3  14   6        930.24       1089.65        29.67 o                         
  -2  14   6       5434.17       4960.49        55.99 o                         
  -1  14   6       6024.18       6421.67        96.24 o                         
   0  14   6      17396.33      16635.22       130.77 o                         
   1  14   6      12172.32      11884.27       103.88 o                         
   2  14   6      11190.43      10722.47       139.09 o                         
   3  14   6          1.01        165.17        19.68 o                         
   4  14   6         15.91         48.25        16.39 o                         
   5  14   6      13270.68      12621.42       133.48 o                         
   6  14   6          6.43         15.50        20.91 o                         
   7  14   6       2517.23       2471.86        68.83 o                         
   8  14   6       1469.52       1844.38        75.63 o                         
   9  14   6        427.71        544.41        54.60 o                         
 -10  15   6       2612.61       2320.23        88.62 o                         
  -9  15   6          6.16         73.18        32.10 o                         
  -8  15   6        515.90        729.59        42.44 o                         
  -7  15   6       3079.50       2614.14        79.59 o                         
  -6  15   6       2051.29       2153.66        56.17 o                         
  -5  15   6       1984.89       2138.19        56.15 o                         
  -4  15   6       3759.93       3976.28        54.51 o                         
  -3  15   6        310.21        406.99        21.21 o                         
  -2  15   6      35156.61      33886.11       279.09 o                         
  -1  15   6        985.83       1203.89        32.32 o                         
   0  15   6       6134.08       5719.39        95.18 o                         
   1  15   6       8585.87       8520.23        87.87 o                         
   2  15   6       8559.47       8402.37        98.42 o                         
   3  15   6         12.66        138.64        21.36 o                         
   4  15   6        933.26       1065.95        41.36 o                         
   5  15   6        673.53        735.19        38.59 o                         
   6  15   6        299.53        278.72        31.79 o                         
   7  15   6        887.92        853.67        51.43 o                         
   8  15   6       2240.13       2172.30        71.56 o                         
   9  15   6       1371.76       1538.91        83.72 o                         
  -9  16   6       1347.86       1573.37        74.77 o                         
  -8  16   6         39.60        220.95        29.03 o                         
  -7  16   6        189.35        334.64        30.30 o                         
  -6  16   6        174.45        175.82        21.28 o                         
  -5  16   6       2086.77       2375.32        49.28 o                         
  -4  16   6       8818.91       8968.97       112.62 o                         
  -3  16   6       7556.66       7745.53        85.18 o                         
  -2  16   6         30.96        275.85        20.21 o                         
  -1  16   6      31263.58      31019.25       211.72 o                         
   0  16   6        485.47        627.35        27.59 o                         
   1  16   6       7421.76       7712.74        93.80 o                         
   2  16   6         15.83        114.87        26.16 o                         
   3  16   6      11539.12      11970.40       126.84 o                         
   4  16   6        338.26        418.65        30.68 o                         
   5  16   6        251.38        402.86        31.06 o                         
   6  16   6         15.23         74.07        23.84 o                         
   7  16   6       3873.01       3768.21        86.96 o                         
   8  16   6        204.14        310.18        37.61 o                         
   9  16   6         23.86         94.76        36.46 o                         
  -9  17   6        100.22        112.30        35.09 o                         
  -8  17   6       2450.18       2659.91        66.45 o                         
  -7  17   6         21.68        339.17        35.77 o                         
  -6  17   6         63.65         56.45        19.38 o                         
  -5  17   6       4763.74       4595.82        68.78 o                         
  -4  17   6       2722.25       3066.21        95.13 o                         
  -3  17   6       5194.14       5421.99        71.09 o                         
  -2  17   6      12563.43      11912.91       110.94 o                         
  -1  17   6       7008.81       7089.81        79.79 o                         
   0  17   6         63.00        130.85        16.67 o                         
   1  17   6      12326.69      12462.00       127.53 o                         
   2  17   6      10844.31       9456.61       109.22 o                         
   3  17   6        365.70        452.46        34.61 o                         
   4  17   6       1392.60       1304.41        45.10 o                         
   5  17   6        624.06        902.42        43.61 o                         
   6  17   6        220.07        279.71        32.85 o                         
   7  17   6       2096.66       2168.23       119.93 o                         
   8  17   6       2902.66       2917.99        82.94 o                         
   9  17   6       3737.63       3474.80       108.34 o                         
  -9  18   6       2999.70       3267.64        91.26 o                         
  -8  18   6        144.30        353.48        34.78 o                         
  -7  18   6       6100.08       5865.80        93.57 o                         
  -6  18   6       1007.52       1117.87        40.87 o                         
  -5  18   6       6066.72       5841.83        87.78 o                         
  -4  18   6       8905.98       8784.06       104.10 o                         
  -3  18   6       5935.30       5554.21        73.51 o                         
  -2  18   6        270.35        308.11        22.49 o                         
  -1  18   6        931.78       1135.61        34.32 o                         
   0  18   6      11737.46      10840.46       117.71 o                         
   1  18   6       7539.00       7865.78        97.94 o                         
   2  18   6        323.10        447.90        30.92 o                         
   3  18   6       1288.44       1424.83        45.25 o                         
   4  18   6        135.21        139.58        22.91 o                         
   5  18   6      14885.22      14973.57       156.95 o                         
   6  18   6        376.37        327.95        35.60 o                         
   7  18   6          3.93         56.60        25.57 o                         
   8  18   6       1207.18       1465.05        69.15 o                         
   9  18   6       2721.06       2995.16       307.68 o                         
  -9  19   6       3010.61       2941.38       101.52 o                         
  -8  19   6       3393.25       3285.67        75.43 o                         
  -7  19   6       7026.21       6928.12       102.84 o                         
  -6  19   6        285.71        674.93        39.84 o                         
  -5  19   6       1668.16       1604.24        49.41 o                         
  -4  19   6       3474.49       3945.02        63.98 o                         
  -3  19   6       4451.94       4216.20        64.58 o                         
  -2  19   6       1271.64       1254.45        36.34 o                         
  -1  19   6       2725.62       3048.30        53.14 o                         
   0  19   6        232.58        346.80        26.39 o                         
   1  19   6         22.64         23.25        16.15 o                         
   2  19   6        384.75        437.17        30.25 o                         
   3  19   6       9830.61      10376.54       121.46 o                         
   4  19   6       3731.61       3476.10        70.43 o                         
   5  19   6        687.62        924.40        46.41 o                         
   6  19   6       4170.96       4593.35        95.46 o                         
   7  19   6       5256.56       5270.70       106.91 o                         
   8  19   6        275.71        350.63        41.59 o                         
  -9  20   6         12.06        197.40        44.16 o                         
  -8  20   6        179.71        190.44        36.43 o                         
  -7  20   6         73.18        299.88        35.56 o                         
  -6  20   6      14292.07      14315.93       170.27 o                         
  -5  20   6         88.97        135.40        23.81 o                         
  -4  20   6          1.81         69.30        18.26 o                         
  -3  20   6       1184.58       1196.41        38.12 o                         
  -2  20   6         15.06         80.63        16.22 o                         
  -1  20   6       1537.27       1435.98        43.83 o                         
   0  20   6        529.49        668.89        36.26 o                         
   1  20   6       1389.46       1490.66        45.84 o                         
   2  20   6      10297.69      10025.47       126.12 o                         
   3  20   6        139.62        251.06        26.48 o                         
   4  20   6       2735.04       2631.52        62.28 o                         
   5  20   6         12.53         29.14        20.59 o                         
   6  20   6       8220.24       8284.68       132.23 o                         
   7  20   6        180.58        354.96        40.04 o                         
   8  20   6       3715.28       3775.76        97.24 o                         
  -8  21   6       3399.41       2958.86        93.55 o                         
  -7  21   6       2436.89       2765.45        76.95 o                         
  -6  21   6       1153.48       1224.40        58.60 o                         
  -5  21   6        399.76        462.94        38.58 o                         
  -4  21   6        904.99       1116.02        43.10 o                         
  -3  21   6       3658.24       3628.41        62.43 o                         
  -2  21   6       1696.77       1805.49        44.54 o                         
  -1  21   6        635.51        643.46        35.66 o                         
   0  21   6       2181.71       1979.17        51.42 o                         
   1  21   6        410.76        474.22        32.94 o                         
   2  21   6         50.03        287.80        34.11 o                         
   3  21   6       6377.96       6424.19        96.43 o                         
   4  21   6       8508.55       8318.85       112.89 o                         
   5  21   6         93.99        237.58        29.14 o                         
   6  21   6       1147.96       1321.30        64.87 o                         
   7  21   6       4414.06       4433.91       100.62 o                         
   8  21   6       1277.97       1223.17        66.69 o                         
  -8  22   6        278.70        382.10        47.61 o                         
  -7  22   6       4594.33       4740.04       111.82 o                         
  -6  22   6        178.75        374.82        38.35 o                         
  -5  22   6        596.74        662.47        39.95 o                         
  -4  22   6      15540.66      14734.56       154.16 o                         
  -3  22   6        979.21       1137.26        41.83 o                         
  -2  22   6        973.15       1079.89        42.03 o                         
  -1  22   6         15.68        128.13        22.28 o                         
   0  22   6      14455.48      14683.64       150.50 o                         
   1  22   6        598.36        666.65        37.60 o                         
   2  22   6       1623.52       1639.04        50.72 o                         
   3  22   6       3757.87       3571.23        73.08 o                         
   4  22   6        443.27        580.76        39.10 o                         
   5  22   6       9641.17       9500.46       126.11 o                         
   6  22   6         11.01         68.76        27.99 o                         
   7  22   6        161.07        308.38        39.84 o                         
   8  22   6        485.50        489.42        47.29 o                         
  -8  23   6       1110.03        997.53        97.12 o                         
  -7  23   6        568.76        727.80        57.83 o                         
  -6  23   6        373.87        396.56        39.09 o                         
  -5  23   6       3022.53       3156.64        72.67 o                         
  -4  23   6       1921.19       2163.87        59.16 o                         
  -3  23   6       5538.35       5395.85        79.45 o                         
  -2  23   6      10523.45      10572.59       124.92 o                         
  -1  23   6       4006.08       3698.46        71.40 o                         
   0  23   6        777.46        762.99        40.49 o                         
   1  23   6       7090.44       6884.19       100.03 o                         
   2  23   6       5776.71       5505.30        90.56 o                         
   3  23   6         37.09         52.96        21.18 o                         
   4  23   6       2433.99       2434.42        76.65 o                         
   5  23   6       1633.56       1582.34        57.22 o                         
   6  23   6        198.26        301.32        38.99 o                         
   7  23   6       1486.21       1203.49        66.32 o                         
  -7  24   6        132.64        121.21        36.69 o                         
  -6  24   6        392.04        497.30        48.93 o                         
  -5  24   6       6373.93       6135.72        98.96 o                         
  -4  24   6        436.56        491.79        36.65 o                         
  -3  24   6       3255.47       3043.87        62.40 o                         
  -2  24   6        499.31        636.30        38.80 o                         
  -1  24   6      13849.42      13718.33       148.72 o                         
   0  24   6        716.62        849.51        43.67 o                         
   1  24   6       7556.92       6930.64       102.60 o                         
   2  24   6        259.11        303.95        30.91 o                         
   3  24   6       6417.56       6123.34        99.08 o                         
   4  24   6        107.08        261.74        35.54 o                         
   5  24   6          0.75         29.21        22.60 o                         
   6  24   6        639.54        648.61        51.53 o                         
   7  24   6       3413.01       3475.89        95.98 o                         
  -7  25   6        573.11        517.71        54.27 o                         
  -6  25   6       1742.17       1691.22        75.20 o                         
  -5  25   6        310.84        472.46        38.58 o                         
  -4  25   6       2900.63       2920.66        68.89 o                         
  -3  25   6        230.26        332.36        30.98 o                         
  -2  25   6      12178.32      12441.75       142.71 o                         
  -1  25   6       1439.25       1462.49        52.36 o                         
   0  25   6        832.20        748.37        42.23 o                         
   1  25   6       2376.05       2743.01        66.85 o                         
   2  25   6      12868.85      12979.46       160.94 o                         
   3  25   6          4.03         92.86        32.12 o                         
   4  25   6         21.66         91.10        25.05 o                         
   5  25   6         54.16         76.77        26.45 o                         
   6  25   6         11.01         96.73        34.00 o                         
   7  25   6       1546.75       1861.30        87.87 o                         
  -7  26   6       1478.05       1491.56        80.82 o                         
  -6  26   6        311.99        374.23        48.78 o                         
  -5  26   6       5265.27       5349.00       109.05 o                         
  -4  26   6       2488.51       2492.51        89.05 o                         
  -3  26   6        290.86        367.42        33.68 o                         
  -2  26   6       1101.90        915.67        46.77 o                         
  -1  26   6       3560.16       3380.46        73.34 o                         
   0  26   6      10474.13      10677.57       132.63 o                         
   1  26   6       3529.76       3412.76        78.12 o                         
   2  26   6       1972.27       1944.53        60.81 o                         
   3  26   6        123.65        268.57        32.65 o                         
   4  26   6        797.65        771.71        47.35 o                         
   5  26   6       6746.35       6564.74       124.89 o                         
   6  26   6         49.06        183.49        37.22 o                         
  -6  27   6        319.80        265.36        44.40 o                         
  -5  27   6        271.76        383.80        40.48 o                         
  -4  27   6       3497.41       3600.79        88.34 o                         
  -3  27   6       3419.53       3736.56        80.07 o                         
  -2  27   6        386.62        570.23        39.52 o                         
  -1  27   6        416.56        491.15        37.43 o                         
   0  27   6        324.74        353.20        33.70 o                         
   1  27   6       1680.45       1788.79        58.18 o                         
   2  27   6        620.19        848.67        48.35 o                         
   3  27   6       3784.98       3909.40        84.58 o                         
   4  27   6       9927.43       9847.66       135.97 o                         
   5  27   6        141.25        348.22        42.63 o                         
   6  27   6       3933.06       4196.51       106.19 o                         
  -6  28   6       6826.48       6298.67       137.19 o                         
  -5  28   6       1051.05       1039.55        67.94 o                         
  -4  28   6         84.48        139.52        50.47 o                         
  -3  28   6        917.33        996.95        57.33 o                         
  -2  28   6       1196.56       1316.83        57.95 o                         
  -1  28   6        551.88        575.60        41.10 o                         
   0  28   6       2457.47       2694.01        72.69 o                         
   1  28   6        511.49        682.38        43.81 o                         
   2  28   6       4715.96       4689.00        91.80 o                         
   3  28   6         98.80        180.11        30.78 o                         
   4  28   6       2985.21       3479.07        83.58 o                         
   5  28   6       4130.51       3743.30        92.13 o                         
  -5  29   6       4089.40       4233.66       112.90 o                         
  -4  29   6        418.97        482.11        51.28 o                         
  -3  29   6       4515.11       4151.50        96.44 o                         
  -2  29   6       1368.63       1764.91        61.09 o                         
  -1  29   6         93.85        139.16        28.68 o                         
   0  29   6        601.07        764.32        46.33 o                         
   1  29   6        125.53        137.12        27.72 o                         
   2  29   6       1234.65       1591.90        61.96 o                         
   3  29   6      11928.57      12095.16       154.74 o                         
   4  29   6        786.68        757.43        50.72 o                         
   5  29   6       1103.92       1341.51        75.30 o                         
  -4  30   6       1163.18       1493.40        95.55 o                         
  -3  30   6       2380.29       2313.47        88.09 o                         
  -2  30   6       2850.69       3172.91       112.89 o                         
  -1  30   6       2299.13       2331.92        68.81 o                         
   0  30   6       7916.92       8119.64       122.77 o                         
   1  30   6          5.07         51.68        27.44 o                         
   2  30   6         84.61         77.52        28.59 o                         
   3  30   6       3738.30       3930.84        89.47 o                         
   4  30   6       2112.23       2506.28        75.89 o                         
  -3  31   6       7369.35       7207.25       149.11 o                         
  -2  31   6        251.57        283.94        37.89 o                         
  -1  31   6       2589.17       2544.62        74.81 o                         
   0  31   6        116.46        152.79        42.06 o                         
   1  31   6      12768.75      12507.76       159.47 o                         
   2  31   6         22.14         40.70        28.89 o                         
   3  31   6       1611.88       1494.14        67.09 o                         
  -2  32   6       1904.64       1656.86       107.38 o                         
  -1  32   6       2682.43       2839.31        78.63 o                         
   0  32   6       9523.33       9875.02       141.61 o                         
   1  32   6       1307.17       1352.48        72.01 o                         
   2  32   6        707.81        661.51        49.38 o                         
 -11   0   7       2118.37       2074.66       173.28 o                         
  -9   0   7        529.11       1114.40        98.75 o                         
  -7   0   7       1871.82       1930.23        69.30 o                         
  -5   0   7       3796.81       4562.50        98.57 o                         
  -3   0   7      12652.14      11836.97       187.53 o                         
  -1   0   7      27512.52      26918.62       281.22 o                         
   1   0   7      11623.94      11284.64       122.74 o                         
   3   0   7       5095.96       4513.48        75.88 o                         
   5   0   7         18.44        128.61        22.17 o                         
   7   0   7       9404.93      10978.23       174.62 o                         
   9   0   7       2010.58       1936.48       106.02 o                         
 -11   1   7       1599.70       1962.60       139.70 o                         
 -10   1   7       3943.89       3687.29       106.61 o                         
  -9   1   7         56.22         72.54        29.87 o                         
  -8   1   7       2498.16       2537.33        79.94 o                         
  -7   1   7       1049.36       1248.50        41.88 o                         
  -6   1   7       2457.11       2469.12        52.88 o                         
  -5   1   7       3409.48       3376.51        59.63 o                         
  -4   1   7       3176.43       3423.96        57.73 o                         
  -3   1   7       1868.19       2327.66        46.19 o                         
  -2   1   7      23919.75      22846.46       177.54 o                         
  -1   1   7       6175.07       6381.90        75.79 o                         
   0   1   7        582.71        758.92        27.08 o                         
   1   1   7      19651.93      19054.29       126.61 o                         
   2   1   7      10950.08      11292.73        89.88 o                         
   3   1   7        944.69       1036.61        26.60 o                         
   4   1   7       2425.00       2204.60        39.03 o                         
   5   1   7        134.74        169.36        16.63 o                         
   6   1   7       2436.23       2478.72        45.51 o                         
   7   1   7       1507.67       1292.43        41.58 o                         
   8   1   7       2224.16       1902.81        55.03 o                         
   9   1   7       3492.76       3798.51        87.47 o                         
  10   1   7       3499.95       3649.29       104.07 o                         
 -10   2   7         68.82        236.78        43.08 o                         
  -9   2   7        691.89        800.59        58.59 o                         
  -8   2   7         42.55        501.32        44.73 o                         
  -7   2   7       7434.77       7285.11        95.17 o                         
  -6   2   7        333.86        591.09        40.24 o                         
  -5   2   7       8393.91       8202.90        96.29 o                         
  -4   2   7       8107.13       7491.77       107.11 o                         
  -3   2   7         55.03        273.14        20.90 o                         
  -2   2   7        754.67        797.56        30.17 o                         
  -1   2   7         22.59        310.39        16.55 o                         
   0   2   7      19337.47      18101.12       118.89 o                         
   1   2   7      11467.55      10789.23        84.73 o                         
   2   2   7       1425.63       1544.75        39.47 o                         
   3   2   7       7923.88       7730.98        73.12 o                         
   4   2   7         50.16        164.31        15.34 o                         
   5   2   7      16305.55      15908.26       123.60 o                         
   6   2   7         35.78        170.37        17.63 o                         
   7   2   7       3045.33       3087.55        57.20 o                         
   8   2   7       4202.22       4133.13        85.70 o                         
   9   2   7          8.67        202.05        41.55 o                         
  10   2   7       1303.86       1134.90        70.70 o                         
 -10   3   7        202.04        463.50        53.49 o                         
  -9   3   7       1365.40       1614.01        72.31 o                         
  -8   3   7       8713.29       8327.95       147.82 o                         
  -7   3   7        916.23       1315.09        54.13 o                         
  -6   3   7          2.90        275.53        29.47 o                         
  -5   3   7       1534.32       1906.00        45.47 o                         
  -4   3   7      11523.62      11122.83       143.56 o                         
  -3   3   7       1878.70       2367.09        59.61 o                         
  -2   3   7       3675.11       3527.18        43.32 o                         
  -1   3   7       3503.17       3361.33        43.99 o                         
   0   3   7       6949.39       6762.23        59.54 o                         
   1   3   7          2.35        226.37        15.41 o                         
   2   3   7        114.63        286.43        16.80 o                         
   3   3   7      15862.45      15399.99       114.27 o                         
   4   3   7      22276.39      22610.43       153.87 o                         
   5   3   7        598.31       1047.35        31.98 o                         
   6   3   7       2539.10       2780.04        51.22 o                         
   7   3   7       1572.62       1838.70        45.64 o                         
   8   3   7       1592.64       1966.24        61.79 o                         
   9   3   7       3521.31       3527.36        84.87 o                         
  10   3   7        333.80        448.45        45.00 o                         
 -10   4   7       3631.92       3515.40       107.71 o                         
  -9   4   7        288.92        573.17        51.07 o                         
  -8   4   7        160.35        301.24        39.91 o                         
  -7   4   7       4320.33       4251.97        73.92 o                         
  -6   4   7      13345.65      12792.29       130.05 o                         
  -5   4   7       1338.08       1591.47        42.59 o                         
  -4   4   7          3.02        134.17        17.37 o                         
  -3   4   7        286.04        483.10        28.56 o                         
  -2   4   7       4409.94       3886.03        49.30 o                         
  -1   4   7        108.91        102.89        11.97 o                         
   0   4   7        152.87        473.54        16.99 o                         
   1   4   7        590.03        725.74        23.09 o                         
   2   4   7      31930.07      31523.21       190.91 o                         
   3   4   7       4797.38       4443.63        53.30 o                         
   4   4   7       7567.79       6960.45        71.36 o                         
   5   4   7       1644.12       1298.74        38.31 o                         
   6   4   7      15404.32      14757.32       121.02 o                         
   7   4   7       1741.08       1618.45        52.49 o                         
   8   4   7        989.07       1160.85        56.36 o                         
   9   4   7        126.34        314.27        36.86 o                         
  10   4   7        343.79        319.62        39.92 o                         
 -10   5   7        845.00       1083.76        71.08 o                         
  -9   5   7       5809.34       5989.14       135.42 o                         
  -8   5   7        265.42        401.87        43.06 o                         
  -7   5   7       3338.96       3278.06        64.62 o                         
  -6   5   7          2.55        564.80        31.69 o                         
  -5   5   7       9810.08       9779.19       107.66 o                         
  -4   5   7       4362.46       4195.78        64.96 o                         
  -3   5   7       1868.38       1980.36        35.40 o                         
  -2   5   7      13375.48      12931.28       105.06 o                         
  -1   5   7       1184.29       1170.27        30.02 o                         
   0   5   7       4472.21       4747.92        48.98 o                         
   1   5   7       1267.48       1636.04        29.49 o                         
   2   5   7        703.94        745.65        23.25 o                         
   3   5   7      13568.19      13288.28       103.51 o                         
   4   5   7       4338.96       4570.58        63.79 o                         
   5   5   7      10645.45       9787.88        90.79 o                         
   6   5   7       3546.60       3213.92        51.61 o                         
   7   5   7      13450.39      12277.17       133.35 o                         
   8   5   7         15.44        144.99        27.73 o                         
   9   5   7        400.57        331.09        37.70 o                         
  10   5   7       1208.87       1308.45        67.62 o                         
 -10   6   7        397.04        567.19        55.33 o                         
  -9   6   7       2849.66       2612.46        86.28 o                         
  -8   6   7       1251.35       1589.50        95.62 o                         
  -7   6   7       5734.61       6350.65       101.67 o                         
  -6   6   7        276.69        630.33        33.92 o                         
  -5   6   7       1344.16       1394.00        39.99 o                         
  -4   6   7       4167.44       4341.66        61.10 o                         
  -3   6   7       4966.23       5350.99        62.07 o                         
  -2   6   7        527.51        670.87        24.10 o                         
  -1   6   7       3914.05       3998.33        54.27 o                         
   0   6   7      29721.37      30293.10       180.93 o                         
   1   6   7        404.97        447.40        19.28 o                         
   2   6   7        152.42        192.72        14.67 o                         
   3   6   7       4611.29       4360.11        53.11 o                         
   4   6   7        724.60        956.59        28.44 o                         
   5   6   7      12118.10      12090.45       103.48 o                         
   6   6   7       9302.33       9306.85       110.80 o                         
   7   6   7        512.88        670.10        37.51 o                         
   8   6   7       1679.24       1782.77        88.73 o                         
   9   6   7       2577.92       2599.97        75.99 o                         
  10   6   7       3109.75       2795.05        83.31 o                         
 -10   7   7         20.21         70.68        37.72 o                         
  -9   7   7        255.24        250.64        38.85 o                         
  -8   7   7        641.58        763.66        55.62 o                         
  -7   7   7         38.10        634.83        41.38 o                         
  -6   7   7        558.79        425.10        29.33 o                         
  -5   7   7       3984.66       4322.54        68.60 o                         
  -4   7   7        399.81        584.95        25.26 o                         
  -3   7   7      18729.30      17656.17       135.40 o                         
  -2   7   7       3281.79       3450.17        51.20 o                         
  -1   7   7       9295.48      10083.50       136.40 o                         
   0   7   7       1242.86       1252.41        25.49 o                         
   1   7   7      12329.66      12302.58       119.92 o                         
   2   7   7       4016.27       4145.50        49.79 o                         
   3   7   7          1.10        169.60        14.93 o                         
   4   7   7       2217.01       2483.55        41.65 o                         
   5   7   7       2277.34       2896.13        46.94 o                         
   6   7   7         19.90        103.90        21.54 o                         
   7   7   7       1240.31       1421.98        48.91 o                         
   8   7   7       6322.40       6824.92       112.23 o                         
   9   7   7      10015.92       9475.99       141.45 o                         
  10   7   7        141.38        188.91        39.69 o                         
 -10   8   7        114.04        356.57        50.83 o                         
  -9   8   7       1971.08       1983.25        77.93 o                         
  -8   8   7        229.74        570.23        43.06 o                         
  -7   8   7        590.35        883.44        47.66 o                         
  -6   8   7         23.31        188.00        22.81 o                         
  -5   8   7       1351.19       1718.56        38.97 o                         
  -4   8   7       3985.84       3504.83        52.35 o                         
  -3   8   7       9006.52       9451.63        89.94 o                         
  -2   8   7       1351.50       1630.97        43.50 o                         
  -1   8   7      21525.87      19760.01       202.63 o                         
   0   8   7       4846.46       4540.87        49.66 o                         
   1   8   7        229.00        276.52        16.48 o                         
   2   8   7         46.46        155.47        13.85 o                         
   3   8   7         26.20        411.48        57.68 o                         
   4   8   7       1883.60       1945.54        36.90 o                         
   5   8   7        133.98        221.37        19.91 o                         
   6   8   7        236.49        389.06        26.08 o                         
   7   8   7       4478.72       4402.10        77.01 o                         
   8   8   7       4268.00       4425.39        90.46 o                         
   9   8   7         85.65        251.49        39.63 o                         
  10   8   7        801.44        774.80        62.81 o                         
 -10   9   7       1945.95       1825.76        84.17 o                         
  -9   9   7         92.49        156.60        36.27 o                         
  -8   9   7       2739.44       2890.32        73.87 o                         
  -7   9   7       1162.12       1097.74        49.39 o                         
  -6   9   7       1799.10       1697.33        46.78 o                         
  -5   9   7       3471.91       2869.72        50.16 o                         
  -4   9   7        939.73       1284.64        33.61 o                         
  -3   9   7        286.37        249.19        18.65 o                         
  -2   9   7      10226.89       9818.51       144.52 o                         
  -1   9   7         33.58        464.24        38.41 o                         
   0   9   7       2967.77       3070.36        65.80 o                         
   1   9   7       2633.18       2606.98        42.17 o                         
   2   9   7      14243.79      14322.69       107.88 o                         
   3   9   7       8793.10       9337.42        82.89 o                         
   4   9   7        289.67        356.48        22.38 o                         
   5   9   7         20.11         36.09        14.61 o                         
   6   9   7        628.37        575.77        30.34 o                         
   7   9   7        438.01        602.28        38.25 o                         
   8   9   7       2384.33       2513.55       117.64 o                         
   9   9   7          7.24         34.43        30.75 o                         
  10   9   7       5054.96       5115.01       127.39 o                         
 -10  10   7       1412.88       1476.01        82.75 o                         
  -9  10   7        144.60        274.03        41.42 o                         
  -8  10   7          0.72        166.66        29.25 o                         
  -7  10   7       1682.97       1724.32        56.46 o                         
  -6  10   7      11126.44      11387.96       124.68 o                         
  -5  10   7       2500.56       2384.79        46.52 o                         
  -4  10   7       8842.59       8536.07        88.63 o                         
  -3  10   7        711.17        501.38        24.84 o                         
  -2  10   7        183.16        365.18        20.96 o                         
  -1  10   7        568.62        567.65        20.16 o                         
   0  10   7       4869.35       4831.19        52.82 o                         
   1  10   7      10658.53      10743.49        87.71 o                         
   2  10   7       8684.79       8711.24        77.86 o                         
   3  10   7        280.56        340.49        19.17 o                         
   4  10   7        257.75        270.04        20.84 o                         
   5  10   7       3654.47       3572.60        59.84 o                         
   6  10   7       1473.74       1796.54        57.29 o                         
   7  10   7        726.56        833.73        47.99 o                         
   8  10   7       3956.22       3767.58        98.51 o                         
   9  10   7         37.08         92.60        34.16 o                         
  10  10   7       1077.79        768.24        90.31 o                         
 -10  11   7        175.61        132.30        40.72 o                         
  -9  11   7          2.38        270.99        41.59 o                         
  -8  11   7       7308.57       7494.85       119.29 o                         
  -7  11   7        693.59       1276.11        53.16 o                         
  -6  11   7       3588.25       3298.88        57.76 o                         
  -5  11   7        245.28        453.73        26.01 o                         
  -4  11   7       8342.51       8835.28        91.43 o                         
  -3  11   7       4693.04       4198.93        62.22 o                         
  -2  11   7       2840.47       3038.87        48.09 o                         
  -1  11   7       1170.37       1311.71        27.87 o                         
   0  11   7       5407.43       4969.58        54.46 o                         
   1  11   7         96.36         88.97        12.55 o                         
   2  11   7       6297.80       6153.12        63.99 o                         
   3  11   7       1987.96       2159.45        48.70 o                         
   4  11   7      15115.11      14448.60       140.86 o                         
   5  11   7        551.27        786.03        38.52 o                         
   6  11   7       6286.79       6014.58        89.86 o                         
   7  11   7        395.71        510.66        43.07 o                         
   8  11   7       2556.78       3017.48        90.74 o                         
   9  11   7       1746.73       1799.65        81.29 o                         
 -10  12   7       1960.40       2043.32        86.09 o                         
  -9  12   7       2803.64       2404.65       109.98 o                         
  -8  12   7          0.02        273.33        33.95 o                         
  -7  12   7       4344.61       4015.03        84.18 o                         
  -6  12   7       9251.79       9441.40       102.17 o                         
  -5  12   7         13.83        349.95        24.30 o                         
  -4  12   7       4050.40       4415.97        59.34 o                         
  -3  12   7       4514.97       4204.15        67.07 o                         
  -2  12   7          9.16         64.69        13.07 o                         
  -1  12   7          2.01        173.32        20.47 o                         
   0  12   7        335.18        557.69        21.91 o                         
   1  12   7         21.49         27.19        11.90 o                         
   2  12   7      12171.50      11544.34       104.36 o                         
   3  12   7       4055.55       3859.86        65.31 o                         
   4  12   7       8758.05       8786.68       104.92 o                         
   5  12   7      12169.10      11435.57       126.53 o                         
   6  12   7       4124.80       3889.29        72.57 o                         
   7  12   7        274.45        342.57        35.23 o                         
   8  12   7         38.39        297.01        41.26 o                         
   9  12   7       2377.16       2105.49       100.68 o                         
 -10  13   7        641.03       1033.32        71.46 o                         
  -9  13   7       3812.34       3680.64       130.18 o                         
  -8  13   7        155.19        138.85        29.65 o                         
  -7  13   7       4989.04       4138.40        86.10 o                         
  -6  13   7         12.07        421.40        28.01 o                         
  -5  13   7       8719.05       7938.80        90.54 o                         
  -4  13   7         11.30         46.75        15.66 o                         
  -3  13   7         64.22        123.41        17.17 o                         
  -2  13   7       4884.18       5232.61        85.71 o                         
  -1  13   7       2816.18       2651.03        45.01 o                         
   0  13   7       2475.68       2389.01        44.63 o                         
   1  13   7       1723.87       1801.57        37.95 o                         
   2  13   7         26.93        128.80        20.03 o                         
   3  13   7      10295.50       9902.72       144.34 o                         
   4  13   7         39.81         70.41        17.96 o                         
   5  13   7       5557.08       5599.87        86.03 o                         
   6  13   7        149.96        237.46        34.11 o                         
   7  13   7       9389.11       8699.22       131.13 o                         
   8  13   7       1752.89       1817.94        75.61 o                         
   9  13   7         49.75         24.20        32.73 o                         
  -9  14   7       4896.99       4950.19       118.16 o                         
  -8  14   7        252.31        324.63        64.67 o                         
  -7  14   7       6054.28       5692.81        94.41 o                         
  -6  14   7       3106.36       3882.53        64.67 o                         
  -5  14   7        549.21        743.83        31.56 o                         
  -4  14   7       3129.01       3378.56        56.24 o                         
  -3  14   7        843.04        994.23        32.73 o                         
  -2  14   7       1281.45       1413.85        40.36 o                         
  -1  14   7       8474.20       8695.21        88.23 o                         
   0  14   7       2993.73       3233.14        51.01 o                         
   1  14   7        272.58        272.52        24.12 o                         
   2  14   7       4984.65       5069.79        75.66 o                         
   3  14   7      10147.64      10218.78       115.25 o                         
   4  14   7        293.65        299.10        27.33 o                         
   5  14   7       3704.44       3742.36        71.15 o                         
   6  14   7       9338.01       9397.69       167.00 o                         
   7  14   7        880.07       1174.15        59.03 o                         
   8  14   7         30.71        249.57        41.79 o                         
   9  14   7         14.88         91.00        35.95 o                         
  -9  15   7        884.36        821.56        63.25 o                         
  -8  15   7       2027.64       2111.29        68.20 o                         
  -7  15   7          2.35        639.59        39.20 o                         
  -6  15   7         25.10         69.69        18.13 o                         
  -5  15   7       1583.41       1713.73        44.17 o                         
  -4  15   7         88.84        318.54        23.89 o                         
  -3  15   7      14817.23      14557.70       142.46 o                         
  -2  15   7        205.26        336.06        28.15 o                         
  -1  15   7       2071.01       2170.05        43.07 o                         
   0  15   7       6417.05       6334.11        74.32 o                         
   1  15   7       9235.10       9418.02       106.74 o                         
   2  15   7        255.64        478.62        30.46 o                         
   3  15   7       1687.04       1636.80        46.73 o                         
   4  15   7       3174.97       3055.37        74.01 o                         
   5  15   7       1803.90       2075.72        55.42 o                         
   6  15   7         58.79         69.69        27.41 o                         
   7  15   7         94.35         89.12        26.97 o                         
   8  15   7        202.17        349.10        44.92 o                         
   9  15   7       8185.80       8458.66       162.99 o                         
  -9  16   7        291.30        385.55        71.22 o                         
  -8  16   7       2040.34       2029.07        68.22 o                         
  -7  16   7         74.93         99.05        23.44 o                         
  -6  16   7         17.51        669.62        34.82 o                         
  -5  16   7       4089.93       3578.33        65.29 o                         
  -4  16   7      15687.24      15273.57       150.90 o                         
  -3  16   7       1413.22       1545.01        45.47 o                         
  -2  16   7       1781.87       1860.71        70.70 o                         
  -1  16   7       5139.06       5178.24        67.95 o                         
   0  16   7      16246.97      15070.35       129.40 o                         
   1  16   7         61.76         57.26        17.25 o                         
   2  16   7        432.06        651.84        40.73 o                         
   3  16   7        640.72        586.14        34.30 o                         
   4  16   7         46.23         98.22        21.23 o                         
   5  16   7        298.47        332.07        29.49 o                         
   6  16   7        749.81        769.07        70.16 o                         
   7  16   7       2753.82       2716.45        77.33 o                         
   8  16   7       5070.37       5091.93       116.70 o                         
   9  16   7        116.05        296.57        46.87 o                         
  -9  17   7        424.73        412.33        50.77 o                         
  -8  17   7        796.94        777.85        51.64 o                         
  -7  17   7        774.18        864.12        70.51 o                         
  -6  17   7       5531.59       5447.86        88.09 o                         
  -5  17   7        234.27        418.04        32.01 o                         
  -4  17   7        244.47       1082.96        45.15 o                         
  -3  17   7        761.13        849.42        56.51 o                         
  -2  17   7      24929.70      23656.95       198.30 o                         
  -1  17   7       3465.75       3828.20        59.44 o                         
   0  17   7        768.42        680.34        34.63 o                         
   1  17   7       2663.08       2662.38        56.81 o                         
   2  17   7       2389.33       2210.00        53.24 o                         
   3  17   7       3577.69       3998.97        72.28 o                         
   4  17   7        143.15        177.43        24.44 o                         
   5  17   7        258.85        269.41        28.50 o                         
   6  17   7       4440.60       4399.08        93.95 o                         
   7  17   7        236.70        394.42        40.11 o                         
   8  17   7       1810.33       1835.84        71.23 o                         
  -9  18   7         40.37        175.39        50.28 o                         
  -8  18   7          3.91        261.93        43.13 o                         
  -7  18   7        448.56        419.60        40.39 o                         
  -6  18   7      10254.89       9315.02       119.13 o                         
  -5  18   7       1216.27       1220.41        46.35 o                         
  -4  18   7       4793.19       4587.24        79.81 o                         
  -3  18   7       7116.09       7070.55        96.41 o                         
  -2  18   7        320.88        430.61        29.54 o                         
  -1  18   7       9418.83       9099.09        96.73 o                         
   0  18   7       1342.94       1413.87        43.56 o                         
   1  18   7       7291.66       7901.67       153.44 o                         
   2  18   7       6743.67       6477.71        92.52 o                         
   3  18   7       1031.10       1295.71        54.99 o                         
   4  18   7       1049.54       1071.68        47.20 o                         
   5  18   7        271.33        399.13        33.00 o                         
   6  18   7       2186.40       2682.63        76.45 o                         
   7  18   7       5189.83       5089.43       106.52 o                         
   8  18   7        868.29        916.29        65.17 o                         
  -8  19   7      10593.56      10360.21       172.41 o                         
  -7  19   7       1336.56       1668.20        64.88 o                         
  -6  19   7        181.47        250.11        30.02 o                         
  -5  19   7       3905.04       3870.77        74.85 o                         
  -4  19   7       4417.91       4389.44        77.48 o                         
  -3  19   7        153.83        260.44        26.79 o                         
  -2  19   7        348.74        687.14        36.48 o                         
  -1  19   7        643.45        875.15        38.65 o                         
   0  19   7       5357.63       5077.90        80.24 o                         
   1  19   7       4477.08       4803.79        78.88 o                         
   2  19   7        793.03        709.25        54.64 o                         
   3  19   7       4786.96       4605.84        80.81 o                         
   4  19   7      10380.75       9862.03       123.84 o                         
   5  19   7         95.05        206.70        27.98 o                         
   6  19   7        102.74        178.02        32.77 o                         
   7  19   7       1976.99       2095.00        73.33 o                         
   8  19   7       1023.77        785.20        56.83 o                         
  -8  20   7          5.68        455.93        50.70 o                         
  -7  20   7       7801.48       8325.29       131.68 o                         
  -6  20   7        179.22        273.48        34.88 o                         
  -5  20   7       5602.42       5067.32        86.46 o                         
  -4  20   7         12.40        163.08        25.39 o                         
  -3  20   7       2829.06       2822.06        62.55 o                         
  -2  20   7        794.21        854.06        41.29 o                         
  -1  20   7        221.49        525.33        33.05 o                         
   0  20   7        391.54        373.80        30.43 o                         
   1  20   7      14257.99      14438.21       149.73 o                         
   2  20   7        671.10        790.62        41.60 o                         
   3  20   7       3227.39       3212.32        77.99 o                         
   4  20   7        141.42        388.84        33.15 o                         
   5  20   7      18097.94      17333.57       179.59 o                         
   6  20   7        381.78        617.02        47.86 o                         
   7  20   7        934.29       1011.21        60.94 o                         
   8  20   7         30.72         37.93        30.67 o                         
  -8  21   7       3144.76       2719.83       109.38 o                         
  -7  21   7       2412.04       2483.62        76.13 o                         
  -6  21   7        157.48        361.40        38.96 o                         
  -5  21   7       5916.65       6263.99        98.18 o                         
  -4  21   7       6499.17       6032.19        94.37 o                         
  -3  21   7        111.96        229.26        26.72 o                         
  -2  21   7        397.11        734.04        44.73 o                         
  -1  21   7          1.65         24.48        17.62 o                         
   0  21   7       1544.22       1641.83        49.95 o                         
   1  21   7       2249.62       2443.97        60.08 o                         
   2  21   7       1970.16       2039.43        56.69 o                         
   3  21   7      11276.95      11410.14       135.87 o                         
   4  21   7       6269.68       6283.67        99.77 o                         
   5  21   7        282.38        378.70        39.12 o                         
   6  21   7        132.97        490.19        52.64 o                         
   7  21   7       2866.71       2689.96        84.05 o                         
  -7  22   7        115.54        309.89        39.59 o                         
  -6  22   7       7275.56       6850.76       118.18 o                         
  -5  22   7       4111.43       4420.58        85.27 o                         
  -4  22   7        347.30        341.00        31.61 o                         
  -3  22   7       1489.52       1501.51        50.84 o                         
  -2  22   7        136.29        206.00        29.73 o                         
  -1  22   7       8573.38       8579.39       127.29 o                         
   0  22   7        200.88        309.01        29.45 o                         
   1  22   7        854.10        953.09        46.45 o                         
   2  22   7      14161.15      13817.58       152.11 o                         
   3  22   7        115.27        220.41        28.70 o                         
   4  22   7       4162.46       4190.86        82.87 o                         
   5  22   7        209.26        277.24        32.45 o                         
   6  22   7       1795.09       1993.20        74.21 o                         
   7  22   7       4082.75       3927.57       111.56 o                         
  -7  23   7        360.26        646.18        56.48 o                         
  -6  23   7        103.12        241.92        54.18 o                         
  -5  23   7          1.52        139.70        27.46 o                         
  -4  23   7       1567.72       1806.38        57.27 o                         
  -3  23   7       4415.53       4628.37        94.10 o                         
  -2  23   7      19999.62      19495.19       209.31 o                         
  -1  23   7       1422.77       1348.85        68.61 o                         
   0  23   7       5230.35       5091.15        87.46 o                         
   1  23   7       1715.06       1750.92        54.42 o                         
   2  23   7        511.73        722.88        42.81 o                         
   3  23   7       1829.78       1735.73        56.81 o                         
   4  23   7        826.73       1103.67        59.23 o                         
   5  23   7       1391.20       1377.15        59.09 o                         
   6  23   7       4512.76       5118.21       110.96 o                         
   7  23   7         59.44         94.71        33.98 o                         
  -7  24   7        247.15        231.55        44.35 o                         
  -6  24   7        361.11        956.81        57.32 o                         
  -5  24   7        752.16        866.35        47.78 o                         
  -4  24   7      12786.07      11640.67       140.86 o                         
  -3  24   7        737.74        873.09        52.27 o                         
  -2  24   7       1859.57       1757.30        62.19 o                         
  -1  24   7       1534.91       1546.33        63.16 o                         
   0  24   7      14022.17      13942.23       154.28 o                         
   1  24   7        296.95        356.31        33.64 o                         
   2  24   7       3207.62       3386.34        75.11 o                         
   3  24   7         78.52        217.39        29.79 o                         
   4  24   7       1116.86       1072.01        53.93 o                         
   5  24   7          1.10         72.41        26.46 o                         
   6  24   7       2255.82       2060.25        75.93 o                         
  -6  25   7        858.38        872.81        62.89 o                         
  -5  25   7        605.81        828.43        48.43 o                         
  -4  25   7       2163.46       2559.55        75.91 o                         
  -3  25   7       6279.07       6681.61       116.59 o                         
  -2  25   7       7126.11       6331.48       117.83 o                         
  -1  25   7       5925.49       5489.82       138.23 o                         
   0  25   7       3317.85       3085.86        81.12 o                         
   1  25   7       9606.26       9500.04       126.98 o                         
   2  25   7        237.71        279.35        41.64 o                         
   3  25   7        312.07        344.65        34.72 o                         
   4  25   7       3190.26       3372.34        79.57 o                         
   5  25   7       1333.92       1550.39        70.40 o                         
   6  25   7       1848.92       2043.91        79.56 o                         
  -6  26   7       4649.23       4190.21       111.22 o                         
  -5  26   7          0.64        142.45        29.89 o                         
  -4  26   7        607.21        828.46        53.31 o                         
  -3  26   7       3661.83       4078.60       109.71 o                         
  -2  26   7        343.24        365.19        40.55 o                         
  -1  26   7      10452.20      10795.83       153.11 o                         
   0  26   7        374.35        470.83        38.07 o                         
   1  26   7        206.28        365.55        34.05 o                         
   2  26   7       4972.23       4574.42        90.11 o                         
   3  26   7        864.11        861.55        49.87 o                         
   4  26   7       2302.49       2361.38        70.23 o                         
   5  26   7        580.15        659.19        53.57 o                         
  -5  27   7       6235.73       6541.98       136.53 o                         
  -4  27   7        182.00        140.52        32.50 o                         
  -3  27   7         27.61        123.01        31.47 o                         
  -2  27   7        507.94        497.38        43.91 o                         
  -1  27   7        725.58        831.61        75.52 o                         
   0  27   7         72.42        168.44        30.36 o                         
   1  27   7       4511.16       4453.60        89.13 o                         
   2  27   7        855.35        988.37        73.82 o                         
   3  27   7      10697.43      10435.02       141.94 o                         
   4  27   7        549.53        521.67        44.62 o                         
   5  27   7         11.48         63.48        33.09 o                         
  -5  28   7       1272.29       1600.29       104.23 o                         
  -4  28   7        490.73        484.69        47.06 o                         
  -3  28   7       2949.95       2995.93       113.65 o                         
  -2  28   7         11.84        141.51        31.77 o                         
  -1  28   7       1105.86       1433.39        69.47 o                         
   0  28   7          8.58        121.45        29.14 o                         
   1  28   7       4520.51       4502.75        91.44 o                         
   2  28   7       3363.93       3319.65        81.18 o                         
   3  28   7        102.05        241.01        35.10 o                         
   4  28   7        777.58        807.31        51.79 o                         
  -4  29   7       4291.43       4122.34       261.07 o                         
  -3  29   7        184.33        212.31        45.45 o                         
  -2  29   7       1530.29       1412.63        95.28 o                         
  -1  29   7        123.95        192.28        35.28 o                         
   0  29   7       2694.37       2696.53        81.65 o                         
   1  29   7       2928.01       2936.68        77.39 o                         
   2  29   7        977.43       1284.17        61.08 o                         
   3  29   7       2006.90       2225.48        72.22 o                         
   4  29   7       7582.73       7579.28       125.93 o                         
  -3  30   7         51.88         91.30        33.31 o                         
  -2  30   7        213.25        232.65        39.15 o                         
  -1  30   7       1820.01       1761.80        74.81 o                         
   0  30   7       2005.38       2124.03        82.59 o                         
   1  30   7        424.55        502.72        43.46 o                         
   2  30   7       6727.95       6511.13       114.54 o                         
   3  30   7        340.24        372.73        40.92 o                         
  -2  31   7       7805.34       8182.28       226.71 o                         
  -1  31   7        235.64        275.32        40.54 o                         
   0  31   7       3193.45       2852.56        96.00 o                         
   1  31   7          4.40         66.97        30.80 o                         
 -10   0   8          2.02        103.69        73.31 o                         
  -8   0   8       1448.61       1448.44       139.95 o                         
  -6   0   8        523.60        976.73        95.94 o                         
  -4   0   8      32239.96      30819.00       404.98 o                         
  -2   0   8      45392.30      43163.55       423.21 o                         
   0   0   8      45278.95      45364.61       399.14 o                         
   2   0   8       9337.30       9166.08       143.97 o                         
   4   0   8        433.07       1115.70        60.54 o                         
   6   0   8      10346.75       9332.54       133.77 o                         
   8   0   8       1503.78       1978.84        92.61 o                         
 -10   1   8       2436.03       2430.08        93.52 o                         
  -9   1   8       3649.79       3205.68        97.28 o                         
  -8   1   8       1508.09       1287.51        78.10 o                         
  -7   1   8        853.82        937.14        57.11 o                         
  -6   1   8       2379.59       2308.59        55.04 o                         
  -5   1   8       1313.42       1631.11        46.32 o                         
  -4   1   8         71.07        309.69        25.10 o                         
  -3   1   8      41255.58      40149.31       285.28 o                         
  -2   1   8      32394.86      31966.89       242.36 o                         
  -1   1   8       1904.23       1725.84        42.24 o                         
   0   1   8      21114.74      20810.46       136.26 o                         
   1   1   8      34699.88      33961.98       204.50 o                         
   2   1   8         77.98        337.34        19.49 o                         
   3   1   8       4704.35       4424.81        56.18 o                         
   4   1   8        374.85        856.13        30.25 o                         
   5   1   8         13.45        288.43        31.77 o                         
   6   1   8       3260.94       3181.12        53.40 o                         
   7   1   8       1456.15       1645.64        46.88 o                         
   8   1   8       1195.76       1071.46        55.08 o                         
   9   1   8       6914.89       7197.52       138.19 o                         
 -10   2   8       2220.46       2226.71        89.65 o                         
  -9   2   8       1628.31       1866.23        85.08 o                         
  -8   2   8          0.65         36.04        27.75 o                         
  -7   2   8       1547.86       1861.91        52.15 o                         
  -6   2   8      22468.96      21206.94       198.43 o                         
  -5   2   8       6787.75       6565.03        89.77 o                         
  -4   2   8       3432.16       3166.78        60.03 o                         
  -3   2   8      12069.21      11801.52       120.68 o                         
  -2   2   8       1473.76       1446.60        56.13 o                         
  -1   2   8      43592.18      42903.92       296.15 o                         
   0   2   8      14491.30      14542.55       113.32 o                         
   1   2   8        431.96        700.66        23.66 o                         
   2   2   8       2883.89       2996.66        43.90 o                         
   3   2   8       5028.34       4452.66        56.23 o                         
   4   2   8      15899.93      15554.90       122.66 o                         
   5   2   8        558.73        507.01        26.19 o                         
   6   2   8       6728.24       7068.16        80.73 o                         
   7   2   8       3421.53       3590.92        64.26 o                         
   8   2   8        895.24        917.22        52.18 o                         
   9   2   8         91.44        338.75        40.73 o                         
 -10   3   8         89.72        385.19        52.06 o                         
  -9   3   8       3339.41       3643.94       107.42 o                         
  -8   3   8       5311.65       5314.12       129.72 o                         
  -7   3   8       6754.66       6924.74        97.78 o                         
  -6   3   8        402.83       1048.12        42.69 o                         
  -5   3   8      30631.78      30158.10       236.14 o                         
  -4   3   8      13728.28      13564.29       134.46 o                         
  -3   3   8        504.39        782.34        39.46 o                         
  -2   3   8       6501.95       6530.28        83.30 o                         
  -1   3   8         24.51        253.84        17.38 o                         
   0   3   8        358.81        365.60        25.07 o                         
   1   3   8       2188.68       2790.31        49.54 o                         
   2   3   8      11273.07      11442.62        94.80 o                         
   3   3   8      42156.19      41466.04       247.35 o                         
   4   3   8       3304.58       3347.14        50.91 o                         
   5   3   8        130.92        401.15        23.51 o                         
   6   3   8        150.33        219.41        20.43 o                         
   7   3   8       7559.56       6889.14        97.78 o                         
   8   3   8       1800.19       1794.66        61.64 o                         
   9   3   8        141.59        141.31        31.58 o                         
 -10   4   8        379.41        397.73        51.53 o                         
  -9   4   8       9168.68       8864.10       160.44 o                         
  -8   4   8        153.66       1028.10        72.62 o                         
  -7   4   8      20454.51      19897.48       184.18 o                         
  -6   4   8       3110.13       3019.07        63.30 o                         
  -5   4   8       8749.55       8655.82       105.07 o                         
  -4   4   8        562.89       1052.78        39.38 o                         
  -3   4   8       5563.53       6447.73        84.53 o                         
  -2   4   8       1454.32       1643.31        41.74 o                         
  -1   4   8        232.42       1058.59        27.61 o                         
   0   4   8       1242.21       1461.78        27.54 o                         
   1   4   8      25942.60      25080.61       161.93 o                         
   2   4   8       2215.73       2295.66        38.77 o                         
   3   4   8        732.96        938.32        37.76 o                         
   4   4   8      13282.00      12752.54       107.83 o                         
   5   4   8      21706.67      21194.82       155.09 o                         
   6   4   8       2070.06       2388.04        47.14 o                         
   7   4   8        191.84        432.08        32.15 o                         
   8   4   8        600.16        709.08        47.03 o                         
   9   4   8        528.90        786.93        52.88 o                         
 -10   5   8          2.96        403.32        62.24 o                         
  -9   5   8        150.20        282.05        42.95 o                         
  -8   5   8      19282.25      18813.81       236.71 o                         
  -7   5   8       2969.96       3093.60        66.40 o                         
  -6   5   8        284.40        316.37        28.23 o                         
  -5   5   8       2513.04       3119.57        61.94 o                         
  -4   5   8      19582.14      18230.08       163.31 o                         
  -3   5   8       4448.42       4618.13        80.95 o                         
  -2   5   8        600.48       1100.67        35.09 o                         
  -1   5   8        109.05        298.91        26.10 o                         
   0   5   8       5122.07       5112.51        56.77 o                         
   1   5   8       4581.36       4741.12        81.00 o                         
   2   5   8      22888.50      22193.09       150.72 o                         
   3   5   8         22.86        224.06        17.61 o                         
   4   5   8      17062.97      16736.15       128.77 o                         
   5   5   8       1452.08       1652.48        39.78 o                         
   6   5   8      11286.82      10932.50       112.92 o                         
   7   5   8        236.28        302.69        28.81 o                         
   8   5   8       1359.67       1609.95        59.68 o                         
   9   5   8       1461.50       1579.21        93.75 o                         
 -10   6   8       4039.78       3856.61       112.69 o                         
  -9   6   8        115.04        183.47        38.16 o
[truncated: 147,745 more chars]
